# Supplementary material for: Tissue-specific NETs alter genome organization and regulation even in a heterologous system
Source: Nucleus. 2017 Jan 3;8(1):81–97. doi: 10.1080/19491034.2016.1261230 (PMC5287206; doi:10.1080/19491034.2016.1261230)
Supplement: Supplemental_Materials.zip [file kncl-08-01-1261230-s001.zip]

Archive with 4 entries (4 files):
- 2016NUCLEUS0016R1-s04.xlsx
- 2016NUCLEUS0016R1-s01.pdf
- 2016NUCLEUS0016R1-s02.xlsx
- 2016NUCLEUS0016R1-s03.xlsx
