# Supplementary material for: Tissue-specific NETs alter genome organization and regulation even in a heterologous system
Source: Nucleus. 2017 Jan 3;8(1):81–97. doi: 10.1080/19491034.2016.1261230 (PMC5287206; doi:10.1080/19491034.2016.1261230)
Supplement: Supplemental_Materials.zip [file kncl-08-01-1261230-s001.zip › 2016NUCLEUS0016R1-s04.xlsx]

## Sheet: S3A
Table S3A. List of genes that behave similarly either in expression changes or nuclear repositioning during myogenesis in mouse C2C12 cells and human HT1080 cells overexpressing NET39.
	n	gene.names
both UP	29	NIPAL3, GSTM3, PRKAB2, SNX27, ARHGEF2, ADORA1, MPP4, TNS1, ACOX2, ARMC8, IL12A, GHR, FOXQ1, POPDC3, HSPB1, ARHGEF5, CA2, COL22A1, TMEM38B, PBX3, TSPAN7, ARMCX1, FGF13, FRMD4A, STAMBPL1, TEAD4, GLTP, RAP1GAP2, TUBB6
both DOWN	100	ACOT7, CDA, TRNP1, EXO5, HYI, IGSF3, SHC1, ADAM15, C1orf85, TAGLN2, MGST3, POGK, METTL13, DARS2, NAV1, RBBP5, NUAK2, NUCKS1, RASSF5, PTPN14, CNIH4, ARF1, NUP133, LYPD1, AGPS, COL6A3, BOK, CAMK1, VGLL4, TKT, FLNB, LRIG1, AFAP1, ZNF518B, ANXA3, C4orf3, HHIP, F2R, SPARC, RNF145, ALDH5A1, ITPR3, MOCS1, DLK2, HEBP2, THBS2, TNS3, LRRC17, NRG1, SFRP1, PLAT, FABP5, FBXO32, ASAP1, IER5L, ARMCX2, LAMP2, ZN…
both IP	39	SCIN, FUT8, DEPDC1B, ADAMTS6, MPP4, NOX4, RGS17, BAMBI, PBDC1, CA2, MPP6, SASH1, GRB14, EFEMP1, ELOVL4, MASTL, FASTKD3, VAV3, TMEM2, HEY2, KCTD3, GABARAPL1, SLIT2, SKP2, INPP1, AGPAT5, HHIP, FPR1, SLC35G1, NAP1L5, ZNF518B, CADM1, PROS1, IFITM1, HSPA14, INSC, MAOA, SERPINB2, PCDH20
both PI	39	HHAT, TGFB2, WNT5A, PLXDC2, CLYBL, TNFRSF19, BEX2, BEX1, PHF11, NOV, RTN1, OSBPL1A, LYPLAL1, RP5-862P8.2, ZNF385B, SLC16A2, EDNRA, SPOCK1, PTPRK, EPHB1, VSTM4, ARMC4, MGMT, CALB2, SNTB1, MRGPRX4, MRGPRX3, PLD5, TMEM45A, FAM174B, DMBT1, AJAP1, ACACA

## Sheet: S3B
Table S3B. Transcription factor target analysis for the genes that go up during myogenesis in C2C12, and also go up in HT1080 cells after NET39 overexpression
Term	Overlap	P-value	Adjusted P-value	Z-score	Combined Score	Genes
STAT3	2/246	0.0503942	0.249367	-1.86678	2.59264	GHR;HSPB1
NOTCH1	2/204	0.0359002	0.249367	-1.78456	2.47845	ARHGEF2;ARMC8
GATA1	1/69	0.10012	0.249367	-1.49544	2.07691	HSPB1
MYC	3/957	0.162089	0.249367	-1.48225	2.05859	TUBB6;HSPB1;ARHGEF2
HSF1	1/109	0.153238	0.249367	-1.38611	1.92508	HSPB1
STAT5A	1/96	0.136289	0.249367	-1.37091	1.90396	GHR
NR4A1	1/115	0.16096	0.249367	-1.34256	1.86459	ARHGEF5
YAP1	1/115	0.16096	0.249367	-1.3397	1.86061	TEAD4
STAT5B	1/81	0.116358	0.249367	-1.33798	1.85823	GHR
MEIS1	1/36	0.054089	0.249367	-1.33792	1.85814	PBX3
STAT2	1/50	0.0738667	0.249367	-1.33655	1.85624	HSPB1
CCNE1	1/82	0.117699	0.249367	-1.32959	1.84657	ARHGEF5
BRF2	1/60	0.0877677	0.249367	-1.25421	1.74189	HSPB1
NANOG	1/160	0.216912	0.309874	-1.32988	1.55807	HSPB1
NFKB1	1/254	0.323214	0.404018	-1.41241	1.28006	TUBB6
ATF2	1/237	0.304998	0.404018	-1.40112	1.26983	HSPB1
SMAD2	1/384	0.449067	0.512547	-1.40051	0.936046	STAMBPL1
CTNNB1	1/398	0.461292	0.512547	-1.39974	0.935537	ARMC8
TP53	1/628	0.630454	0.663636	-1.3448	0.551398	HSPB1
ESR1	1/871	0.75625	0.75625	-1.27644	0.356616	HSPB1

## Sheet: S3C
Table S3C. Transcription factor target analysis for the genes that go down during myogenesis in C2C12, and also go down in HT1080 cells after NET39 overexpression
Term	Overlap	P-value	Adjusted P-value	Z-score	Combined Score	Genes
BRCA1	6/418	0.0419999	0.601634	-1.85221	0.941118	TFAP2C;ACOT7;NUP133;TPM1;TP53;ACACA
ATF2	5/237	0.0151485	0.601634	-1.82836	0.929002	ARF1;ANXA3;TPM1;TAGLN2;CD44
MYC	11/957	0.0263209	0.601634	-1.78795	0.908467	ARF1;TFAP2C;METTL13;NUP133;AFAP1;TKT;TP53;PTPN14;ACACA;BOK;SULF2
ESR1	9/871	0.0793503	0.601634	-1.68286	0.855072	HEBP2;ARF1;RBBP5;SHC1;TPM1;FLNB;TAGLN2;TKT;TP53
STAT6	2/83	0.0950364	0.601634	-1.3204	0.670906	TP53;LITAF
BACH1	2/31	0.0171171	0.601634	-1.28284	0.651821	ARF1;TP53
VDR	2/109	0.147508	0.601634	-1.21647	0.618095	GABARAPL1;TP53
NR3C1	3/239	0.183677	0.601634	-1.11858	0.568356	ALDH5A1;TP53;ADA
SMARCC1	2/114	0.158203	0.601634	-1.09409	0.555912	RBBP5;TP53
HIF1A	2/126	0.184439	0.601634	-0.947639	0.481501	SHC1;TP53
SP1	3/263	0.221768	0.601634	-0.930487	0.472786	SHC1;TPM1;TP53
CREB1	2/134	0.202282	0.601634	-0.808968	0.411042	CAMK1;TP53
ZNF148	1/16	0.0993295	0.601634	-0.798872	0.405912	TP53
SOX4	1/7	0.0480037	0.601634	-0.778881	0.395754	TP53
MAFK	1/19	0.115832	0.601634	-0.554046	0.281514	TP53
TFAP2C	1/17	0.104863	0.601634	-0.52387	0.266182	TP53
PADI4	1/8	0.0538442	0.601634	-0.521412	0.264933	TP53
NFYB	1/25	0.147959	0.601634	-0.477841	0.242794	TP53
KLF4	1/31	0.178949	0.601634	-0.472698	0.240181	TP53
GTF3C2	1/16	0.0993295	0.601634	-0.465215	0.236379	GTF3A
CEBPZ	1/22	0.13204	0.601634	-0.45771	0.232565	TP53
BRF1	1/22	0.13204	0.601634	-0.452866	0.230104	TP53
ZBTB7A	1/29	0.168743	0.601634	-0.427304	0.217116	TP53
RBM15	1/17	0.104863	0.601634	-0.425651	0.216276	TPM1
ZNF263	1/13	0.0825275	0.601634	-0.372739	0.189391	EFEMP2
RNF2	2/175	0.295775	0.621641	-0.382867	0.182012	RBBP5;TP53
ETS2	1/34	0.19403	0.601634	-0.356972	0.18138	TP53
BHLHE40	1/26	0.153202	0.601634	-0.355937	0.180854	TP53
SP3	1/38	0.213719	0.601634	-0.331326	0.168349	TP53
KDM6A	1/26	0.153202	0.601634	-0.303387	0.154153	RBBP5
TP53	5/628	0.345699	0.621641	-0.285807	0.13587	TFAP2C;EFEMP2;RBBP5;ZMIZ1;ANXA3
POU5F1	3/338	0.348132	0.621641	-0.266591	0.126735	COL18A1;RBBP5;FLNB
SMAD1	2/192	0.334524	0.621641	-0.261989	0.124548	COL4A1;TP53
WT1	1/25	0.147959	0.601634	-0.219857	0.111711	TP53
ATF1	1/32	0.184006	0.601634	-0.214423	0.10895	CAMK1
EGR1	1/35	0.198997	0.601634	-0.209405	0.1064	TP53
NR1I2	1/33	0.189033	0.601634	-0.205887	0.104612	TFAP2C
ATF3	1/46	0.251704	0.601634	-0.187916	0.0954813	TP53
USF1	1/43	0.237674	0.601634	-0.167656	0.0851872	RBBP5
MEF2A	1/37	0.208841	0.601634	-0.155812	0.079169	VGLL4
BCL3	1/46	0.251704	0.601634	-0.152438	0.0774545	SHC1
NFYA	1/42	0.23294	0.601634	-0.139303	0.070781	TP53
ERG	1/41	0.228178	0.601634	-0.0441698	0.0224429	TPM1
TFAP2A	1/46	0.251704	0.601634	-0.0405497	0.0206036	TP53
MEF2C	1/50	0.270021	0.621641	-0.014098	0.0067021	VGLL4
SREBF2	1/62	0.322392	0.621641	0.0280058	-0.0133137	TP53
SIN3B	1/55	0.292304	0.621641	0.0326388	-0.0155162	TP53
PCGF2	1/45	0.247055	0.601634	0.0409563	-0.0208101	CCND2
SMAD2	3/384	0.426169	0.650087	0.0546218	-0.0235228	NUAK2;TP53;LITAF
KDM5B	1/63	0.326587	0.621641	0.0658207	-0.0312907	TFAP2C
HNF1A	1/52	0.279015	0.621641	0.0660608	-0.0314048	FABP5
PPARGC1A	1/64	0.330757	0.621641	0.0744034	-0.0353708	TP53
HDAC2	3/387	0.43118	0.650087	0.100439	-0.0432538	ZNF239;CAMK1;TP53
SMAD4	2/245	0.450688	0.650982	0.177855	-0.0763486	NUAK2;ZMIZ1
SPI1	1/66	0.339022	0.621641	0.180206	-0.0856686	ARF1
SREBF1	1/69	0.351234	0.621641	0.199492	-0.0948371	TP53
FOXP3	1/350	0.89165	0.900842	1.04198	-0.10881	RBBP5
ESR2	1/365	0.901766	0.901766	1.11226	-0.115009	FLNB
AR	2/271	0.503714	0.672218	0.301721	-0.119835	ZMIZ1;TP53
BMI1	1/70	0.355255	0.621641	0.288091	-0.136956	TP53
HNF4A	1/71	0.359252	0.621641	0.302504	-0.143808	TP53
ESRRB	1/84	0.409073	0.646599	0.346205	-0.150955	RBBP5
MYB	1/84	0.409073	0.646599	0.359771	-0.156871	RBBP5
STAT5B	1/81	0.397921	0.646599	0.368355	-0.160613	SHC1
HCFC1	1/87	0.420023	0.650087	0.399237	-0.171931	RBBP5
RUNX1	1/106	0.484927	0.672218	0.444152	-0.176405	CCND2
ETS1	1/102	0.471879	0.670205	0.478262	-0.191387	TP53
HTT	2/293	0.546076	0.677411	0.493386	-0.192163	TPM1;TP53
ILF3	2/297	0.553517	0.678059	0.514583	-0.199926	GABARAPL1;NUCKS1
GFI1B	1/80	0.394159	0.646599	0.461756	-0.201339	EFEMP2
NFE2	1/77	0.382734	0.646599	0.471579	-0.205622	RBBP5
SMARCB1	1/116	0.51619	0.672218	0.527465	-0.209494	TP53
RAD21	1/237	0.775132	0.806896	0.980066	-0.210284	FLNB
CDKN1B	1/93	0.441334	0.650982	0.496914	-0.213312	CCND2
YAP1	1/115	0.513149	0.672218	0.539598	-0.214313	PTPN14
KAT2A	1/107	0.48814	0.672218	0.541825	-0.215198	TP53
POLR2A	1/239	0.777992	0.806896	1.00372	-0.21536	GABARAPL1
RARA	1/175	0.666354	0.762668	0.807912	-0.21889	ACACA
NR4A1	1/115	0.513149	0.672218	0.551672	-0.219109	TP53
CTNNB1	2/398	0.713824	0.777275	0.870572	-0.21935	RBBP5;PTPN14
SIN3A	1/214	0.739559	0.796448	0.966483	-0.219965	TP53
SMAD3	2/375	0.681962	0.762668	0.820454	-0.222288	ZMIZ1;TP53
YY1	1/120	0.528171	0.672218	0.564895	-0.224361	TP53
STAT5A	1/96	0.451702	0.650982	0.523343	-0.224657	SHC1
TBP	1/160	0.633165	0.738692	0.744433	-0.22547	TP53
EP300	3/473	0.567114	0.686138	0.604002	-0.227514	CAMK1;TP53;CD44
STAT3	1/246	0.787725	0.806896	1.06168	-0.227796	CD44
E2F1	1/126	0.545604	0.677411	0.59169	-0.23045	TP53
PML	1/178	0.672632	0.762668	0.854415	-0.231489	TP53
SMARCA4	1/219	0.74773	0.796495	1.02177	-0.232488	TP53
NCOR1	1/155	0.621404	0.733706	0.753893	-0.233441	TP53
JUN	1/248	0.790428	0.806896	1.09431	-0.234796	TPM1
TP63	1/120	0.528171	0.672218	0.592814	-0.235449	TP53
CEBPB	1/142	0.589083	0.704026	0.67729	-0.237688	TP53
ILF2	1/184	0.684845	0.762668	0.889387	-0.240964	GABARAPL1
STAT1	1/196	0.707955	0.777275	0.965389	-0.24324	TP53
TAF1	2/171	0.286613	0.621641	8.66533	-4.11943	NUP133;TP53
TRIM28	2/204	0.361567	0.621641	28.4672	-13.5331	POGK;TP53

## Sheet: S3D
Table S3D. Transcription factor target analysis for the genes that reposition towards the NE (IP) during myogenesis in C2C12 and in HT1080 cells after NET39 overexpression
Term	Overlap	P-value	Adjusted P-value	Z-score	Combined Score	Genes
BRCA1	3/418	0.0575398	0.424332	-1.88408	1.61511	INPP1;SKP2;HSPA14
SMAD4	2/245	0.0972865	0.424332	-1.76899	1.51644	EFEMP1;SKP2
NFKB1	2/254	0.10339	0.424332	-1.71791	1.47266	GRB14;MPP6
MYBL2	1/48	0.100973	0.424332	-1.43636	1.2313	SKP2
DNAJC2	1/3	0.00861921	0.301672	-0.978606	1.17278	HSPA14
TAL1	1/65	0.133745	0.424332	-1.33883	1.14769	SKP2
MYB	1/84	0.169065	0.424332	-1.30638	1.11988	SKP2
IRF3	1/75	0.152504	0.424332	-1.29318	1.10856	SERPINB2
ETS1	1/102	0.201296	0.424332	-1.27211	1.0905	SLIT2
CHD1	1/65	0.133745	0.424332	-1.26989	1.0886	MPP6
CCNE1	1/82	0.165411	0.424332	-1.23414	1.05795	SKP2
VDR	1/109	0.213515	0.424332	-1.21647	1.0428	GABARAPL1
CDKN1B	1/93	0.185328	0.424332	-1.21096	1.03808	SKP2
GFI1B	1/80	0.161742	0.424332	-1.2098	1.03709	EFEMP1
YY1	1/120	0.232369	0.424332	-1.20567	1.03354	SKP2
HSF1	1/109	0.213515	0.424332	-1.2006	1.0292	FPR1
CEBPA	1/113	0.22042	0.424332	-1.18496	1.01579	SKP2
E2F1	1/126	0.242476	0.424332	-1.16537	0.998996	SKP2
SIRT3	1/95	0.188901	0.424332	-1.11579	0.956495	SKP2
NCOR1	1/155	0.289618	0.482696	-1.18966	0.866507	HEY2
SIRT6	1/15	0.0340671	0.424332	-0.998054	0.85557	SKP2
SIN3A	1/214	0.377282	0.537924	-1.13663	0.704752	HEY2
SMARCA4	1/219	0.384232	0.537924	-1.12577	0.698017	MPP6
NOTCH1	1/204	0.363164	0.537924	-1.1092	0.687744	HEY2
POLR2A	1/239	0.411321	0.548527	-1.1171	0.670837	GABARAPL1
ILF2	1/184	0.334039	0.531425	-1.05673	0.668056	GABARAPL1
SP1	1/263	0.442376	0.55297	-1.12277	0.665186	SKP2
TCF3	1/248	0.423149	0.548527	-1.0916	0.655525	SKP2
HTT	1/293	0.479067	0.564418	-0.963122	0.550868	HEY2
ILF3	1/297	0.483787	0.564418	-0.956398	0.547022	GABARAPL1
SMAD2	1/384	0.577175	0.64603	-0.967063	0.422519	PBDC1
CTNNB1	1/398	0.590656	0.64603	-0.958293	0.418687	PBDC1
EP300	1/473	0.656363	0.675667	-0.909649	0.356632	SKP2
MYC	2/957	0.637845	0.675667	-0.870844	0.341418	SLIT2;SKP2
ESR1	1/871	0.869745	0.869745	-0.807488	0.112689	VAV3

## Sheet: S3E
Table S3E. Transcription factor target analysis for the genes that reposition away from the NE (PI) during myogenesis in C2C12 and in HT1080 cells after NET39 overexpression
Term	Overlap	P-value	Adjusted P-value	Z-score	Combined Score	Genes
CTNNB1	2/398	0.163303	0.443345	-1.80966	1.47199	PTPRK;AJAP1
CEBPA	1/113	0.190005	0.443345	-1.56493	1.27293	TGFB2
LMO2	1/43	0.0776732	0.443345	-1.4724	1.19766	BEX2
SIRT3	1/95	0.162375	0.443345	-1.43295	1.16557	SNTB1
HDAC8	1/77	0.133891	0.443345	-1.43007	1.16323	RTN1
BRF1	1/22	0.0413137	0.443345	-1.27296	1.03543	EPHB1
AR	1/271	0.399281	0.558993	-1.69405	0.985289	HHAT
STAT3	1/246	0.369845	0.558993	-1.64636	0.957551	EPHB1
RARA	1/175	0.278953	0.555497	-1.59581	0.938162	ACACA
NOTCH1	1/204	0.317427	0.555497	-1.56967	0.922796	NOV
BRCA1	1/418	0.548512	0.639931	-1.59722	0.71299	ACACA
EP300	1/473	0.59505	0.640823	-1.58596	0.705756	MGMT
MYC	2/957	0.543559	0.639931	-1.54339	0.68896	ACACA;AJAP1
ESR1	1/871	0.821825	0.821825	-1.46402	0.28728	MGMT
