# Supplementary material for: Tissue-specific NETs alter genome organization and regulation even in a heterologous system
Source: Nucleus. 2017 Jan 3;8(1):81–97. doi: 10.1080/19491034.2016.1261230 (PMC5287206; doi:10.1080/19491034.2016.1261230)
Supplement: Supplemental_Materials.zip [file kncl-08-01-1261230-s001.zip › 2016NUCLEUS0016R1-s02.xlsx]

## Sheet: S1A
Annotation (UCSC HG19, and Illumina HT-12 v3 microarray)										DamID signal over 100Kb window				expression data - full length NET								expression data					LAD intersects				Intersect with differential DamID regions (DR).						Summary expression			Summary DamID
										centered in each gene				M=log2(sample/untransfected control UT)								average log2(signal)									IP=becomes more peripheral after NET overexpression						.1=upregulated			II=stays internal; PP=stays peripheral; IP=becomes more peripheral; PI=becomes less peripheral; AMB=ambiguous
														FDR=false discovery rate (Benjamini-Hochberg)																	PI=becomes less peripheral after NET overexpression						.2=downregulated
Probe_Id	Probe_Sequence	chrom	txStart	txEnd	name	strand	name2	GeneID	Description	w100_wt	w100_n29	w100_n39	w100_n47	M.NET29	M.NET39	M.NET47	M.NLS	FDR.NET29	FDR.NET39	FDR.NET47	FDR.NLS	UT	NET29	NET39	NET47	NLS	LAD_wt	LAD_n29	LAD_n39	LAD_n47	PI.NET29	PI.NET39	PI.NET47	IP.NET29	IP.NET39	IP.NET47	NET29	NET39	NET47	n29.II	n29.IP	n29.PP	n29.PI	n29.AMB	n39.II	n39.IP	n39.PP	n39.PI	n39.AMB
ILMN_2200738	AGGCTAGATATTATGGTCATTGCTAACAGTGGTGTGCTCACTGTGTGTTC	chr1	69090	70008	NM_001005484	+	OR4F5	79501	olfactory receptor, family 4, subfamily F, member 5	0.0699228	-0.316818	-0.415879	-0.322669	-0.0530726	-0.0486116	-0.0189615	0.0439913	0.820747	0.849588	0.989585	0.787573	5.8528	5.79973	5.80419	5.83384	5.89679	LAD	LAD				DR	DR									PP						PI
ILMN_1690796	TTTATGACCTGTTCAGAAAGCGCAAAGTCATCTCCTTTGGAGGCTGCATC	chr1	621095	622034	NM_001005277	-	OR4F16	81399	olfactory receptor, family 4, subfamily F, member 16	0.313705	0.00949416	-0.0571985	-0.165468	0.0208436	-0.076671	-0.187888	-0.01188	0.936801	0.668948	0.22339	0.946458	5.79633	5.81717	5.71966	5.60844	5.78445	LAD	LAD	LAD	LAD	DR												PI				PP
ILMN_2200714	GATATGTGGCCCTATGTAAGCCCCTCCACTATCTGACCATTATGAGCCCA	chr1	621095	622034	NM_001005224	-	OR4F3	26683	olfactory receptor, family 4, subfamily F, member 3	0.313705	0.00949416	-0.0571985	-0.165468	0.0838157	0.0992313	0.0272708	0.0482182	0.684609	0.609431	0.983191	0.772497	5.71845	5.80226	5.81768	5.74572	5.76667	LAD	LAD	LAD	LAD	DR												PI				PP
ILMN_1862963	TGCTCTTGGACGACCCAGGACATAGGCCAGCCAGTACTTACCCCAGTGTG	chr1	762970	794826	NR_015368	+	LINC01128	643837	uncharacterized LOC643837	-0.365473	-0.521101	-0.41781	-0.778099	-0.113511	-0.0840708	-0.134288	-0.174585	0.659385	0.789539	0.812357	0.325082	6.65682	6.54331	6.57275	6.52253	6.48223														II					II
ILMN_2195138	TATGCCGTCAGCCCCTACTTCCACACAGGCGCGGTAGGGGGACTCTCCAT	chr1	861120	879961	NM_152486	+	SAMD11	148398	sterile alpha motif domain containing 11	-0.275124	-0.354804	-0.552299	-0.654849	0.0704181	0.159472	0.0598645	-0.00959692	0.821566	0.461921	0.957278	0.97247	6.11989	6.19031	6.27937	6.17976	6.1103														II					II
ILMN_1792820	GAGAGGGATACTGAGGCCCCTGAGCACTCGGCATGGGGTGGAAGACGATG	chr1	879582	894679	NM_015658	-	NOC2L	26155	nucleolar complex associated 2 homolog (S. cerevisiae)	-0.287186	-0.323397	-0.574265	-0.64455	0.069833	0.114468	0.181609	-0.175867	0.890253	0.799895	0.829508	0.511775	8.418	8.48783	8.53247	8.59961	8.24213														II					II
ILMN_1705602	AGTGCCACGGCTGCCCGTTTACACCTTTAGCGTCTGGTCCTCCTGCGTGT	chr1	895966	901099	NM_198317	+	KLHL17	339451	kelch-like family member 17	-0.280218	-0.264418	-0.607595	-0.655325	-0.0409978	0.043465	0.303858	0.22757	0.914986	0.917581	0.176755	0.203853	6.74911	6.70811	6.79257	7.05296	6.97668														II					II
ILMN_1711422	ACGGGCGTGAAGGTCGGAGGACAGAGAAAGGTCAGCAGGGTCAGAGTATG	chr1	901876	910484	NM_032129	+	PLEKHN1	84069	pleckstrin homology domain containing, family N member 1	-0.259593	-0.248702	-0.592915	-0.629203	-0.0925932	-0.0173269	0.160604	0.270883	0.645523	0.962716	0.558077	0.0449087	6.37886	6.28626	6.36153	6.53946	6.64974														II					II
ILMN_1653466	CCCCGTTCTAGGGCCGTGGCCTTTGCCGAGACTGTAGCAGAGAAAACGTA	chr1	934341	935552	NM_021170	-	HES4	57801	hairy and enhancer of split 4 (Drosophila)	-0.183797	-0.201993	-0.592853	-0.622416	-1.02127	-0.741559	0.247592	0.319795	3.10511e-07	2.9545e-05	0.575031	0.130593	8.76673	7.74546	8.02517	9.01432	9.08652	LAD	LAD				DR	DR				e29.2	e39.2				PP						PI
ILMN_2054019	ACCTGAAGCAGCAAGTGAGCGGGCTGGAGGGTGTGCAGGACGACCTGTTC	chr1	948846	949919	NM_005101	+	ISG15	9636	ISG15 ubiquitin-like modifier	-0.234764	-0.202856	-0.620954	-0.611782	-0.499101	-0.351569	-0.0857445	-0.206562	0.302502	0.552097	0.983884	0.68585	8.00836	7.50926	7.65679	7.92262	7.8018	LAD				DR	DR	DR										PI					PI
ILMN_1770454	CCTCCCCACAGCGTCAGTGAAAGTCGTCCTTGTCTCAGAATGACCAGGGG	chr1	955502	991499	NM_198576	+	AGRN	375790	agrin	-0.258691	-0.18008	-0.716504	-0.609363	-0.574945	-0.798411	-0.261353	0.457934	0.0927415	0.00767065	0.847536	0.220098	8.77331	8.19836	7.9749	8.51195	9.23124	LAD				DR	DR	DR					e39.2					PI					PI
ILMN_1672811	GCAGCCACCCATTTCCGGAGCTGCAGGATAGAGCTTCCTCTTGATCTCTG	chr1	1017197	1051736	NM_017891	-	C1orf159	54991	chromosome 1 open reading frame 159	-0.209805	-0.102865	-0.651846	-0.483924	-0.0996415	-0.00596587	0.0936645	0.132045	0.772268	0.991129	0.931128	0.556531	7.25052	7.15088	7.24455	7.34418	7.38256														II					II
ILMN_1799329	GGACGGCAGCGCTCAGAGGAGCCTCCAGTTACTTTCCTCACATCTCCCAA	chr1	1115076	1121243	NM_153254	+	TTLL10	254173	tubulin tyrosine ligase-like family, member 10	-0.422464	-0.306376	-0.716806	-0.563596	0.0735256	0.0703119	0.200174	0.226814	0.721281	0.755456	0.260014	0.0730398	5.55369	5.62721	5.624	5.75386	5.7805														II					II
ILMN_2349633	ATGTGTGTCCAGCCTGAATTCCACTGCGGAGACCCTTGCTGCACGACCTG	chr1	1138887	1142089	NM_148902	-	TNFRSF18	8784	tumor necrosis factor receptor superfamily, member 18	-0.40224	-0.262305	-0.66553	-0.613076	0.0481563	0.0796413	0.0766219	0.0831585	0.866648	0.755704	0.912377	0.617325	5.71783	5.76599	5.79747	5.79445	5.80099														II					II
ILMN_2112256	ATGCCATGCATACCTCCTGCCCCGCGGGACCACAATAAAAACCTTGGCAG	chr1	1146705	1149548	NM_003327	-	TNFRSF4	7293	tumor necrosis factor receptor superfamily, member 4	-0.336105	-0.295358	-0.649617	-0.620925	0.0792836	-0.00264636	0.294873	0.053125	0.734976	0.995159	0.0592312	0.766339	5.81207	5.89135	5.80942	6.10694	5.86519														II					II
ILMN_1696065	TGAGAACGAAATCTCGCTTCAGTCACTCTGCCGAAGGCGCTGACGGCATC	chr1	1152287	1167447	NM_016547	-	SDF4	51150	stromal cell derived factor 4	-0.312759	-0.28826	-0.603718	-0.627028	-0.329892	-0.297109	-0.225059	0.182055	0.152144	0.21282	0.710176	0.475541	10.4266	10.0967	10.1295	10.2015	10.6086														II					II
ILMN_1739749	GTTTGGAATTGCTTGAGGAACCCTGCGTGTGCTTGGAGAGGCCAGAGGGC	chr1	1167628	1170420	NM_080605	+	B3GALT6	126792	UDP-Gal:betaGal beta 1,3-galactosyltransferase polypeptide 6	-0.309722	-0.297686	-0.549286	-0.629775	-0.222843	-0.252206	-0.0358007	0.17122	0.655362	0.597303	0.992988	0.659163	8.09271	7.86987	7.8405	8.05691	8.26393														II					II
ILMN_1662949	CGGGACGTGGTGTGTGTTCTCATCTGTATTGAGTCCCTGTGCCAGCGCCA	chr1	1177825	1182102	NM_001014980	-	FAM132A	388581	family with sequence similarity 132, member A	-0.309347	-0.320667	-0.516141	-0.648683	-0.0339905	0.106933	0.00520304	0.18466	0.899225	0.537272	0.996641	0.148191	5.96221	5.92822	6.06915	5.96742	6.14687														II					II
ILMN_1772712	TCCCTCACATCCCGTGCCCCCTGCGCTGGCCTTCACAGTAGGTAATGGCT	chr1	1189291	1209234	NM_194457	-	UBE2J2	118424	ubiquitin-conjugating enzyme E2, J2	-0.334717	-0.369043	-0.515299	-0.644958	-0.0818128	0.0548525	0.147421	0.0762249	0.853544	0.920418	0.870656	0.794951	7.31712	7.23531	7.37198	7.46454	7.39335														II					II
ILMN_1743847	GTGAGTTCCTGCTGCAAAACGGAGCGGACGTGAACCAAAGAGACAGCCGG	chr1	1227763	1243269	NM_030649	-	ACAP3	116983	ArfGAP with coiled-coil, ankyrin repeat and PH domains 3	-0.537168	-0.399742	-0.624083	-0.629966	-0.000392676	-0.0529507	0.15709	0.0676489	0.999163	0.871275	0.688246	0.723219	6.15024	6.14985	6.09729	6.30733	6.21789														II					II
ILMN_1780315	GGCCACAGTTCGGGAGCCACGGATGACCCTGGACACTCAAGCCAAAGTTA	chr1	1243993	1247057	NM_153339	+	PUSL1	126789	pseudouridylate synthase-like 1	-0.56554	-0.412965	-0.622241	-0.589467	-0.116458	0.175665	0.0626379	-0.0463559	0.819647	0.696626	0.979598	0.906285	8.01958	7.90312	8.19524	8.08222	7.97322														II					II
ILMN_1762316	ACAGACCCTGGGCCTGCACTTCAGGACTGTGGGTGCCCTGGGTGAACAGA	chr1	1246964	1260067	NM_017871	-	CPSF3L	54973	cleavage and polyadenylation specific factor 3-like	-0.587802	-0.468767	-0.6484	-0.598574	-0.110426	-0.0648743	0.0834895	-0.191852	0.8437	0.927986	0.97007	0.564387	7.34905	7.23862	7.28417	7.43254	7.1572														II					II
ILMN_2234310	GCCTGGCCACTGGCTCTTCACAGTGGACCCCAGCACCTCGGGGTGGCAGA	chr1	1260142	1264276	NM_001029885	+	GLTPD1	80772	glycolipid transfer protein domain containing 1	-0.581552	-0.428488	-0.642927	-0.538567	-0.00052226	0.0294748	0.136428	-0.269384	0.999213	0.969696	0.923228	0.35202	7.69728	7.69676	7.72676	7.83371	7.4279														II					II
ILMN_2108135	GTATAGCGTGGCCCAGGCCCTGCACAACACTCTTCAGTGCAACGCCTCAG	chr1	1266725	1269844	NM_152228	+	TAS1R3	83756	taste receptor, type 1, member 3	-0.574881	-0.428733	-0.648997	-0.522205	0.125502	0.179231	0.058727	0.108677	0.534415	0.259935	0.947795	0.510299	5.45129	5.57679	5.63052	5.51002	5.55997														II					II
ILMN_1655632	ACAAACGCCGGCGGAGGAAGCAGCGCCTTCGGCAGGCGGACCGGGCCTCC	chr1	1270657	1284492	NM_004421	-	DVL1	1855	dishevelled segment polarity protein 1	-0.548669	-0.423707	-0.624321	-0.49495	0.0698397	0.0805382	0.0940058	-0.0590308	0.84068	0.818896	0.919043	0.804906	5.73574	5.80557	5.81627	5.82974	5.6767														II					II
ILMN_2068257	GGGCTGTACACCTGCAACCTGCACCATCACTACTGCCACCTCTACGAGAG	chr1	1288068	1294174	NM_032348	-	MXRA8	54587	matrix-remodelling associated 8	-0.520985	-0.370932	-0.695261	-0.473989	-0.147062	-0.180839	-0.145537	-0.0383754	0.465114	0.29908	0.735884	0.855225	5.69297	5.54591	5.51213	5.54743	5.65459														II					II
ILMN_1768396	CGCCCGTTGCTGCTGTGATCCGTAGTAATAAATTCTCAGAGGACTCAGCC	chr1	1309109	1310818	NM_017900	-	AURKAIP1	54998	aurora kinase A interacting protein 1	-0.41899	-0.324422	-0.703489	-0.440764	0.0336703	-0.0953705	0.173522	-0.207747	0.941953	0.796393	0.764965	0.313228	12.3136	12.3473	12.2182	12.4871	12.1058														II					II
ILMN_2379226	TTGGAGAACTGCCTCCTGCCTGACGACAAGCTCCGTTTCACGCCGTCCAT	chr1	1321090	1334718	NM_030937	-	CCNL2	81669	cyclin L2	-0.392599	-0.351215	-0.721133	-0.44191	-0.079365	0.0831676	0.229481	-0.0231772	0.845306	0.845394	0.636706	0.943623	7.08787	7.0085	7.17104	7.31735	7.06469														II					II
ILMN_2189424	CAAGATGGCAGCGGCGCTGCGCGTGCGTTGTTGAGTGTTCGGGACGCCGG	chr1	1337275	1342693	NM_017971	-	MRPL20	55052	mitochondrial ribosomal protein L20	-0.391083	-0.325044	-0.766678	-0.348931	0.0514173	0.108315	0.25235	0.413617	0.957221	0.903855	0.871125	0.309699	9.49285	9.54427	9.60117	9.7452	9.90647														II					II
ILMN_1773026	GTGCCCAAAGTGCTGGTGTGGGTGACAGATGGCGGCTCCAGCGACCCTGT	chr1	1370902	1378262	NM_022834	+	VWA1	64856	von Willebrand factor A domain containing 1	-0.374528	-0.32268	-0.844041	-0.304771	0.0827474	0.0653427	0.237452	0.127226	0.705949	0.799991	0.176755	0.386323	5.53876	5.6215	5.6041	5.77621	5.66598														II					II
ILMN_2231569	TTTTGGCAATAGAGTCTTGCTCGCCCAGGGTGGAGTGCAGTGGTGTGATC	chr1	1385068	1405538	NM_001039211	+	ATAD3C	219293	ATPase family, AAA domain containing 3C	-0.369671	-0.33356	-0.895504	-0.290211	-0.0131026	0.00310446	-0.00452432	0.0365728	0.975777	0.994687	0.997294	0.86173	5.88078	5.86768	5.88389	5.87626	5.91736														II					II
ILMN_2131936	GTTGGAGCAACAGTCCAAGCTCAAAGAGTATGAGGCCGCCGTGGAGCAGC	chr1	1407163	1431582	NM_031921	+	ATAD3B	83858	ATPase family, AAA domain containing 3B	-0.316822	-0.331137	-0.860196	-0.338357	-0.0180423	0.159293	0.180158	-0.484568	0.982204	0.749477	0.87622	0.0868519	7.59032	7.57227	7.74961	7.77047	7.10575														II					II
ILMN_1738530	GCATGCCCCGATCTTTCACACACTGGTGACCCTGAGAGAGGAGGGAGGAG	chr1	1447522	1470067	NM_018188	+	ATAD3A	55210	ATPase family, AAA domain containing 3A	-0.224591	-0.199029	-0.87314	-0.319723	0.0329948	0.0354111	0.234346	-0.42712	0.966212	0.965384	0.810044	0.148191	9.04461	9.0776	9.08002	9.27895	8.61749														II					II
ILMN_1664956	GTTTGTGTGCACTTCCCGACATACCTGTGTCTTCGTGTGCCTGCCTTCCC	chr1	1477052	1510262	NM_014188	-	SSU72	29101	SSU72 RNA polymerase II CTD phosphatase homolog (S. cerevisiae)	-0.282304	-0.243589	-0.86002	-0.42048	0.0562005	0.11152	0.120588	-0.288321	0.933922	0.853311	0.94592	0.360991	12.2176	12.2738	12.3291	12.3382	11.9293														II					II
ILMN_2385178	TGAAGAAGTGCATCAGGTGCCAGGTGGTCGTCAGCAAGAAACTGCGCCCA	chr1	1550794	1565990	NM_080875	+	MIB2	142678	mindbomb E3 ubiquitin protein ligase 2	-0.382519	-0.186257	-0.865358	-0.594327	-0.680868	-0.745559	-0.431796	-0.343399	0.00195253	0.000614933	0.243826	0.209911	7.54061	6.85974	6.79505	7.10882	7.19721											e29.2	e39.2		II					II
ILMN_2193325	CCGTGTGCGGGGCTGAGCCCGGCTGATAAAGCACTTTCTCTCTGAAAAAA	chr1	1567559	1570030	NM_006983	+	MMP23B	8510	matrix metallopeptidase 23B	-0.403054	-0.209328	-0.881631	-0.587882	-0.055153	-0.0637714	-0.102944	-0.108289	0.839599	0.816171	0.847153	0.496626	5.98613	5.93098	5.92236	5.88319	5.87784														II					II
ILMN_2317701	CCCACCGCCCCCCAGGACCAAAACCAGGCTGGTGCCCGAGGGCAGGAACG	chr1	1568158	1570027	NR_002946	+	MMP23A	8511	matrix metallopeptidase 23A (pseudogene)	-0.403054	-0.209328	-0.881631	-0.587882	-0.0300548	-0.0338945	-0.0648168	-0.0450613	0.902113	0.893268	0.900605	0.751171	5.77876	5.74871	5.74487	5.71395	5.7337														II					II
ILMN_1765704	GTCCAACCTGCTGCTGAGCCACGCCGGCATCCTCAAGGTGGGTGACTTCG	chr1	1571099	1655775	NM_033492	-	CDK11B	984	cyclin-dependent kinase 11B	-0.442479	-0.161856	-0.845302	-0.543536	0.0624454	0.163529	0.0703643	-0.353286	0.899945	0.647912	0.96623	0.133424	8.0729	8.13535	8.23643	8.14327	7.71962		LAD						DR							IP				II
ILMN_1711078	AGGGACCGCTTGGAGCAGTTAGAAAGGAAGCGGGAGCGGGAGCGCAAGAT	chr1	1634169	1655791	NM_024011	-	CDK11A	728642	cyclin-dependent kinase 11A	-0.469071	-0.201482	-0.857394	-0.53553	-0.281958	-0.184364	-0.259809	-0.180716	0.579016	0.781341	0.84532	0.674445	7.47243	7.19047	7.28806	7.21262	7.29171		LAD						DR							IP				II
ILMN_1651209	TCACGGCGTACGCCCTCATGGGGAAAATCTCCCCGGTGACTTTCAGGTCC	chr1	1658823	1677438	NM_182838	-	SLC35E2	9906	solute carrier family 35, member E2	-0.491655	-0.237211	-0.923836	-0.542676	0.126191	0.0755216	0.236091	0.216804	0.438203	0.73396	0.132684	0.093417	5.84964	5.97584	5.92517	6.08573	6.06645														II					II
ILMN_1758963	ATAAGGAAGGCACAAGACGTTCTCCTCTGCCCGTGAGGAGCTTCCCGCAG	chr1	1682670	1709909	NM_023018	-	NADK	65220	NAD kinase	-0.560146	-0.265247	-0.899517	-0.503319	-0.0578616	-0.019523	0.0253237	0.102317	0.870029	0.968594	0.989973	0.6162	7.38921	7.33135	7.36968	7.41453	7.49152														II					II
ILMN_1760320	TTCCGTCCAACAACTCTGTAGAGCTCTCTGCACCCTTACCCCTTTCCACC	chr1	1716723	1822556	NM_002074	-	GNB1	2782	guanine nucleotide binding protein (G protein), beta polypeptide 1	-0.601625	-0.228486	-0.958776	-0.35599	0.300846	0.285807	0.259383	-0.100956	0.348924	0.37391	0.721204	0.769422	12.1808	12.4817	12.4666	12.4402	12.0799														II					II
ILMN_1739162	GGAGCAGATGATGAAGGAGGCCGACAAGGATGGGGACAGGACCATCGACT	chr1	1846265	1848733	NM_138705	+	CALML6	163688	calmodulin-like 6	-0.542989	-0.231609	-0.920819	-0.352076	-0.0414444	0.0407599	-0.0801253	0.103072	0.908379	0.918411	0.92853	0.5874	5.74562	5.70418	5.78638	5.6655	5.8487		LAD						DR							IP				II
ILMN_1668246	AGTCGGGCCCCAATACTCAACTACCACCTTGTAGCCCTGGTGCCCCTTGA	chr1	1849028	1850740	NM_178545	-	TMEM52	339456	transmembrane protein 52	-0.54004	-0.240961	-0.899223	-0.361348	-0.0785053	-0.0747338	-0.0203764	0.180116	0.658005	0.693645	0.987467	0.122807	5.79136	5.71285	5.71662	5.77098	5.97147		LAD						DR							IP				II
ILMN_2415979	TGACCATCCAGGCACAGTGGCTCATGCCTGTAATCCCAGAACTTTGGGAG	chr1	1884751	1935276	NM_001080484	-	KIAA1751	85452	KIAA1751	-0.282948	-0.161709	-0.803892	-0.389796	0.300302	-0.0637717	-0.153375	-0.345575	0.739046	0.966298	0.970517	0.576293	7.79149	8.09179	7.72772	7.63811	7.44591														II					II
ILMN_1779742	CAGGCAGCCCGAGACCTGCACAGATGAAGGAGCAGAGGTTCTGACCGAGA	chr1	1950767	1962192	NM_000815	+	GABRD	2563	gamma-aminobutyric acid (GABA) A receptor, delta	-0.217207	-0.227036	-0.71428	-0.511143	0.0239943	0.00488966	-0.0190756	0.0239679	0.935595	0.989095	0.989827	0.895191	5.88663	5.91063	5.89152	5.86756	5.9106														II					II
ILMN_2386982	TCCACGGAAACAGAACTCGATGCACTGACCTGCTCCGCCAGGAAAGTGAG	chr1	1981908	2116834	NM_002744	+	PRKCZ	5590	protein kinase C, zeta	-0.191628	-0.362597	-0.604616	-0.552782	-0.3038	-0.245231	-0.147404	0.054546	0.0360931	0.116697	0.758772	0.79942	6.1164	5.8126	5.87116	5.96899	6.17094	LAD				DR	DR	DR										PI					PI
ILMN_2097790	TGGATGTTGACAGCCACCTGGCCCAGTGCTTGGCCGAAAGCACAGAAGAC	chr1	2120987	2126214	NM_182533	-	C1orf86	199990	chromosome 1 open reading frame 86	-0.410149	-0.450755	-0.669066	-0.514882	-0.254309	-0.1754	-0.0706386	-0.0263736	0.610761	0.781448	0.983251	0.961503	9.28067	9.02636	9.10527	9.21003	9.2543														II					II
ILMN_1710598	CGGGGGTCGTTCTGTGCCTTCCAGCATCTTGTACAGCAAATCCTGACTCG	chr1	2160133	2241652	NM_003036	+	SKI	6497	v-ski avian sarcoma viral oncogene homolog	-0.516898	-0.479438	-0.777845	-0.581147	-0.0504857	-0.0141617	0.0358664	0.128695	0.934115	0.984615	0.991076	0.686734	6.99144	6.94096	6.97728	7.02731	7.12014														II					II
ILMN_1655161	TGGCCAGCCACCCCATGTCCTGGAAGAAGGCCCTGAAGCCTCAAGCAGCT	chr1	2252695	2322993	NM_024848	-	MORN1	79906	MORN repeat containing 1	-0.573756	-0.463863	-0.781211	-0.773894	-0.0374103	0.00574977	-0.0632715	-0.0832332	0.910476	0.989095	0.945576	0.643819	5.73883	5.70142	5.74458	5.67556	5.6556														II					II
ILMN_1760933	CTCGGCCCCAGCCTATTTCCCGCCTCCATTTGATGTTTCCAGGTTTTCAA	chr1	2323213	2336885	NM_007033	+	RER1	11079	RER1 retention in endoplasmic reticulum 1 homolog (S. cerevisiae)	-0.532564	-0.543079	-0.72145	-0.865711	0.223685	0.191083	0.185934	-0.211015	0.476658	0.581265	0.825032	0.421278	8.62847	8.85216	8.81956	8.81441	8.41746														II					II
ILMN_1665679	TGAGGCCAGATCCCCTCAGGGTCCTGATGAGTGTGGCGCCATCTGCCTTA	chr1	2336240	2344010	NM_153818	-	PEX10	5192	peroxisomal biogenesis factor 10	-0.561074	-0.518725	-0.680759	-0.889502	0.0391462	0.097523	0.118969	-0.00739218	0.909266	0.713597	0.832837	0.977826	5.85971	5.89885	5.95723	5.97868	5.85231														II					II
ILMN_2061565	CTTCGAGGCTGGCCCTGCCAGGCAGTTTTCCCGGCGTTTTAGGATCTGTA	chr1	2407753	2436964	NM_014638	+	PLCH2	9651	phospholipase C, eta 2	-0.504877	-0.520299	-0.55071	-0.806136	0.0837696	-0.102537	0.0775453	-0.0536829	0.723793	0.64219	0.912377	0.769784	6.36004	6.44381	6.2575	6.43758	6.30635														II					II
ILMN_1743910	TCTTCAGCGTCATCTTCAAGTACGAGGTCCCAGCCGAGTGAGGCGCTGCA	chr1	2439974	2458035	NM_018216	-	PANK4	55229	pantothenate kinase 4	-0.40344	-0.421538	-0.455358	-0.762218	0.0868442	0.0964469	0.181216	-0.119427	0.74029	0.713621	0.590316	0.49344	7.06819	7.15503	7.16464	7.2494	6.94876														II					II
ILMN_1794742	GGATTCCTCTGTGTGGGTGGATGCGTGTGGGCACGACTTTGTACTCAGAA	chr1	2460183	2461684	NM_001010926	-	HES5	388585	hairy and enhancer of split 5 (Drosophila)	-0.313863	-0.314596	-0.299262	-0.700319	0.126327	0.056102	0.0762078	-0.127489	0.327745	0.785324	0.859442	0.267953	5.90209	6.02842	5.95819	5.9783	5.7746														II					II
ILMN_1697409	AGCCAAGGCTGGACTGGGTTGGCTGCAGTGTGGTGTTTAGTGGATACCAC	chr1	2487804	2495267	NM_003820	+	TNFRSF14	8764	tumor necrosis factor receptor superfamily, member 14	-0.237638	-0.337401	-0.243859	-0.506777	-0.571099	-0.687884	-0.201741	-0.277599	0.0646084	0.0148931	0.891418	0.454643	8.94989	8.37879	8.26201	8.74815	8.67229												e39.2		II					II
ILMN_1718488	TTCTTCATCAACTATGCCCAGGTGTGGTGCGGGTCCTACCGGCCCGAGTT	chr1	2522080	2564481	NM_033467	-	MMEL1	79258	membrane metallo-endopeptidase-like 1	-0.155431	-0.423795	-0.281234	-0.37969	-0.0862808	-0.110974	-0.0806009	0.0600942	0.799627	0.732762	0.943045	0.807606	5.85792	5.77163	5.74694	5.77731	5.91801	LAD		LAD	LAD	DR												PI				PP
ILMN_1776442	CCATCAAGATCACGGCTCCCCCCGACCGGTGGTTCTCCACCTGGATTGGA	chr1	2938045	2939467	NM_080431	+	ACTRT2	140625	actin-related protein T2	0.6784	0.398228	0.757612	0.444252	-0.0263431	-0.0446233	-0.0522673	-0.0693442	0.935954	0.885578	0.954704	0.685118	5.87248	5.84613	5.82785	5.82021	5.80313	LAD	LAD	LAD	LAD												PP					PP
ILMN_1697631	AGGTCACTGGAGCCACGTCGGAGTCTGGAGCATTTCACCCCATCAACCAC	chr1	2985741	3355185	NM_022114	+	PRDM16	63976	PR domain containing 16	0.279728	-0.0388928	0.681643	0.03334	0.078681	0.0823099	0.155137	0.165207	0.758541	0.760125	0.671824	0.29063	5.68601	5.76469	5.76832	5.84115	5.85122	LAD	LAD	LAD	LAD	DR		DR		DR								PI			IP
ILMN_1669928	GCCGGAGGGAGGGGACCCGGCAGGGAGATTTCGGTTTTGAGGTTTCTAAA	chr1	3371146	3397677	NM_014448	+	ARHGEF16	27237	Rho guanine nucleotide exchange factor (GEF) 16	-0.218239	-0.384892	0.138113	-0.458354	-0.0160552	0.0442826	-0.139196	-0.107764	0.969085	0.896322	0.740654	0.525691	5.77885	5.76279	5.82313	5.63965	5.67108			LAD						DR					II						IP
ILMN_1727479	TGCAGGGCTGCCTCAGAAGCTGGCTGGGGACTCTAGCCTCTGTGTTCATA	chr1	3541555	3546694	NM_182752	+	TPRG1L	127262	tumor protein p63 regulated 1-like	-0.280737	-0.478652	-0.302779	-0.898439	0.223492	0.245672	-0.0207818	-0.193827	0.426353	0.342168	0.995082	0.425815	10.0227	10.2462	10.2684	10.002	9.82891														II					II
ILMN_1711166	CTTTGCAGTGCTCTCTCTGTGCTGGCATTTAAGCGGAGACTCGATGGCCC	chr1	3547330	3566671	NM_017818	-	WRAP73	49856	WD repeat containing, antisense to TP73	-0.206181	-0.489472	-0.314236	-0.889071	-0.019931	0.0537135	0.130698	0.265998	0.972621	0.915513	0.884429	0.220579	9.87384	9.85391	9.92755	10.0045	10.1398														II					II
ILMN_1778188	TTCGACCTGCCCGACTGCAAGGCCCGCAAGCAGCCCATCAAGGAGGAGTT	chr1	3569128	3652765	NM_005427	+	TP73	7161	tumor protein p73	-0.321624	-0.515896	-0.228748	-0.724446	0.0459531	-0.00948698	0.0190563	0.064879	0.854693	0.979981	0.989625	0.671173	5.6737	5.71965	5.66421	5.69275	5.73858	LAD				DR	DR	DR										PI					PI
ILMN_1811167	AGGCCTTCCTGACCAGCAAATCCAAGAAGGGGACCTCCAAGTAGGCCCAG	chr1	3668964	3688209	NM_152492	+	CCDC27	148870	coiled-coil domain containing 27	-0.269567	-0.36956	-0.333858	-0.636928	-0.0151697	0.0075202	0.0322238	-0.0459357	0.969085	0.984965	0.980088	0.806318	5.88337	5.8682	5.89089	5.9156	5.83744														II					II
ILMN_1668484	CTGTACAGTCATGTGCCACGTAACAGCGTCTGGGTCAGTGACGGACACTT	chr1	3696783	3713068	NM_020710	-	LRRC47	57470	leucine rich repeat containing 47	-0.310023	-0.286289	-0.374766	-0.498126	0.0374431	-0.0505277	0.113189	-0.227389	0.959267	0.947446	0.949652	0.480723	9.58813	9.62558	9.53761	9.70132	9.36074														II					II
ILMN_2228453	CCTTTTGCACATCGGTCTCTGCCACACGCAGTAGAATTTCCGCAGGGCTG	chr1	3728644	3773797	NM_014704	-	CEP104	9731	centrosomal protein 104kDa	-0.346178	-0.295974	-0.277215	-0.261742	0.0510881	0.0940597	0.0374534	-0.0318593	0.89152	0.772677	0.982065	0.899748	7.76019	7.81128	7.85425	7.79764	7.72833														II					II
ILMN_1678962	GGGCATCGGCAGCTGAACCCTGCTCCGTTGGTCAGCGTTACTATCATCTC	chr1	3773830	3801993	NM_004402	+	DFFB	1677	DNA fragmentation factor, 40kDa, beta polypeptide (caspase-activated DNase)	-0.357653	-0.244394	-0.320029	-0.223414	-0.0380576	-0.0367395	0.304925	0.0202423	0.937393	0.946682	0.356289	0.951419	7.50429	7.46624	7.46755	7.80922	7.52453				LAD						DR				II					II
ILMN_1723521	GCCACGTTCACATTTACGTAGCTGGTTGCTTACAAACGGGCCTGAGCCCC	chr1	4715104	4843851	NM_018836	+	AJAP1	55966	adherens junctions associated protein 1	0.245004	0.0459708	-0.0340146	-0.031898	0.461157	0.966074	0.671971	-0.501608	0.306313	0.00264468	0.195827	0.21524	7.88609	8.34724	8.85216	8.55806	7.38448	LAD	LAD	LAD	LAD	DR	DR	DR					e39.1					PI					PI
ILMN_1808417	GAGGCATTTTGCGTGAAGGTCATCTACCAGTGAGGGCTTGAGGGTGACGT	chr1	5922869	6052533	NM_015102	-	NPHP4	261734	nephronophthisis 4	0.370576	0.180213	0.716754	0.122082	-0.0893196	-0.0980318	0.0718408	0.0559585	0.612226	0.563155	0.891285	0.701332	6.47963	6.39031	6.3816	6.55147	6.53559	LAD	LAD	LAD	LAD	DR		DR		DR								PI			IP
ILMN_2342762	CAAGGGATGCCAGTAAGTCTGCAGGTGCGGGGTGCCACCTACAGGCCCAG	chr1	6086072	6161253	NM_003636	+	KCNAB2	8514	potassium voltage-gated channel, shaker-related subfamily, beta member 2	-0.448955	-0.540794	-0.348581	-0.761674	0.129994	0.235792	0.210714	0.0900751	0.466497	0.0530999	0.304587	0.567177	5.93843	6.06842	6.17422	6.14914	6.0285														II					II
ILMN_1698148	GCCCACGGGAGGCTGGACAGAGGCTGTAGCCAACACAATCACCTTTACTT	chr1	6161846	6240194	NM_015557	-	CHD5	26038	chromodomain helicase DNA binding protein 5	-0.530263	-0.488838	-0.628229	-0.721018	0.110721	0.0380356	0.128301	0.149499	0.612483	0.915122	0.782333	0.345481	5.62743	5.73815	5.66547	5.75573	5.77693														II					II
ILMN_2079386	CTGCGAGTTGCATAGCTGGAAGTTCAATGCTCAGTCCTACCTTGGCTCCC	chr1	6245079	6259679	NM_000983	-	RPL22	6146	ribosomal protein L22	-0.551386	-0.529728	-0.606699	-0.779919	0.0867454	0.0847486	0.117694	0.119917	0.776113	0.797206	0.863326	0.544712	11.4697	11.5564	11.5544	11.5874	11.5896														II					II
ILMN_1727916	GCTGAGCAATGTGTGACCCAGACGTACAGAGAGGATTAGCAGGAGGTAGG	chr1	6266188	6281359	NM_207396	+	RNF207	388591	ring finger protein 207	-0.579463	-0.550367	-0.60332	-0.773616	0.0460098	-0.0672637	-0.0712671	0.0280613	0.86754	0.794559	0.918239	0.883454	5.79059	5.8366	5.72333	5.71932	5.81865														II					II
ILMN_1723021	CCTCGGCCTCTCTGTCATGCTGGGAAGTGCCTACTCTCTGGGCCACTGCT	chr1	6281252	6296044	NM_012405	-	ICMT	23463	isoprenylcysteine carboxyl methyltransferase	-0.631986	-0.528474	-0.637229	-0.807743	-0.309791	-0.239672	0.0938185	-0.133206	0.458294	0.622775	0.968475	0.742163	9.37562	9.06583	9.13595	9.46944	9.24241														II					II
ILMN_1696055	TCTGCGCGTCTGGGCATAATCCACCCCCACTCTAGCTCCACCTACACACG	chr1	6304251	6305638	NM_001024598	+	HES3	390992	hairy and enhancer of split 3 (Drosophila)	-0.628929	-0.534397	-0.675497	-0.771069	0.0729997	-0.0731534	0.000454317	-0.0086857	0.77458	0.789614	0.999602	0.970663	5.79613	5.86912	5.72297	5.79658	5.78744														II					II
ILMN_2146495	CATTGGCCTCCCCAGGGGCTTTCCACCCACACTGCACCATAACCGCCACA	chr1	6307405	6321035	NM_207370	-	GPR153	387509	G protein-coupled receptor 153	-0.605488	-0.584689	-0.681361	-0.802941	0.0419574	0.11494	0.0708885	0.067252	0.89184	0.585102	0.92853	0.705256	5.83831	5.88026	5.95325	5.90919	5.90556														II					II
ILMN_1784756	TCTGCATCTGATCCTGGGATGTCCTAGCCACCATGGCTTTCCAGCTGAGC	chr1	6324331	6419004	NM_181866	-	ACOT7	11332	acyl-CoA thioesterase 7	-0.658563	-0.564352	-0.76036	-0.664536	-1.27893	-1.2422	-0.556854	-0.480117	1.20747e-05	1.51216e-05	0.215455	0.155239	7.40965	6.13072	6.16745	6.8528	6.92953											e29.2	e39.2		II					II
ILMN_2094266	ACTCCTGCAGTCTGGGATCCTGAGTGTCCTGTGGGTTCATCTCGGATGGG	chr1	6475293	6479979	NM_019089	-	HES2	54626	hairy and enhancer of split 2 (Drosophila)	-0.574024	-0.475587	-0.763874	-0.657787	-0.0508005	-0.162386	0.0320668	-0.169906	0.874463	0.398449	0.983884	0.30809	5.8263	5.7755	5.66392	5.85837	5.6564														II					II
ILMN_1806710	TGACCCTGTGTCTCCAACTGCTGCACCCCATCCCGACCCTGTCTCCGCCA	chr1	6484847	6521004	NM_031475	+	ESPN	83715	espin	-0.642544	-0.516332	-0.770824	-0.618278	-0.0350233	0.000688866	-0.047804	-0.0133898	0.906947	0.999078	0.95872	0.951079	5.80995	5.77493	5.81064	5.76215	5.79656														II					II
ILMN_2299661	CGTAGCCCCAGGTGTGACTGTGCCGGTGACTTCCACAAGAAGATTGGTCT	chr1	6524170	6526255	NM_001039664	-	TNFRSF25	8718	tumor necrosis factor receptor superfamily, member 25	-0.641827	-0.474719	-0.734129	-0.587361	0.0286852	0.00346656	-0.143005	-0.0960595	0.938992	0.994228	0.765165	0.608212	5.99231	6.021	5.99578	5.84931	5.89625														II					II
ILMN_2297644	GGCCCGAGCCTTAGAGCCTTAGACACCGGGGAGGAGACCCTGGTCCTGTT	chr1	6526151	6550640	NM_001042664	-	PLEKHG5	57449	pleckstrin homology domain containing, family G (with RhoGef domain) member 5	-0.655401	-0.48714	-0.755057	-0.643569	0.127812	0.0577068	0.171873	0.180186	0.537441	0.850888	0.602125	0.24869	5.58742	5.71523	5.64512	5.75929	5.7676														II					II
ILMN_1761181	CTGCAGGATCTCAAGCATAATGGATACAAGGGCTCGCCACGGGCCTTGCC	chr1	6581406	6614658	NM_024654	-	NOL9	79707	nucleolar protein 9	-0.532676	-0.530249	-0.700957	-0.591524	0.185638	0.233042	0.00750873	-0.59299	0.767699	0.694554	0.997542	0.103836	6.96588	7.15152	7.19893	6.97339	6.37289														II					II
ILMN_1801101	AGCCCACTTGGCCCCACCCCTCAATAAACCGTGTGGCTTTGGACTCTCGT	chr1	6640050	6649340	NM_005341	+	ZBTB48	3104	zinc finger and BTB domain containing 48	-0.523033	-0.553142	-0.851268	-0.513999	-0.0450041	-0.0675353	0.16054	-0.248514	0.942614	0.915146	0.888458	0.382913	7.76119	7.71618	7.69365	7.92173	7.51267														II					II
ILMN_1692785	AAAACCAGGCACCAGCCTCTGCAGCAATGGGTCCCTCTAGCCTGTGGACA	chr1	6650783	6662929	NM_014851	-	KLHL21	9903	kelch-like family member 21	-0.477842	-0.52922	-0.916619	-0.510664	0.0482112	0.0689999	0.125462	-0.0905431	0.933204	0.905542	0.925635	0.777795	7.72897	7.77718	7.79797	7.85443	7.63843														II					II
ILMN_1761560	TAGGCACGACCCATCTGTGGTTCCTGGTTGGTGGCTAATGAAGTGAGGGG	chr1	6673755	6684093	NM_153812	+	PHF13	148479	PHD finger protein 13	-0.455574	-0.511439	-0.87884	-0.441719	0.180488	0.0627554	0.139775	0.140202	0.734976	0.938445	0.941213	0.722983	9.24442	9.42491	9.30718	9.3842	9.38463														II					II
ILMN_1766128	AGCTTCAGTTGCCCCCAAATGCCGAAGGCCACGTAAAACAGGCAATGTTG	chr1	6685209	6695646	NM_138350	+	THAP3	90326	THAP domain containing, apoptosis associated protein 3	-0.396444	-0.483057	-0.880962	-0.433191	-0.0736501	0.0319486	0.0380853	0.0353722	0.760348	0.926102	0.972966	0.851844	6.05082	5.97717	6.08277	6.08891	6.0862														II					II
ILMN_1747903	CAAGAGCAGGAAGAGCGAGAAGGTGAAGGTGATTGACGTGACTGTGCCCC	chr1	6694227	6761966	NM_018198	-	DNAJC11	55735	DnaJ (Hsp40) homolog, subfamily C, member 11	-0.310448	-0.40965	-0.845327	-0.321241	0.184432	0.321168	0.211121	-0.295283	0.574409	0.163605	0.751501	0.216315	7.37182	7.55625	7.69299	7.58294	7.07654														II					II
ILMN_1661940	ACGAACCCCTCTCTGGCTGCACGGTCGCTTATGGCAGTTCCACACAGTAG	chr1	6845383	7829766	NM_015215	+	CAMTA1	23261	calmodulin binding transcription activator 1	-0.234997	-0.213086	0.025536	-0.369393	-0.0404165	-0.132363	-0.0142534	0.0266968	0.889434	0.449394	0.993676	0.89028	5.77	5.72959	5.63764	5.75575	5.7967	LAD	LAD	LAD	LAD	DR		DR	DR	DR									AMB		IP
ILMN_1714527	ACTGTTGAAGAGATGCCTTGCGGTGTGGCCAGCTGTGAGGAGAAAGCAGC	chr1	7831328	7841492	NM_004781	+	VAMP3	9341	vesicle-associated membrane protein 3	-0.167492	-0.245612	-0.29993	-0.600214	0.0918648	0.0340831	0.0184011	0.0348153	0.787597	0.945102	0.994888	0.898166	10.0961	10.188	10.1302	10.1145	10.1309														II					II
ILMN_1660986	GACCGATGCCCCCCGAGGGGGCTCTCCCCAGCTTAAACTTTGTTGTTTAA	chr1	7844488	7905240	NM_016831	+	PER3	8863	period circadian clock 3	-0.214264	-0.318464	-0.529073	-0.617898	0.0516797	0.105974	0.0530296	0.183508	0.896949	0.748952	0.970517	0.356276	6.58774	6.63942	6.69371	6.64077	6.77125														II					II
ILMN_1775780	GAAGCCGTCTATCTTGTGGCGATCATGTATAAGCTGGCCTCCTGCTGTTT	chr1	7907671	7913104	NM_006786	-	UTS2	10911	urotensin 2	-0.374205	-0.505771	-0.721659	-0.652384	0.138516	0.162623	0.226691	0.177305	0.378925	0.234355	0.171928	0.179344	5.64411	5.78262	5.80673	5.8708	5.82141														II					II
ILMN_1813379	TCTCCATCCTCACACCTTCTGCCTTTGTCCTGCTCCCTTTTAAGCCAGGT	chr1	7975930	8003225	NM_001561	-	TNFRSF9	3604	tumor necrosis factor receptor superfamily, member 9	-0.552878	-0.596063	-0.86529	-0.659157	-0.553586	-0.493186	0.28062	-0.18697	0.00194697	0.00551337	0.483435	0.42806	6.31269	5.75911	5.81951	6.59331	6.12572											e29.2			II					II
ILMN_1744713	AATTGTTGAAGCCCTGAATGGCAAGGAGGTGGCGGCTCAAGTGAAGGCTC	chr1	8021713	8045342	NM_007262	+	PARK7	11315	parkinson protein 7	-0.716985	-0.611397	-0.962341	-0.607513	-0.0315662	-0.0559304	0.0673298	-0.169777	0.947993	0.905416	0.961651	0.44602	11.7741	11.7425	11.7181	11.8414	11.6043														II					II
ILMN_1665510	GCTGTGGCTGCTTCACTTAGATGCAGTGAGACACATAGTTGGTGTTCCGA	chr1	8071778	8086393	NM_018948	-	ERRFI1	54206	ERBB receptor feedback inhibitor 1	-0.815726	-0.716547	-0.915071	-0.66026	0.207008	0.138677	0.329412	0.0474384	0.725606	0.84859	0.745625	0.929603	11.6761	11.8831	11.8148	12.0055	11.7235														II					II
ILMN_2324162	GGGCCTTGTTGGACAGGGGGACTGGCTGCCTACTGGAATGTAAATATGTG	chr1	8378144	8404227	NM_001080397	+	SLC45A1	50651	solute carrier family 45, member 1	-0.55208	-0.657067	-0.831151	-0.567383	-0.0638986	-0.155293	-0.0826695	-0.0897541	0.778621	0.272082	0.877584	0.540424	6.03584	5.97194	5.88054	5.95317	5.94608														II					II
ILMN_2250126	TGTCTAGGAGTAACTGTATGTGCGCTCAGCACCGGGTCACAACCACCGTG	chr1	8412463	8877699	NM_012102	-	RERE	473	arginine-glutamic acid dipeptide (RE) repeats	-0.655546	-1.03322	-0.765204	-0.54709	0.17315	0.114944	0.080166	-0.0839665	0.403712	0.661126	0.930587	0.67537	5.65929	5.83244	5.77423	5.73945	5.57532														II					II
ILMN_1710756	GAACTTCTACAGAAGCCAAGCTCCCTGGAGCCCTGTTGGCAGCTCTAGCT	chr1	8921058	8939151	NM_001428	-	ENO1	2023	enolase 1, (alpha)	-0.577288	-0.612006	-0.87684	-0.501296	0.0323956	0.00250608	-0.00648781	-0.0384935	0.937119	0.996982	0.996868	0.875177	14.1195	14.1519	14.122	14.113	14.081														II					II
ILMN_1896149	AGCCATTAAAACTCAGCTCCGCAATATATCCCCCCACTCCAAGGGAGGGC	chr1	8938893	8939943	NR_038351	+	ENO1-AS1	100505975	ENO1 antisense RNA 1	-0.586465	-0.587328	-0.861925	-0.510231	0.0499002	0.0929586	-0.0234616	0.134255	0.863832	0.697183	0.988301	0.392579	5.87294	5.92284	5.9659	5.84948	6.0072														II					II
ILMN_1708790	CCCTGGGGCAGCTGTTGGGATTCTGATTAAAAGAGGGGAAACGATCATCC	chr1	9005892	9035148	NM_001215	+	CA6	765	carbonic anhydrase VI	-0.495254	-0.504471	-0.809945	-0.585369	0.158981	0.0316415	0.0967141	-0.0456673	0.480599	0.942416	0.905584	0.84353	5.95291	6.11189	5.98455	6.04963	5.90724														II					II
ILMN_1707370	AGCTTCCAGAGGAGAAAGAAGAAACCATTGATGCTGGGCCTCCCACAGCC	chr1	9063358	9086404	NM_207420	-	SLC2A7	155184	solute carrier family 2 (facilitated glucose transporter), member 7	-0.305431	-0.420808	-0.794992	-0.551056	-0.0056145	-0.136649	0.036457	0.0700667	0.990888	0.481406	0.978419	0.69668	5.65042	5.64481	5.51378	5.68688	5.72049														II					II
ILMN_1671337	CTCCACTTTGCTGGTTCAGCCTTCGTGTGGCTCCTGGTAACGTGGCTCCA	chr1	9097004	9129887	NM_003039	-	SLC2A5	6518	solute carrier family 2 (facilitated glucose/fructose transporter), member 5	-0.405646	-0.465749	-0.777331	-0.606483	-0.0714078	-0.0795422	-0.114043	0.0182986	0.812546	0.796823	0.855841	0.942751	5.81892	5.74751	5.73938	5.70488	5.83722														II					II
ILMN_1654703	AGGCTCCCGCGCCTTCCAAGCCAGGAGAATCTCAGGAATCCCAAGGGACC	chr1	9164475	9189229	NM_024980	-	GPR157	80045	G protein-coupled receptor 157	-0.424162	-0.559893	-0.771616	-0.637367	0.028434	-0.0538371	-0.0352854	0.156094	0.937791	0.870959	0.980399	0.352063	5.67966	5.7081	5.62582	5.64438	5.83576														II					II
ILMN_1721136	TGAGGAGCAGAGAGACTGTTCCCTTGGGTGGAGAGGTGTGGGCATGAGAG	chr1	9294862	9331394	NM_004285	+	H6PD	9563	hexose-6-phosphate dehydrogenase (glucose 1-dehydrogenase)	-0.563969	-0.58185	-0.885304	-0.601678	-0.191566	-0.185205	0.451176	-0.161371	0.501299	0.521687	0.0561256	0.498837	6.50279	6.31122	6.31759	6.95397	6.34142														II					II
ILMN_1714170	GTACAGATCCCAGCTTATGGCCTTGACCCAGCCGTCCTCACAGATGCCGG	chr1	9352940	9429590	NM_025106	+	SPSB1	80176	splA/ryanodine receptor domain and SOCS box containing 1	-0.753631	-0.607544	-0.907839	-0.586398	0.0450825	0.0145396	0.0491104	-0.0831248	0.952308	0.986191	0.988377	0.842508	7.15143	7.19651	7.16597	7.20054	7.06831														II					II
ILMN_1685974	GAGACTGAAACAGGAAAGGCCATAAAATATCTGGTTCATATCACCTGTTG	chr1	9599527	9642831	NM_032315	+	SLC25A33	84275	solute carrier family 25 (pyrimidine nucleotide carrier), member 33	-0.479411	-0.213223	-0.909678	-0.30368	0.0684498	-0.00269748	0.0747383	0.189409	0.819976	0.996069	0.935129	0.260337	5.66321	5.73166	5.66051	5.73795	5.85262														II					II
ILMN_1738420	TGGGTGACCGTCCCTGAGACATAAGCGAGGTAGATTCAGCCATCCTCACC	chr1	9648931	9665020	NM_001010866	+	TMEM201	199953	transmembrane protein 201	-0.518316	-0.214916	-0.843966	-0.314008	-0.0995263	0.108593	-0.100426	0.0842582	0.864811	0.855685	0.959787	0.827941	7.77407	7.67454	7.88266	7.67364	7.85832														II					II
ILMN_1766275	AGCTCTGTTCTGATTCACCAGGGGTCCGTCAGTAGTCATTGCCACCCGCG	chr1	9711789	9789172	NM_005026	+	PIK3CD	5293	phosphatidylinositol-4,5-bisphosphate 3-kinase, catalytic subunit delta	-0.529481	-0.309651	-0.852408	-0.460996	-0.301812	-0.322518	-0.223807	-0.0205809	0.134825	0.0878389	0.633865	0.949094	6.97815	6.67634	6.65564	6.75435	6.95757														II					II
ILMN_1717138	AGGTGGAGGTGAATGTAATCCACACGGCCAACCCCATGGAACACGCCAAC	chr1	9789078	9884550	NM_001009566	-	CLSTN1	22883	calsyntenin 1	-0.473138	-0.431666	-0.983126	-0.493678	-0.240627	-0.189138	-0.0773686	-0.144204	0.109496	0.268659	0.926895	0.394232	6.68184	6.44122	6.49271	6.60447	6.53764														II					II
ILMN_1688103	AGTCAGGTGTCGAGGCCACATTGCTGGCTGCCCCCTCTTTGTAGCTCCTA	chr1	9908333	9970316	NM_020248	-	CTNNBIP1	56998	catenin, beta interacting protein 1	-0.45811	-0.359403	-1.0897	-0.435859	0.0870419	0.314409	0.742413	-0.0011609	0.873613	0.295404	0.00536836	0.998029	7.08888	7.17592	7.40329	7.83129	7.08772													e47.1	II					II
ILMN_1661627	AAAGTCGCATCAGAGAGCTGAGGGTAAGACTCAGGTGTCCTGACTCCCAG	chr1	9989775	10002826	NM_032368	-	LZIC	84328	leucine zipper and CTNNBIP1 domain containing	-0.430951	-0.191799	-1.00462	-0.374354	0.291467	0.21785	0.108302	-0.0966906	0.0211746	0.118848	0.838996	0.563168	7.44101	7.73248	7.65886	7.54931	7.34432														II					II
ILMN_1692413	AAAATCCGGAGAGCCCTCAGAAGGGGCCAGAGCATTCGCTACTTGGTACC	chr1	10003485	10045556	NM_022787	+	NMNAT1	64802	nicotinamide nucleotide adenylyltransferase 1	-0.491903	-0.192094	-1.01301	-0.318301	-0.208535	-0.131812	-0.110964	-0.276943	0.245239	0.57741	0.863326	0.0962214	6.41349	6.20495	6.28167	6.30252	6.13654		LAD						DR							IP				II
ILMN_1716465	GTGCAAACAGACATTCCAGAGAGCCTGATCCACATCCAGCAGCAGAGCCC	chr1	10057254	10076078	NM_052960	+	RBP7	116362	retinol binding protein 7, cellular	-0.319502	-0.0596317	-0.984945	-0.236276	0.0333602	0.105238	0.155554	0.0833644	0.921139	0.651228	0.675983	0.637254	5.67528	5.70864	5.78052	5.83083	5.75864		LAD		LAD				DR		DR					IP				II
ILMN_1675674	GGCCTTACCAAAGCAAAAGAGGGTGCAAGAATGTGGGAGTATGTCTGCCG	chr1	10093040	10241296	NM_006048	+	UBE4B	10277	ubiquitination factor E4B	-0.224098	-0.175246	-0.949114	-0.286387	-0.30416	-0.39605	-0.152079	-0.0608828	0.331272	0.120856	0.902669	0.868688	7.64663	7.34247	7.25058	7.49455	7.58575		LAD						DR							IP				II
ILMN_1743034	GCCCAGGTTGGAAATGGAGCAGGCCAAAACTCCCAGGCTGATCAGTAATG	chr1	10270763	10368655	NM_183416	+	KIF1B	23095	kinesin family member 1B	-0.447966	-0.556679	-0.872904	-0.482963	0.305518	0.337219	0.18532	-0.198168	0.253228	0.165502	0.829552	0.4623	7.19161	7.49713	7.52883	7.37693	6.99344														II					II
ILMN_1794165	CTGCTCCTGTCACCCTCCACGATTCCACAGACCAGGACATTCCATGTGCC	chr1	10459084	10480201	NM_002631	+	PGD	5226	phosphogluconate dehydrogenase	-0.64142	-0.330528	-0.949672	-0.336826	0.00757187	0.145289	-0.0131836	-0.300511	0.991687	0.710501	0.996087	0.212043	11.1354	11.143	11.2807	11.1222	10.8349														II					II
ILMN_2071186	AGCAGGGTGGGAGAGAAGCTCCAGTCAGCCCACAAGATGCCATTGTCCCC	chr1	10509775	10512060	NM_001302	+	CORT	1325	cortistatin	-0.600997	-0.391265	-0.880758	-0.410938	-0.108441	0.0348276	0.123623	0.121919	0.702898	0.938211	0.856376	0.544758	5.8426	5.73416	5.87743	5.96622	5.96452														II					II
ILMN_2385220	AGTAATTGGCAGTGACTATGGGCGCACTGCCTAACATTTAGCCCTGCCCC	chr1	10520602	10532613	NM_004401	-	DFFA	1676	DNA fragmentation factor, 45kDa, alpha polypeptide	-0.560606	-0.380182	-0.786925	-0.397353	-0.126472	0.135229	-0.277231	0.00454375	0.817396	0.810899	0.734726	0.992974	9.26636	9.13989	9.40159	8.98913	9.27091														II					II
ILMN_1763634	TCATGCCCCGTCGTCCTCCCAGACAAATGAAACCACGCTGCGCTTCCGAT	chr1	10535002	10690815	NM_004565	+	PEX14	5195	peroxisomal biogenesis factor 14	-0.500492	-0.472745	-0.621888	-0.479412	-0.214988	-0.224659	0.0385121	-0.0681974	0.584962	0.563557	0.99084	0.854833	7.61619	7.4012	7.39153	7.6547	7.54799														II					II
ILMN_1655191	CCTTGCAGGGAGAACGGTGACTTTGTATTGTCATGTGTGCGGCTTCCTGT	chr1	10707262	10856733	NM_017766	-	CASZ1	54897	castor zinc finger 1	-0.468621	-0.514129	-0.499363	-0.84906	-0.109019	-0.290584	-0.0938797	-0.113815	0.829168	0.360377	0.95872	0.735184	6.88099	6.77197	6.5904	6.78711	6.76717														II					II
ILMN_1677532	TCGGGGACCTCCAAAGACTAAACTGACAAGCCTTCAAGGAGCCCAGGGGT	chr1	11072678	11085549	NM_007375	+	TARDBP	23435	TAR DNA binding protein	-0.541353	-0.166143	-0.798548	-0.341819	-0.0430038	-0.0371301	-0.0604177	-0.0171442	0.910032	0.932241	0.959229	0.950515	6.51945	6.47644	6.48232	6.45903	6.5023		LAD						DR							IP				II
ILMN_1727723	GCTGAGATGGCTGTGCCCCAACTCCCATTCACCCACCATGGACCCAATAA	chr1	11104854	11107296	NM_139208	-	MASP2	10747	mannan-binding lectin serine peptidase 2	-0.567018	-0.230052	-0.858621	-0.331923	-0.0955654	-0.0438924	-0.120198	0.072444	0.583533	0.86328	0.707511	0.609567	5.80827	5.7127	5.76438	5.68807	5.88071														II					II
ILMN_1661337	GACCTCCTGCTGGCTCTCGCCCACCAACCAAGTGTTACAAGCCCCAGAAT	chr1	11114648	11120091	NM_003132	-	SRM	6723	spermidine synthase	-0.554988	-0.249548	-0.870822	-0.329295	-0.0279399	-0.0340852	-0.027122	-0.486728	0.976488	0.972733	0.995342	0.162122	10.7625	10.7345	10.7284	10.7353	10.2757														II					II
ILMN_1711189	GACACCGTGCTCCCGTCTCTCAGGCAGCGAAGTTCGATCCATCAACCAAA	chr1	11126675	11159938	NM_001001998	-	EXOSC10	5394	exosome component 10	-0.497429	-0.207479	-0.814634	-0.28455	0.135146	0.200747	0.125328	-0.155725	0.571513	0.281577	0.838996	0.394232	9.08914	9.22429	9.28989	9.21447	8.93342														II					II
ILMN_1769031	GACCTGACCGCTAGTAGGGAGGTTTATTCAGATCGCTGGCAGCCTCGGCT	chr1	11166587	11322608	NM_004958	-	MTOR	2475	mechanistic target of rapamycin (serine/threonine kinase)	-0.538874	-0.410442	-0.758108	-0.383009	0.0308005	-0.0219376	0.0147202	0.159932	0.915277	0.949973	0.992988	0.240757	9.18213	9.21293	9.16019	9.19685	9.34206														II					II
ILMN_1813361	CCCCTGCTCGCCTTGGTCATGTACAGCACTGAAAGGAATGAAGCACCAGC	chr1	11249345	11256038	NM_021146	+	ANGPTL7	10218	angiopoietin-like 7	-0.538827	-0.427619	-0.763357	-0.381408	0.0194136	0.132633	0.00384982	0.151227	0.960176	0.521597	0.997294	0.354734	5.7296	5.74901	5.86223	5.73345	5.88082														II					II
ILMN_1651872	GGAATGTGATTTGGCAGTCAGGGTACTAAGCATGGGTGGGAACTCCTGCC	chr1	11333254	11348491	NM_013319	+	UBIAD1	29914	UbiA prenyltransferase domain containing 1	-0.258508	-0.306768	-0.636119	-0.280755	0.0429277	0.00249945	-0.0248519	-0.577556	0.965658	0.998627	0.99586	0.124349	8.359	8.40193	8.3615	8.33415	7.78145														II					II
ILMN_1803211	TAGTCCATAGCGTCCTCACCTTCCCCAAGCCACACATCCTCCTCCCATCC	chr1	11708417	11714888	NM_012168	-	FBXO2	26232	F-box protein 2	-0.271925	-0.286702	-0.462411	-0.465217	0.00873277	0.0583474	0.0708892	0.048154	0.980122	0.801752	0.897698	0.755	5.77721	5.78594	5.83555	5.8481	5.82536														II					II
ILMN_2325625	ACAGGCTGGGGTTGGGGTGTGTGGACATCTCTGGGCAGCTCTTGAGTCCA	chr1	11714913	11723384	NM_033182	+	FBXO44	93611	F-box protein 44	-0.30574	-0.29106	-0.532109	-0.42675	0.163725	0.178415	0.179291	-0.0667381	0.336653	0.253381	0.535168	0.706336	5.76056	5.92428	5.93897	5.93985	5.69382														II					II
ILMN_1701455	GACTCCTGCCCCGGTTCAACCCTACCAGCTTGTGGTAACTTACTGTCACA	chr1	11724149	11734409	NM_018438	+	FBXO6	26270	F-box protein 6	-0.371343	-0.281348	-0.592143	-0.43164	-0.0864422	0.0554615	-0.180735	-0.0838781	0.85908	0.926432	0.838996	0.792254	7.0041	6.91766	7.05956	6.82337	6.92023														II					II
ILMN_1669550	TGGCTGCCCTGATTCCAAGTGCTCTTATCGCCTCTGTGTGTGGATCGCCC	chr1	11734536	11741271	NM_006341	-	MAD2L2	10459	MAD2 mitotic arrest deficient-like 2 (yeast)	-0.386139	-0.278084	-0.636896	-0.441831	0.0196218	0.0112326	0.0900851	0.164649	0.973775	0.985115	0.945576	0.496941	10.1058	10.1254	10.117	10.1959	10.2704														II					II
ILMN_2047460	GTAGGCATTATCACCATGCGACAGGTTGAGGACCGTGAGGCACGCTGGAG	chr1	11751780	11780336	NM_198545	+	DRAXIN	374946	dorsal inhibitory axon guidance protein	-0.446172	-0.362122	-0.651155	-0.49507	-0.0315606	-0.301046	0.207318	-0.00345427	0.91835	0.00865162	0.329305	0.988511	5.85727	5.8257	5.55622	6.06458	5.85381														II					II
ILMN_1802458	TTTAAGGACTGCTGATGCCCCCTCAGGCCTCCCCCAAGTTTGCTGGGCTT	chr1	11796141	11810828	NM_001040196	+	AGTRAP	57085	angiotensin II receptor-associated protein	-0.461351	-0.454566	-0.758628	-0.541813	0.0210075	0.0863461	-0.032345	-0.0370806	0.981974	0.908356	0.993805	0.940388	7.63163	7.65264	7.71798	7.59929	7.59455														II					II
ILMN_1734830	GGTGCCATTCCCAGCGTTTAGTTTCTAGAGGCCTCAGTTTCTCCATCAGC	chr1	11845786	11866160	NM_005957	-	MTHFR	4524	methylenetetrahydrofolate reductase (NAD(P)H)	-0.498883	-0.500381	-0.837451	-0.609969	0.0924694	0.0765562	0.00341768	0.0303917	0.753947	0.818405	0.997834	0.902035	6.12487	6.21734	6.20142	6.12828	6.15526														II					II
ILMN_1808748	GTGGGGATCATCACACGGCACAACCTCACCTATGAATTTCTGCAGGCCCG	chr1	11866152	11903201	NM_001286	+	CLCN6	1185	chloride channel, voltage-sensitive 6	-0.656617	-0.488891	-0.910344	-0.591609	0.165085	0.158394	0.0461935	-0.0986104	0.549852	0.577063	0.978419	0.678395	6.27385	6.43893	6.43224	6.32004	6.17524														II					II
ILMN_1750386	CTGTAGATAAAGTGGTTTGATGGTGACTTCCTCGCCTCTCCCACCCCATG	chr1	11905766	11907840	NM_006172	-	NPPA	4878	natriuretic peptide A	-0.608018	-0.476051	-0.908154	-0.547555	0.0235767	-0.0839887	-0.038728	-0.0238755	0.936387	0.684019	0.96623	0.894639	5.79891	5.82249	5.71492	5.76018	5.77504														II					II
ILMN_1763382	TCCTCCAGTGGCCTGGGCTGCAAAGTGCTGAGGCGGCATTAAGAGGAAGT	chr1	11917520	11918992	NM_002521	-	NPPB	4879	natriuretic peptide B	-0.633152	-0.449772	-0.876403	-0.545922	-0.0714692	-0.000993219	-0.0690759	-0.0659053	0.770115	0.998627	0.928131	0.698845	5.72314	5.65167	5.72215	5.65407	5.65724														II					II
ILMN_1803483	TCAGCCACCATTTGCACAAGACACCCAGCACTGAAAGTCCCGCTGCCAGG	chr1	11979644	11986485	NM_138346	-	KIAA2013	90231	KIAA2013	-0.58207	-0.384272	-0.816593	-0.508856	-0.186456	-0.0554562	0.086824	-0.0717652	0.518826	0.912609	0.946059	0.796358	9.46241	9.27596	9.40696	9.54924	9.39065														II					II
ILMN_1684391	CCTGTCCTGGATGCCTCTGAAGAGAGGGACAGACCGTCAGAAACTGGAGA	chr1	11994723	12035599	NM_000302	+	PLOD1	5351	procollagen-lysine, 2-oxoglutarate 5-dioxygenase 1	-0.577896	-0.286337	-0.896493	-0.467277	-0.48215	-0.494085	-0.315542	-0.468785	0.00492444	0.00339661	0.303535	0.0250306	10.9037	10.4215	10.4096	10.5881	10.4349														II					II
ILMN_1651385	TGATGGACTCTGCCAGGTGGACATGCTGTGGGTGGATGTTCCCGGCGTGT	chr1	12040237	12073572	NM_014874	+	MFN2	9927	mitofusin 2	-0.512531	-0.251443	-0.846802	-0.447417	-0.0761574	0.0304509	-0.0574866	-0.00547536	0.89152	0.967783	0.981474	0.990646	8.73107	8.65492	8.76152	8.67359	8.7256														II					II
ILMN_1783843	TGTCCGGCACCAGCAGCCCTTTTCACCCGGCCTCACCAATGCAGATGCTG	chr1	12079298	12092106	NM_021933	+	MIIP	60672	migration and invasion inhibitory protein	-0.392652	-0.224895	-0.806931	-0.42234	-0.170988	-0.0732273	-0.138929	-0.0785799	0.414393	0.822176	0.80194	0.699154	6.8185	6.64751	6.74527	6.67957	6.73992														II					II
ILMN_1770711	GAGCTTGCTGGTGGACTCCCAGGCCAGTAAGACGCTGCCCATCCCAACCA	chr1	12123433	12204264	NM_001243	+	TNFRSF8	943	tumor necrosis factor receptor superfamily, member 8	-0.330637	-0.360352	-0.6525	-0.504695	0.0208945	0.0515399	0.0126233	0.030819	0.958575	0.881701	0.995359	0.891227	5.82619	5.84708	5.87773	5.83881	5.85701														II					II
ILMN_1764788	TGGCATCACAGGGCAGAGCCGGGAAGCGATGAATTTGGAGACTCTGTGGG	chr1	12227059	12269277	NM_001066	+	TNFRSF1B	7133	tumor necrosis factor receptor superfamily, member 1B	-0.153257	-0.234312	-0.429284	-0.189129	0.0542536	-0.0715235	0.00516985	-0.10071	0.906519	0.873158	0.997294	0.69377	5.80251	5.85676	5.73098	5.80768	5.7018														II					II
ILMN_1656840	TATCCAAAGCTACCCAGTCCCTTGACCCAGCACAGTTGGCCGACCCGTGT	chr1	12290112	12572098	NM_015378	+	VPS13D	55187	vacuolar protein sorting 13 homolog D (S. cerevisiae)	0.0189548	-0.103236	0.253006	0.414764	-0.131813	-0.105539	0.000667968	-0.299526	0.411481	0.559518	0.999365	0.0222453	6.33163	6.19982	6.22609	6.3323	6.03211	LAD	LAD	LAD	LAD	DR	DR	DR		DR	DR							PI						AMB
ILMN_1752478	TGACCCCCACAGGGAGGCAGGAAAACAGCCAGAAGCCACCTTGACACTTT	chr1	12627938	12677820	NM_004753	-	DHRS3	9249	dehydrogenase/reductase (SDR family) member 3	-0.00269497	-0.254861	0.211652	0.254113	-0.460835	-0.423717	-0.40986	0.0618182	0.0189674	0.0309717	0.155197	0.840249	6.105	5.64416	5.68128	5.69514	6.16682			LAD	LAD					DR	DR				II						IP
ILMN_1668851	CCCCGAGGAGGAAGGGGCAAGTATGGACTCTACCAGAAACCGGGTGCTTT	chr1	12704565	12727097	NM_001013630	+	AADACL4	343066	arylacetamide deacetylase-like 4	0.351043	0.219251	0.578885	0.606435	0.0357418	0.150369	-0.0451936	-0.0243285	0.934364	0.577012	0.978419	0.931623	5.71462	5.75036	5.86499	5.66943	5.69029	LAD	LAD	LAD	LAD												PP					PP
ILMN_1733298	AGCTGGAGACCACAGCATCACTGGACTTGCCAGACAACAAGTGGCGCAGA	chr1	12806162	12821102	NM_152290	+	C1orf158	93190	chromosome 1 open reading frame 158	1.16654	1.41805	1.0962	1.38658	0.0342673	0.0456736	0.0619642	0.197205	0.913107	0.883783	0.942141	0.177238	5.65059	5.68486	5.69627	5.71256	5.8478	LAD	LAD	LAD	LAD												PP					PP
ILMN_1809304	TGGCAACTGAATCCTAGGCCATGAGTGTATGTCAAAGGGAGCACAGACCC	chr1	12834990	12838048	NM_001080830	+	PRAMEF12	390999	PRAME family member 12	1.28032	1.61206	1.15355	1.48906	-0.0472766	-0.049394	0.00537182	-0.0259513	0.877845	0.877419	0.99697	0.903473	5.74906	5.70178	5.69967	5.75443	5.72311	LAD	LAD	LAD	LAD												PP					PP
ILMN_2112551	GGTGCCATCATTACACGTCAGATAATGAACTCCAAGGACGGTTAGTTGCC	chr1	12851545	12856777	NM_023013	+	PRAMEF1	65121	PRAME family member 1	1.3865	1.70238	1.21785	1.56306	-0.0272956	-0.122843	-0.177888	-0.0372202	0.926026	0.46212	0.419628	0.8298	5.6697	5.6424	5.54686	5.49181	5.63248	LAD	LAD	LAD	LAD												PP					PP
ILMN_1773881	CTGAGCTACAACTACAACCAGAGGTCTAAACTACAACCAGATCTGAATTC	chr1	12907260	12908578	NM_001013631	-	HNRNPCL1	343069	heterogeneous nuclear ribonucleoprotein C-like 1	1.4234	1.76439	1.20169	1.53507	-0.0231727	0.0327856	0.0610297	0.165122	0.941997	0.920821	0.937998	0.239052	5.72855	5.70538	5.76134	5.78958	5.89367	LAD	LAD	LAD	LAD												PP					PP
ILMN_2221768	TGGATTCGATGGGACTTTGGGGACCTGTGTCCTGTAGAGTCGAAAATGGG	chr1	12939032	12946025	NM_001009611	-	PRAMEF4	400735	PRAME family member 4	1.37591	1.81674	1.0496	1.49028	0.133118	0.0623993	0.00612914	-0.0592969	0.452188	0.813156	0.996641	0.728443	5.72716	5.86028	5.78956	5.73329	5.66786	LAD	LAD	LAD	LAD												PP					PP
ILMN_2312106	CCTGCCCTGAGCCACTGTTCCCAGCTCACCACCTTCAACTTTCATGGAAA	chr1	12952726	12958094	NM_001039361	-	PRAMEF10	343071	PRAME family member 10	1.3466	1.80402	1.05594	1.49174	0.0516819	0.0303214	0.0834916	0.0168533	0.869822	0.939058	0.912558	0.944179	5.82863	5.88031	5.85895	5.91212	5.84549	LAD	LAD	LAD	LAD												PP					PP
ILMN_2104821	CACCGAGGGACTTAAGGCAGCCCAAGATCATTGTGTTCTGCACCGTCCCC	chr1	13607699	13611533	NM_001012277	-	PRAMEF7	441871	PRAME family member 7	1.05735	1.5621	0.744034	0.953991	-0.0746906	-0.096542	-0.102478	-0.0179544	0.779604	0.699788	0.863064	0.938367	5.77801	5.70332	5.68147	5.67554	5.76006	LAD	LAD	LAD	LAD												PP					PP
ILMN_1672478	AGAGTGGGGCAAGCAGAGAAAAGGCTTACTGCATGTGTGTTGCCAGGAGC	chr1	13607699	13611533	NM_001012276	-	PRAMEF8	391002	PRAME family member 8	1.05735	1.5621	0.744034	0.953991	0.0549864	0.0148707	-0.0407798	-0.0206943	0.799166	0.964825	0.960285	0.903248	5.83791	5.89289	5.85278	5.79713	5.81721	LAD	LAD	LAD	LAD												PP					PP
ILMN_2045270	ACACCAGTGCAGGACTGTCCAAGGATGAGAGGACAGCAGCCCTTGACTGT	chr1	12998301	13007406	NM_001010889	-	PRAMEF6	440561	PRAME family member 6	1.36612	1.85364	1.08653	1.44568	0.0567451	0.0461031	-0.0799117	0.097203	0.882599	0.917317	0.94195	0.657784	5.68346	5.7402	5.72956	5.60354	5.78066	LAD	LAD	LAD	LAD												PP					PP
ILMN_2094648	GAGTGGAGGCTTGAGAATACTTGAGGGAGTTACTCTTGGATGCATGGTTG	chr1	13359818	13369057	NM_001013407	+	PRAMEF5	343068	PRAME family member 5	1.45662	1.81183	1.04455	1.34999	-0.103609	-0.101924	-0.114078	-0.113586	0.743185	0.765326	0.888458	0.601556	6.41283	6.30923	6.31091	6.29876	6.29925	LAD	LAD	LAD	LAD												PP					PP
ILMN_2206592	TGGATTCGATGGGACTTTGGGGACCTGTGTCCTGTAGATTCGAAAATGGG	chr1	13641972	13648988	NM_001010890	+	PRAMEF9	343070	PRAME family member 9	1.16776	1.59143	0.906403	1.02042	0.0269547	-0.0779991	8.8973e-05	-0.065496	0.933249	0.758803	0.999602	0.701599	5.80506	5.83202	5.72706	5.80515	5.73957	LAD	LAD	LAD	LAD												PP					PP
ILMN_1762253	ACAGGATCTTCTTTGGTCCCGTCTCCTGCCCTTGCTGTGGCATGTCACCC	chr1	13694888	13698405	NM_001099790	-	PRAMEF19	645414	PRAME family member 19	1.12956	1.53289	0.739649	0.985851	-0.0569477	-0.102078	-0.047221	0.0185871	0.837837	0.652717	0.963007	0.933021	5.87713	5.82019	5.77506	5.82991	5.89572	LAD	LAD	LAD	LAD												PP					PP
ILMN_2222337	GTGAAGGCCTGATTAGTGGGATGGATATGCTTTCTTCAGGACCCTTAGGC	chr1	13495253	13498259	NM_001045480	+	PRAMEF16	654348	PRAME family member 16	1.15762	1.72346	0.747157	1.184	-0.0312407	0.0943674	0.0484858	0.0553482	0.944885	0.793371	0.976785	0.82793	5.68255	5.65131	5.77692	5.73104	5.7379	LAD	LAD	LAD	LAD												PP					PP
ILMN_1739685	CTCAGTGTGGCAACAGGTCACTTTACGACCTGGAGGTAGATCGGTGTTGC	chr1	13742801	13747803	NM_001100114	+	PRAMEF21	391001	PRAME family member 21	1.19134	1.47988	0.68002	1.07915	-0.0128302	0.0630887	0.0139006	-0.0107978	0.968228	0.770991	0.99265	0.954216	5.71071	5.69788	5.7738	5.72461	5.69991	LAD	LAD	LAD	LAD		DR										PP						PI
ILMN_1670490	AGTGCCTGCGGGGACAGGACTGTGGGTTTCTTGGTCACACCTGTGTTGGT	chr1	13911966	13944452	NM_001006625	+	PDPN	10630	podoplanin	1.08284	1.2091	0.715958	1.26381	1.0805	0.533936	0.099346	0.0763765	1.08538e-06	0.00692257	0.945608	0.808694	6.60571	7.68622	7.13965	6.70506	6.68209	LAD	LAD	LAD	LAD		DR					e29.1	e39.1				PP						PI
ILMN_2258543	CACCGCAGCAGCAAGGAAAGCTCACGAACCCCAAACCTGGCAAGTCACCT	chr1	14031349	14151574	NM_012231	+	PRDM2	7799	PR domain containing 2, with ZNF domain	0.748926	0.974132	0.869861	0.978485	-0.156009	-0.125458	-0.0936651	-0.0875093	0.204414	0.36123	0.811296	0.503284	5.96594	5.80993	5.84048	5.87228	5.87843	LAD	LAD	LAD	LAD				DR	DR	DR					IP					IP
ILMN_1798458	CACGAGTGTGAACCTCTCTCCCCTGCGTCGCCACCTCTGTAATTGATGTA	chr1	15250624	15394651	NM_001018000	+	KAZN	23254	kazrin, periplakin interacting protein	0.0834792	0.11209	0.14299	-0.0871282	-0.169971	0.0628919	0.463487	-0.063655	0.361258	0.83836	0.00248342	0.742755	6.92873	6.75876	6.99162	7.39222	6.86507	LAD	LAD	LAD	LAD			DR	DR	DR						IP					IP
ILMN_1674985	CTACGCTGGAGTCCTGAACTGTGGGTAGAAAACACGACCTGGCTTTGTAG	chr1	15480228	15546974	NM_018022	+	TMEM51	55092	transmembrane protein 51	-0.28645	-0.569665	-0.468035	-0.6319	0.0905122	-0.148756	0.141618	-0.160921	0.825246	0.670738	0.876429	0.516378	10.1493	10.2398	10.0006	10.2909	9.9884														II					II
ILMN_1761463	CAGCGCAGCAGCCTCGGACCCGGATTGCGTTTGCCTTAGCGGATATGTTT	chr1	15736390	15756839	NM_024329	+	EFHD2	79180	EF-hand domain family, member D2	-0.587305	-0.569144	-0.75256	-0.513337	0.191661	0.16416	0.106351	0.013281	0.676046	0.754733	0.955511	0.978578	11.8563	12.048	12.0205	11.9627	11.8696														II					II
ILMN_1748730	CCCGGGTGTCCGCCTACATCGACTGGATCAACGAGAAAATGCAGCTGTGA	chr1	15764937	15773153	NM_007272	+	CTRC	11330	chymotrypsin C (caldecrin)	-0.529668	-0.485635	-0.76358	-0.462646	0.000543072	-0.0613112	0.048012	-0.0267821	0.99836	0.771666	0.945323	0.864895	6.1996	6.20014	6.13828	6.24761	6.17281														II					II
ILMN_2202747	CACGGCATCGTCAGCTTCGGGTCTCGCCTCGGCTGCAACTACTACCACAA	chr1	15783222	15798586	NM_033440	+	CELA2A	63036	chymotrypsin-like elastase family, member 2A	-0.460619	-0.385335	-0.705073	-0.438056	0.0176456	0.123777	0.048843	0.0673798	0.953339	0.418935	0.948462	0.64451	5.59594	5.61359	5.71972	5.64478	5.66332														II					II
ILMN_1688458	CCGTGAAGACGAATATGATCTGTGCTGGGGGTGATGGCGTGATATGCACC	chr1	15802595	15817895	NM_015849	+	CELA2B	51032	chymotrypsin-like elastase family, member 2B	-0.446839	-0.415434	-0.797681	-0.506387	0.164466	0.0816358	0.115529	0.086351	0.228775	0.696626	0.754463	0.551532	5.81393	5.9784	5.89557	5.92946	5.90029														II					II
ILMN_1718070	GGCCAGGTCACCCTTTGCTGTGAGGCTGTCCTGTACATTGTGGGATGTTC	chr1	15817895	15851285	NM_032996	-	CASP9	842	caspase 9, apoptosis-related cysteine peptidase	-0.411741	-0.436654	-0.836873	-0.483606	-0.218494	-0.178969	-0.0520646	-0.0912105	0.553013	0.668616	0.984944	0.789769	6.70733	6.48884	6.52836	6.65527	6.61612														II					II
ILMN_1717078	GGAAGCCATAGGGTCGTGCAGTGATGTTGACTCTTCCCTCTACCTGGGTG	chr1	15853307	15898228	NM_015291	+	DNAJC16	23341	DnaJ (Hsp40) homolog, subfamily C, member 16	-0.405345	-0.431165	-0.857243	-0.410523	-0.0353275	-0.0573554	-0.109447	-0.253855	0.91404	0.849759	0.840923	0.0911527	6.36933	6.334	6.31198	6.25988	6.11548														II					II
ILMN_1707169	GCTTCTCCTATGAGGTGCTTAGGGCTGCATCTTGGTTTTAGGACCACTGT	chr1	15898193	15911605	NM_024758	-	AGMAT	79814	agmatine ureohydrolase (agmatinase)	-0.457616	-0.538262	-0.929796	-0.460077	-0.0624818	-0.144122	-0.108687	0.0276012	0.754009	0.249252	0.737803	0.861952	5.73617	5.67369	5.59205	5.62748	5.76377														II					II
ILMN_1775861	GGGGCTGGAAGAGAGGATGTACGGCCAGAGGAGATTGCAGACCAAGAATT	chr1	15943952	15987552	NM_032341	+	DDI2	84301	DNA-damage inducible 1 homolog 2 (S. cerevisiae)	-0.567171	-0.50563	-0.920282	-0.397637	0.11982	0.072842	0.0276945	-0.232266	0.496671	0.762266	0.983191	0.0828177	5.99574	6.11556	6.06859	6.02344	5.76348														II					II
ILMN_1726704	ATTGACCGCATTCTCCGTGCTGGCTTTACTTTGCAGGAAGCTCTTGGAGC	chr1	15986363	15988217	NM_006511	+	RSC1A1	6248	regulatory solute carrier protein, family 1, member 1	-0.583869	-0.540332	-0.964999	-0.448589	0.262488	0.300376	0.0584482	-0.0636159	0.252984	0.140202	0.971702	0.818547	6.81553	7.07802	7.11591	6.87398	6.75191														II					II
ILMN_1683980	GCCTGGCATCCATGTTGACATCTTCTGACTGTCCCCTGCTTGGCTGGAGC	chr1	16010826	16061264	NM_015164	+	PLEKHM2	23207	pleckstrin homology domain containing, family M (with RUN domain) member 2	-0.666114	-0.489037	-0.897313	-0.433013	0.0923659	0.120663	-0.0181033	-0.0514924	0.806721	0.738334	0.995211	0.853734	10.2758	10.3682	10.3965	10.2577	10.2243														II					II
ILMN_1709399	CCAAGTCTGTAAGGGCCGCTCCCAGGAACACCTGCTACTGCACACTCCAA	chr1	16062808	16067884	NM_207348	+	SLC25A34	284723	solute carrier family 25, member 34	-0.642553	-0.44243	-0.88393	-0.361207	0.164994	-0.0193173	0.0522007	0.00894344	0.48606	0.969986	0.968348	0.976282	5.83574	6.00074	5.81642	5.88794	5.84469														II					II
ILMN_1703648	TGGAGTCTGTCTCAAGCCCACTAGCCTGATCTCCGAGGCCTTGACCCCAG	chr1	16068986	16074292	NM_001013641	+	TMEM82	388595	transmembrane protein 82	-0.667122	-0.435673	-0.893032	-0.342365	-0.126375	-0.0735216	0.0267507	-0.0192638	0.46991	0.763192	0.984687	0.922391	5.68912	5.56274	5.61559	5.71587	5.66985														II					II
ILMN_1799471	ACGGGCGGAGGGGACGGGAGGCCCAGCGGCTCCGGGCTCCGCTGGCTCGG	chr1	16085254	16113084	NM_017556	+	FBLIM1	54751	filamin binding LIM protein 1	-0.622621	-0.335686	-0.838593	-0.328317	0.176397	0.112876	0.216324	-0.0300876	0.448496	0.711324	0.573428	0.908651	5.76493	5.94133	5.87781	5.98125	5.73484														II					II
ILMN_1718136	GTAACTGTAAGTTCACATGAACCTCGTGGGTTTTGGCTTAGGCTGGTAGC	chr1	16133656	16134194	NM_001089591	-	UQCRHL	440567	ubiquinol-cytochrome c reductase hinge protein-like	-0.558557	-0.427256	-0.866988	-0.451649	-0.14846	-0.18593	-0.00327237	0.154592	0.578646	0.429493	0.998295	0.455453	12.3746	12.2261	12.1886	12.3713	12.5292														II					II
ILMN_1802611	TGCCCACTCATTTGTATAAGTGCGCTTCGGTACAGCACGGGTCCTGCTCC	chr1	16174358	16266950	NM_015001	+	SPEN	23013	spen homolog, transcriptional regulator (Drosophila)	-0.644802	-0.611639	-0.874738	-0.597046	0.0498605	-0.0321966	-0.0286609	0.260241	0.942197	0.968902	0.994315	0.410204	9.1028	9.15266	9.0706	9.07414	9.36304														II					II
ILMN_1711048	CTCACATCCTCTACGCCTGTGACTCCTGTGGGGACAAGTTTCTGGATGCC	chr1	16268363	16302627	NM_003443	-	ZBTB17	7709	zinc finger and BTB domain containing 17	-0.747709	-0.730753	-0.863707	-0.841043	0.115801	0.0709165	0.0912082	-0.542498	0.785658	0.895474	0.951249	0.0255189	8.56799	8.68379	8.63891	8.6592	8.02549														II					II
ILMN_2066088	GATCCGCTAAGGGGCATCTGAAACATCCGTCGAGTGGCAGAGGCAGGATA	chr1	16330730	16333184	NM_178840	+	C1orf64	149563	chromosome 1 open reading frame 64	-0.741787	-0.706321	-0.74998	-0.884684	0.0997539	0.0287083	0.0208111	0.0354889	0.610546	0.931894	0.988586	0.843349	5.74435	5.8441	5.77306	5.76516	5.77984														II					II
ILMN_2200836	GCCTTAACCCTGGGAAATGCCTGCTGCCCCCAGTGACTCTTGGTTTCGTC	chr1	16340522	16345285	NM_014424	-	HSPB7	27129	heat shock 27kDa protein family, member 7 (cardiovascular)	-0.717107	-0.696035	-0.705313	-0.903417	-0.0344756	-0.0239045	-0.0101914	0.253006	0.9116	0.949641	0.9958	0.0770968	5.75218	5.7177	5.72827	5.74199	6.00518														II					II
ILMN_1787576	CCTCTGGGGTTGTCTGGTTCCCAGTGAGAGGCTCCTGAGAAAAATAAAGC	chr1	16348485	16360545	NM_004070	+	CLCNKA	1187	chloride channel, voltage-sensitive Ka	-0.716417	-0.66996	-0.651761	-0.914269	0.055013	-0.0282686	0.0510789	0.107312	0.802017	0.923667	0.943361	0.413869	5.78424	5.83925	5.75597	5.83531	5.89155														II					II
ILMN_1798742	CCTGAAGCTGTCCCCAGAGACTTCCCTGCATGAGGCACACAACCTCTTTG	chr1	16370230	16383821	NM_000085	+	CLCNKB	1188	chloride channel, voltage-sensitive Kb	-0.76061	-0.693477	-0.622391	-0.90674	-0.0138817	0.0381912	-0.0315654	0.16052	0.973433	0.916621	0.983191	0.315774	5.75341	5.73953	5.7916	5.72185	5.91393														II					II
ILMN_1812321	CACTTCTGGTAGCTAAGCACCTGCTCCCCGGCTCTCTTCACCCAGGACAT	chr1	16384263	16400127	NM_182623	-	FAM131C	348487	family with sequence similarity 131, member C	-0.703718	-0.65325	-0.592507	-0.921941	0.104949	0.0771796	0.149628	-0.0139784	0.775736	0.859754	0.853596	0.966833	6.02803	6.13297	6.1052	6.17765	6.01405														II					II
ILMN_1699354	GGCCCAGCGCCAAGTAAACAGGGTACCTCAAGCCCCATTTCCTCACACTA	chr1	16450831	16482582	NM_004431	-	EPHA2	1969	EPH receptor A2	-0.763701	-0.639587	-0.623286	-0.868567	-0.41397	-0.420044	-0.384758	0.147507	0.0568777	0.0456851	0.254247	0.593796	8.92098	8.50701	8.50093	8.53622	9.06848														II					II
ILMN_1808999	GACTGGGGCCCTCTCCTTTCTATGTCCTCAATCCTGCCTGACTCTTGGTC	chr1	16524598	16539104	NM_153213	-	ARHGEF19	128272	Rho guanine nucleotide exchange factor (GEF) 19	-0.67886	-0.635977	-0.777758	-0.780746	-0.109501	-0.0511373	-0.0323859	-0.00930305	0.620854	0.87158	0.981474	0.969293	5.82268	5.71318	5.77155	5.7903	5.81338														II					II
ILMN_1683990	TCCCGTGGCCTTTCCCCCTTTGGCAGCACCGATGGAGGATGACTGGGAGA	chr1	16558181	16563659	NM_030907	-	RSG1	79363	REM2 and RAB-like small GTPase 1	-0.626368	-0.5392	-0.889544	-0.67252	-0.00223094	-0.0909816	0.0146569	-0.326802	0.996858	0.847951	0.996039	0.170474	6.70752	6.70529	6.61654	6.72218	6.38072														II					II
ILMN_1756874	GTTGCAAAGGTGGAGGGTTTTAGACTCTCATGCTTCAGGTGCTGTCGGGG	chr1	16576558	16678948	NM_018994	-	FBXO42	54455	F-box protein 42	-0.539171	-0.360005	-1.07521	-0.645261	-0.012608	-0.0867514	-0.119584	-0.137823	0.982559	0.822661	0.891285	0.542605	6.1765	6.16389	6.08975	6.05691	6.03868														II					II
ILMN_1705337	TGCTCTGCCCACAGCTGGACAAGAAGATGGTCCGTAGGCAGCCGAGCAAC	chr1	16725137	16763919	NM_198546	-	SPATA21	374955	spermatogenesis associated 21	-0.535533	-0.340978	-1.04923	-0.536631	-0.0929385	-0.00766447	-0.0828358	0.092711	0.648642	0.983319	0.885583	0.542877	5.6993	5.60636	5.69164	5.61647	5.79201		LAD						DR							IP				II
ILMN_1749011	TGTTGTCATGGAGCTGTGGGAGTTGGCACTCTGTCTGCTGGTGGCCCTCT	chr1	16767166	16786584	NM_018090	+	NECAP2	55707	NECAP endocytosis associated 2	-0.595589	-0.460713	-0.933756	-0.613225	-0.227677	-0.222986	-0.115119	-0.0353115	0.416167	0.422764	0.919532	0.913006	9.90778	9.68011	9.6848	9.79266	9.87247														II					II
ILMN_2410421	ATGCCGCTGACTCCCACTGTCCAGGGCTTCCAGTGGATTCTCCGAGGCCC	chr1	16888921	16940100	NM_017940	-	NBPF1	55672	neuroblastoma breakpoint family, member 1	-0.750975	-1.01276	-0.564306	-0.723124	0.158159	0.169576	0.0268604	-0.118928	0.37555	0.30543	0.986616	0.464689	7.03634	7.1945	7.20592	7.0632	6.91741														II					II
ILMN_1799672	TTGTCTCTGGTCAGCCCTGGAGCATGGGATCGTGGGAAAGAGGAGGGGGA	chr1	17248444	17299474	NM_014675	+	CROCC	9696	ciliary rootlet coiled-coil, rootletin	-0.71313	-0.71369	-0.904966	-0.675118	0.0571467	0.0892081	0.043932	0.0164162	0.911215	0.852396	0.986471	0.965158	6.17112	6.22827	6.26033	6.21506	6.18754														II					II
ILMN_1659565	ACAGTGGCTTAGGCCAGGGTGGGAGCAGTGAACGGAGTCACAAAAGAAAT	chr1	17300998	17308081	NM_017459	-	MFAP2	4237	microfibrillar-associated protein 2	-0.721439	-0.711256	-1.01938	-0.672796	0.0531844	0.0161454	0.095502	-0.0331771	0.827709	0.965257	0.844251	0.851162	5.79029	5.84348	5.80644	5.8858	5.75712														II					II
ILMN_1704164	AACACCACCGCCACCACCTCCCACATCCCTGAGGTTGGCGACTGTCTACA	chr1	17312452	17338423	NM_022089	-	ATP13A2	23400	ATPase type 13A2	-0.635366	-0.643183	-1.00611	-0.609611	-0.608594	-0.732672	-0.0632908	-0.0854465	0.00599462	0.000742103	0.978419	0.806615	7.53653	6.92793	6.80386	7.47324	7.45108											e29.2	e39.2		II					II
ILMN_1667257	CCTGGCCAAGCTGCAGGACCCATTCTCTCTATACCGCTGCCACACCATCA	chr1	17345224	17380665	NM_003000	-	SDHB	6390	succinate dehydrogenase complex, subunit B, iron sulfur (Ip)	-0.601237	-0.550126	-0.885072	-0.594361	-0.221504	-0.181018	-0.110637	0.132314	0.530198	0.64854	0.942916	0.667612	11.4741	11.2526	11.2931	11.3635	11.6064														II					II
ILMN_1771223	CGCTGGGAGACCTTTGGGACGTGGGGTGGAATTTGGGGTATCTGTGCCTT	chr1	17393255	17445948	NM_007365	-	PADI2	11240	peptidyl arginine deiminase, type II	-0.702939	-0.65591	-0.799273	-0.653759	-0.0153933	-0.0266532	0.0140452	-0.227977	0.971933	0.949641	0.995082	0.155069	5.91444	5.89904	5.88778	5.92848	5.68646														II					II
ILMN_1732323	AATGCACCTCATTCTTCCCTGGCCTCTTTCCCACCCACAGCCCCCAGAGG	chr1	17531620	17572501	NM_013358	+	PADI1	29943	peptidyl arginine deiminase, type I	-0.743639	-0.88254	-0.625598	-0.864408	-0.0479234	-0.0709141	-0.167901	0.0175931	0.842714	0.753155	0.450524	0.924657	5.85008	5.80215	5.77916	5.68218	5.86767														II					II
ILMN_1758888	CCTCTGGATTGGTCTCAGGCTCTCTGTTGGCCTTTGGTCAGCGTTTCCAC	chr1	17575592	17610727	NM_016233	+	PADI3	51702	peptidyl arginine deiminase, type III	-0.641791	-0.78712	-0.661316	-0.867032	-0.172019	-0.137488	0.0454768	-0.134114	0.179477	0.341977	0.955327	0.307754	5.8689	5.69688	5.73142	5.91438	5.73479														II					II
ILMN_1807529	GTCCCAGTTTCCCACTCTGAAGATCCCAACATGGTCCTAGCACTGCACAC	chr1	17634689	17690495	NM_012387	+	PADI4	23569	peptidyl arginine deiminase, type IV	-0.479487	-0.635279	-0.632644	-0.673934	-0.0387132	0.00599295	0.0657369	0.0410576	0.890655	0.986667	0.926895	0.815438	5.79265	5.75394	5.79864	5.85839	5.83371														II					II
ILMN_1748221	AGAGGTCCTTTGCGAGGCCATACTTCCCTGACCTGTTGCGGATGATTGTG	chr1	17698690	17728195	NM_207421	+	PADI6	353238	peptidyl arginine deiminase, type VI	-0.445696	-0.317169	-0.735434	-0.49348	0.0811519	0.142627	0.138376	0.122728	0.762385	0.485585	0.764965	0.477652	5.6617	5.74285	5.80432	5.80007	5.78442														II					II
ILMN_1720124	GTTGGGAATGTGCTTGGCGCTGACCCTGCGGGCATCTGACTGGTCTTCCA	chr1	17733250	17766250	NM_018715	-	RCC2	55920	regulator of chromosome condensation 2	-0.332901	-0.25525	-0.78048	-0.415442	-0.271511	-0.42433	0.0454786	-0.385859	0.506943	0.159529	0.989625	0.218689	11.6899	11.4184	11.2656	11.7354	11.3041														II					II
ILMN_1689770	GGCTTTGAGAGTTGGGGGGAGAGACATGCAGGAGCTGAAGCACAAGTACG	chr1	17866329	18024370	NM_018125	+	ARHGEF10L	55160	Rho guanine nucleotide exchange factor (GEF) 10-like	-0.0813631	-0.535388	-0.435022	-0.561841	0.029237	0.0220626	0.104703	-0.234881	0.936801	0.959569	0.869479	0.144575	5.99859	6.02783	6.02066	6.1033	5.76371	LAD				DR	DR	DR										PI					PI
ILMN_1704078	GCAGGGGACAGTTTTTCCAGGGTGGCCTATCATTGGGGTATGAGTGGCTG	chr1	18081807	18153558	NM_030812	+	ACTL8	81569	actin-like 8	-0.0676947	-0.25528	-0.328942	-0.15336	0.119211	0.439326	-0.479856	-0.420997	0.887115	0.340141	0.559243	0.315849	9.14551	9.26472	9.58483	8.66565	8.72451	LAD			LAD	DR	DR											PI					PI
ILMN_1730039	ACCTTGGTGCTCGCCCTGACAGTGATTCTGGAGCTGACGTGAAGGCACCC	chr1	18434239	18704977	NM_032880	+	IGSF21	84966	immunoglobin superfamily, member 21	0.629412	0.396195	0.724758	0.157418	-0.0487684	-0.0229574	-0.0797721	0.11097	0.854693	0.949198	0.892804	0.454829	5.67257	5.6238	5.64961	5.5928	5.78354	LAD	LAD	LAD	LAD	DR		DR		DR								PI			IP
ILMN_1754312	GCAATCACAATTCTAGGAGCCAGTTGACCCCAGCAGCCCCTCGCTAGTTG	chr1	18807423	18812480	NM_152375	+	KLHDC7A	127707	kelch domain containing 7A	0.436189	0.588559	0.789308	0.343983	-0.0417409	-0.00586303	-0.00305614	-0.0931439	0.89184	0.988069	0.997538	0.575975	5.89411	5.85237	5.88824	5.89105	5.80096	LAD	LAD	LAD	LAD												PP					PP
ILMN_1835658	CCAAGACCAAATGGGGGTTCTCTAGCCGCCAACTTGAAACGCTCTGAGAC	chr1	18957499	19075360	NM_001135254	+	PAX7	5081	paired box 7	0.304223	0.378767	0.388102	0.17582	0.169929	0.0721513	0.0603197	-0.0595353	0.424067	0.827662	0.956749	0.785472	5.81399	5.98392	5.88614	5.87431	5.75446	LAD	LAD	LAD	LAD				DR	DR						IP					IP
ILMN_1697141	ACAATGTCCAGCCGGTGCTCTACTTCCTGGCACACGAGGACAACCTCCTT	chr1	19166092	19186155	NM_152232	-	TAS1R2	80834	taste receptor, type 1, member 2	0.0555912	-0.0369726	0.163861	-0.227609	-0.0670713	0.010649	-0.00886476	0.153747	0.807537	0.980714	0.996087	0.334667	5.66044	5.59337	5.67109	5.65158	5.81419	LAD	LAD	LAD													PP					PP
ILMN_1656368	GTTCTACTGGTTCTACACTGTGAGGTGGCAATGGGATTTGCTCAGATGCC	chr1	19197923	19229293	NM_170726	-	ALDH4A1	8659	aldehyde dehydrogenase 4 family, member A1	-0.234694	-0.322101	-0.0796477	-0.465848	-0.392712	-0.568804	-0.435882	-0.274319	0.0601768	0.00237718	0.112136	0.248855	6.61165	6.21894	6.04284	6.17577	6.33733		LAD						DR				e39.2			IP				II
ILMN_1699226	GGTCCTGCTCTCTCGCTGAGTACATCCGCCACAACGACATGCCCATCTAC	chr1	19400999	19536746	NM_020765	-	UBR4	23352	ubiquitin protein ligase E3 component n-recognin 4	-0.730987	-0.912342	-0.761356	-0.647085	-0.184549	-0.172261	-0.19621	0.627353	0.686877	0.729949	0.862853	0.0330496	9.29373	9.10918	9.12147	9.09752	9.92108														II					II
ILMN_2153280	AGTAGACCATCTCTAGCCCTGTGGTGAAAGAGGTACACTCGAATGTTTGC	chr1	19542157	19578053	NM_015047	-	EMC1	23065	ER membrane protein complex subunit 1	-0.639398	-0.784119	-0.697944	-0.558444	-0.0135405	-0.245654	-0.0879824	0.00566598	0.983517	0.336593	0.948456	0.988269	9.05258	9.03904	8.80693	8.9646	9.05825														II					II
ILMN_1689800	GGACCATCAGGACTGCTGCCGCCCCTCTGGAGAGAGCAGCTTTTTATTTG	chr1	19578074	19586622	NM_016183	+	MRTO4	51154	mRNA turnover 4 homolog (S. cerevisiae)	-0.540173	-0.690338	-0.631225	-0.618301	0.0826162	0.196064	0.266028	-0.295338	0.899075	0.694939	0.776187	0.366527	9.73463	9.81725	9.9307	10.0007	9.43929														II					II
ILMN_2145396	CTTCCGCTAGGCCCATCGTTTCTCAGGCTGCCCAAGGCTCTTCTGTAACA	chr1	19609056	19615280	NM_012067	-	AKR7A3	22977	aldo-keto reductase family 7, member A3 (aflatoxin aldehyde reductase)	-0.504513	-0.699844	-0.716053	-0.704235	-0.212947	-0.156798	0.14314	-0.158067	0.499747	0.68108	0.88921	0.558197	8.84842	8.63547	8.69162	8.99156	8.69035														II					II
ILMN_1677043	TACACTGTGAAAGGTGGGGGGTGAGTCCCACTTGAGCGCTTCCTGTTGAA	chr1	19629201	19638640	NM_003689	-	AKR7A2	8574	aldo-keto reductase family 7, member A2 (aflatoxin aldehyde reductase)	-0.477449	-0.673086	-0.685962	-0.674232	-0.129334	-0.185875	0.197693	-0.113354	0.656723	0.436368	0.671824	0.60785	11.0496	10.9202	10.8637	11.2472	10.9362														II					II
ILMN_1733555	CCTCCTGGGAAACACCAGCTTTTGGGGTGATAGCACTTTCAGGCAGGAGC	chr1	19638739	19655794	NM_017765	+	PQLC2	54896	PQ loop repeat containing 2	-0.468044	-0.682786	-0.686041	-0.680308	-0.0482664	-0.046788	-0.0565626	-0.0590823	0.888898	0.901269	0.959787	0.777663	5.96592	5.91766	5.91913	5.90936	5.90684														II					II
ILMN_1798980	ACAGCGCCATCTCTCCCTGAGAATAAAGCCGATAGCCACCTCCTCCGGCT	chr1	19665266	19812135	NM_004930	-	CAPZB	832	capping protein (actin filament) muscle Z-line, beta	-0.676421	-0.842626	-0.689373	-0.740868	-0.22495	-0.188108	0.0586514	-0.160765	0.520687	0.629496	0.979741	0.588687	10.0529	9.82798	9.86483	10.1116	9.89217														II					II
ILMN_2064311	CAGGCGTGAGCCACCGCACCCAGCCTCCTATTTGCTTTAAAAGTAATTTC	chr1	19923470	19956315	NM_001032363	+	MINOS1	440574	mitochondrial inner membrane organizing system 1	-0.318584	-0.533658	-0.747441	-0.50474	-0.0287926	-0.105471	0.0427854	0.0122098	0.935196	0.659404	0.971544	0.960246	5.84089	5.8121	5.73542	5.88368	5.8531														II					II
ILMN_1789599	CCCATGAAGAAAGCCCCTCGTTGCCCAGCACTGTCTGCGTCTGCTCTTCT	chr1	19969722	19984949	NM_182744	+	NBL1	4681	neuroblastoma 1, DAN family BMP antagonist	-0.401821	-0.563485	-0.718013	-0.545897	-0.864666	-1.14882	-0.593207	-0.185619	0.00050625	1.01611e-05	0.0872893	0.590332	9.75693	8.89226	8.6081	9.16372	9.57131											e29.2	e39.2		II					II
ILMN_1800989	GAACTGACCCGGGCTTGGGGCTGGCCAATGGGGAGCTGGATTGAGCAGAA	chr1	19991779	20007459	NM_000871	+	HTR6	3362	5-hydroxytryptamine (serotonin) receptor 6, G protein-coupled	-0.460645	-0.634487	-0.719451	-0.595624	-0.0158657	0.0444439	-0.00455038	-0.014856	0.971933	0.907342	0.997294	0.954557	5.98221	5.96634	6.02665	5.97766	5.96735														II					II
ILMN_1781276	GGCACCATCAACTGGCAGCAACAGAGCAGGCGCAGGTACAAAGAAGGCAG	chr1	20008705	20126410	NM_181719	-	TMCO4	255104	transmembrane and coiled-coil domains 4	-0.589088	-0.546206	-0.682859	-0.632993	-0.107629	-0.0980744	0.04154	0.0133401	0.671202	0.724716	0.976785	0.959219	6.19188	6.08425	6.09381	6.23342	6.20522														II					II
ILMN_1811278	AGGGGTTACGGACTAAGACTGGCTCCTTTGGGAAATCACATGCCAGCGGG	chr1	20140521	20141771	NM_019062	-	RNF186	54546	ring finger protein 186	-0.533933	-0.539305	-0.685012	-0.626974	0.116022	0.147972	0.119751	-0.107894	0.62875	0.48317	0.838661	0.556699	5.73774	5.85376	5.88571	5.85749	5.62984														II					II
ILMN_1779280	GTCAGTCTCCTTTACAGAGGGGTGGATGTATCCGTGGAGGAGGGGCCTTC	chr1	20208887	20239437	NM_015207	+	OTUD3	23252	OTU domain containing 3	-0.191282	-0.465196	-0.385339	-0.489942	0.107687	0.0550359	-0.123332	-0.10515	0.735045	0.900116	0.875007	0.640432	6.03904	6.14673	6.09408	5.91571	5.93389														II					II
ILMN_1710590	GGCTGCCCTCTGCTTTCGCCGCAACCTGGGCACCTACAACCGCAAATATG	chr1	20246799	20250110	NM_014589	-	PLA2G2E	30814	phospholipase A2, group IIE	-0.121312	-0.44196	-0.323708	-0.454456	-0.061315	-0.0705035	0.071598	0.127303	0.825522	0.804207	0.930825	0.43733	5.69385	5.63254	5.62335	5.76545	5.82116														II					II
ILMN_1740586	ATGCAGAAAGCATCCCTCACCCATCCTAGAGGCCAGGCAGGAGCCCTTCT	chr1	20301923	20306932	NM_000300	-	PLA2G2A	5320	phospholipase A2, group IIA (platelets, synovial fluid)	-0.0473447	-0.43706	-0.169064	-0.387668	-0.0167594	0.0556457	-0.0257391	-0.118739	0.972244	0.882852	0.989797	0.546776	5.84982	5.83306	5.90547	5.82408	5.73108			LAD						DR					II						IP
ILMN_1807171	AGGCTCCTAAGTCACAGACCTCAGTCTTTCTCGAAGCTTGGCGGACCCCC	chr1	20396700	20418394	NM_000929	+	PLA2G5	5322	phospholipase A2, group V	-0.00668038	-0.344393	-0.382521	-0.278745	0.0402293	0.0875279	0.126695	-0.00057325	0.92479	0.808341	0.863816	0.99862	5.61022	5.65044	5.69774	5.73691	5.60964	LAD				DR	DR	DR										PI					PI
ILMN_1788811	ATCTGCCATTTGTGTGTGGCTAGCTGTTTCCAGCCAGGGGGCTGAGGCAC	chr1	20439142	20446059	NM_012400	-	PLA2G2D	26279	phospholipase A2, group IID	-0.105165	-0.408046	-0.440749	-0.341546	0.169242	0.141397	0.0859467	0.0983384	0.361326	0.48621	0.907473	0.579224	5.82642	5.99566	5.96782	5.91237	5.92476	LAD				DR	DR	DR										PI					PI
ILMN_1724799	TTTCCAGAGCCCCAGCCTTGGAGACAAGGACACTGCCACCCAGCGCCACA	chr1	20465822	20476879	NM_022819	+	PLA2G2F	64600	phospholipase A2, group IIF	-0.132631	-0.486187	-0.522618	-0.392978	0.0106653	-0.048656	0.0184869	0.0556417	0.975575	0.846844	0.989797	0.716395	5.74975	5.76041	5.70109	5.76824	5.80539														II					II
ILMN_1726798	GAGGCTGGGGGAAGAGCCTCCCATAAAATCACACCTACTCTGTGGTAAGA	chr1	20512577	20519942	NM_152376	+	UBXN10	127733	UBX domain protein 10	-0.162388	-0.532828	-0.494473	-0.366072	-0.134948	-0.0781744	-0.0900965	-0.0973038	0.620421	0.828294	0.928266	0.656508	6.17719	6.04224	6.09901	6.08709	6.07988														II					II
ILMN_2135456	TTGCCATATTGCCCGGGCTGGTCTTGAACTCCTGGGCTCAAGCGATCTGC	chr1	20617411	20681387	NM_001039500	+	VWA5B1	127731	von Willebrand factor A domain containing 5B1	-0.266526	-0.578315	-0.366461	-0.622192	0.0987232	0.0803879	0.127075	0.223029	0.707899	0.794559	0.824088	0.181517	5.68057	5.77929	5.76096	5.80765	5.9036	LAD				DR	DR	DR										PI					PI
ILMN_1794863	TATGACCGACAAGGCACCTCCTGGTGTCTAACTCCCCCAAAGACAATGAG	chr1	20808883	20812728	NM_018584	-	CAMK2N1	55450	calcium/calmodulin-dependent protein kinase II inhibitor 1	-0.422969	-0.546787	-0.799826	-0.678798	0.0406323	0.0725878	-0.153987	-0.126917	0.942759	0.890744	0.875564	0.654259	11.3192	11.3598	11.3918	11.1652	11.1923														II					II
ILMN_1675055	GTGCAAGACAGATGGGGCTGTTTTCCCCCACCTCTGAGTAGTTGGAGGTC	chr1	20825940	20834674	NM_024544	-	MUL1	79594	mitochondrial E3 ubiquitin protein ligase 1	-0.404791	-0.504637	-0.790809	-0.62984	-0.168151	-0.252234	-0.0582801	-0.0152708	0.769592	0.602931	0.987467	0.978212	7.9967	7.82855	7.74447	7.93842	7.98143														II					II
ILMN_1754921	TCCTCAGAGCAGGTGGGTCCTGACAGCAGTGGATTCTCCCAGCAGGATGA	chr1	20878931	20881513	NM_207334	+	FAM43B	163933	family with sequence similarity 43, member B	-0.472469	-0.49175	-0.812982	-0.591488	-0.124431	-0.243137	0.653033	-0.0704278	0.65803	0.193702	0.000342673	0.761512	6.0266	5.90217	5.78347	6.67964	5.95618													e47.1	II					II
ILMN_1714592	TGAGTCAGCACCCCTCCTAGCAACCTGCCTTGGGACTTAGAACACCGCCG	chr1	20915443	20945400	NM_001785	+	CDA	978	cytidine deaminase	-0.599288	-0.431792	-0.800581	-0.530338	-0.94161	-1.0251	0.0689157	-0.554087	0.00083567	0.000257568	0.983884	0.106098	7.4977	6.55609	6.4726	7.56662	6.94362											e29.2	e39.2		II					II
ILMN_1666924	CACGAGGAACTCGTTTGAAGGGGGCAGCGTAGCATGTCTGATTTGCCACC	chr1	20959947	20978004	NM_032409	+	PINK1	65018	PTEN induced putative kinase 1	-0.559572	-0.516538	-0.733265	-0.602111	0.500024	0.259109	0.169796	-0.518309	0.0766185	0.535771	0.907177	0.0917598	7.68369	8.18371	7.94279	7.85348	7.16538														II					II
ILMN_1734231	CCTCTGTGGGAGATGCAACACTGAGAGCCAAGGGGTGGGAGTTGGGATAA	chr1	20978259	20988037	NM_005216	-	DDOST	1650	dolichyl-diphosphooligosaccharide--protein glycosyltransferase subunit (non-catalytic)	-0.600529	-0.581432	-0.740538	-0.62522	-0.191256	-0.146198	-0.0268957	-0.621457	0.635504	0.765023	0.993917	0.0232294	11.1665	10.9752	11.0203	11.1396	10.545														II					II
ILMN_1666625	CATACCACATCAGTGTTTCCGTCTGCTCACCTGCCACAGAGCCCACACCC	chr1	20990506	21044510	NM_020816	-	KIF17	57576	kinesin family member 17	-0.64682	-0.623926	-0.764927	-0.620704	-0.114447	-0.228743	-0.204335	0.00456377	0.617488	0.123726	0.467355	0.985938	5.89533	5.78088	5.66659	5.691	5.8999														II					II
ILMN_1701169	GCCGCATCTGTGAAGCAGAGAGGGTCCAAACCTGCACCTAAAGTCTCAGC	chr1	21069170	21113181	NM_016287	-	HP1BP3	50809	heterochromatin protein 1, binding protein 3	-0.552979	-0.523132	-0.730547	-0.490689	0.231506	0.236744	0.123175	-0.50686	0.657707	0.655447	0.955511	0.141406	7.37868	7.61019	7.61542	7.50185	6.87182														II					II
ILMN_1775692	TGGGAAGGGCGTGGCTCTGAAATCTGTCACGGCATTCTTCACGTGGCTGC	chr1	21132784	21437876	NM_003760	-	EIF4G3	8672	eukaryotic translation initiation factor 4 gamma, 3	-0.510371	-0.878697	-0.740231	-0.812906	-0.067052	-0.164657	-0.126189	0.0941901	0.879243	0.601382	0.894263	0.721982	8.90307	8.83602	8.73841	8.77688	8.99726														II					II
ILMN_1672174	CCGCCTCACAAGTGCGAAGTCTGGTAAGGACGAAGCGGAGAGAGCCAAGA	chr1	21543739	21616982	NM_001397	-	ECE1	1889	endothelin converting enzyme 1	-0.650467	-0.628298	-0.792149	-0.724283	-0.249339	-0.205711	-0.187593	-0.0277137	0.273715	0.414432	0.745931	0.927293	6.76595	6.51661	6.56024	6.57836	6.73824														II					II
ILMN_1707244	AGCCACCACCCTTGTGAGTCCAACCAGCCTTACGGGAACACCAGAATCAC	chr1	21766582	21811393	NM_032264	+	NBPF3	84224	neuroblastoma breakpoint family, member 3	-0.387022	-0.458398	-0.665409	-0.577976	0.105985	0.14219	0.0512557	0.00776365	0.536447	0.315046	0.945608	0.969262	5.83043	5.93641	5.97262	5.88168	5.83819														II					II
ILMN_1701603	TCACACTCCTGGGCTCTGAACACACACGCCAGCTCCTCTCTGAAGCGACT	chr1	21835857	21904905	NM_000478	+	ALPL	249	alkaline phosphatase, liver/bone/kidney	-0.388616	-0.574945	-0.716922	-0.732084	-0.0424762	-0.119317	0.041262	0.00613002	0.879854	0.515237	0.96623	0.978812	5.85303	5.81055	5.73371	5.89429	5.85916														II					II
ILMN_1776519	TGGCCCCAATACCCATTTTGGAAGCCCCTGTGGCCGTGTGGATGTCGGTA	chr1	21922707	21995856	NM_002885	-	RAP1GAP	5909	RAP1 GTPase activating protein	-0.37201	-0.554517	-0.717302	-0.792938	-0.0741469	-0.168874	0.196358	0.0234296	0.769225	0.298875	0.431646	0.910471	5.77529	5.70114	5.60641	5.97165	5.79872														II					II
ILMN_1756873	GGTATTGGGTAAAGGAGGGGGCACCTGCATGTCTCCTGCAATGAGCAAGG	chr1	22004791	22109688	NM_032236	-	USP48	84196	ubiquitin specific peptidase 48	-0.499886	-0.45856	-0.87126	-0.575292	0.288564	0.205175	0.187384	0.0746951	0.0348867	0.195505	0.558798	0.689955	6.3796	6.66816	6.58477	6.56698	6.45429														II					II
ILMN_1734125	TCAAAATCCCCCGTCAGTTCCCCTGACCCCCACCTCCACGCCAACATGCA	chr1	22138757	22151714	NM_001013693	+	LDLRAD2	401944	low density lipoprotein receptor class A domain containing 2	-0.510831	-0.433826	-0.819452	-0.522281	0.0173675	0.0497364	0.0240393	0.177087	0.966536	0.882822	0.98863	0.272545	5.73532	5.75269	5.78506	5.75936	5.91241														II					II
ILMN_1787548	TCCCTGGCTTCTCTGGCCCACGCTGCCAACAAGGCTCTGGACATGGCATA	chr1	22148736	22263750	NM_005529	-	HSPG2	3339	heparan sulfate proteoglycan 2	-0.518689	-0.385805	-0.748974	-0.513589	0.0195889	0.000563239	0.00521621	0.182005	0.946399	0.999078	0.996641	0.141844	5.73054	5.75013	5.73111	5.73576	5.91255														II					II
ILMN_1749515	GCCCAGTCAGCCCCCTTTGCTTACCTTCTGCCCTATATTAGAGCCCCAGG	chr1	22303417	22315847	NM_007352	+	CELA3B	23436	chymotrypsin-like elastase family, member 3B	-0.58506	-0.366539	-0.839346	-0.541702	-0.0648781	-0.00931971	-0.0402422	0.0104666	0.76198	0.979981	0.962897	0.957808	5.82597	5.7611	5.81665	5.78573	5.83644														II					II
ILMN_2177970	TCCACGGTGTGACCAGCTTTGTTTCTGGCTTTGGCTGCAACTTCATCTGG	chr1	22328148	22339035	NM_005747	+	CELA3A	10136	chymotrypsin-like elastase family, member 3A	-0.608057	-0.4499	-0.842229	-0.580741	-0.0439708	-0.124297	-0.00864962	-0.0622926	0.91786	0.692588	0.996641	0.80476	5.65833	5.61436	5.53403	5.64968	5.59604														II					II
ILMN_1901198	CCCATGTCTGGATCTCTCTTTGGCTGAGGCAGCTTTATTTCCTACGGAGT	chr1	22351683	22357717	NR_023918	+	LINC00339	29092	long intergenic non-protein coding RNA 339	-0.618949	-0.518574	-0.871691	-0.631812	0.144682	0.191311	0.182296	0.254088	0.748513	0.636349	0.861402	0.373958	7.71419	7.85887	7.9055	7.89648	7.96827														II					II
ILMN_1738424	GAGGGGTGGTGCTAGAAGACAGACATCTGTGGAATGATTCACATCCTCTC	chr1	22379119	22419436	NM_001039802	+	CDC42	998	cell division cycle 42	-0.64149	-0.581099	-0.767045	-0.697272	-0.119123	-0.33493	-0.181885	0.230311	0.925041	0.728639	0.962897	0.742755	7.62496	7.50583	7.29003	7.44307	7.85527														II					II
ILMN_1666392	CCTGCGCCGGCAACCACCTAGTGGCCCAGGGAAGGCCGATAATTTAAACA	chr1	22443797	22469519	NM_030761	-	WNT4	54361	wingless-type MMTV integration site family, member 4	-0.521884	-0.614586	-0.614062	-0.687181	-0.0336859	-0.0121084	-0.0448508	-0.0366599	0.908296	0.975424	0.961536	0.837892	5.67642	5.64274	5.66432	5.63157	5.63976														II					II
ILMN_1784037	TGCAGGTGGCAAAATGGCACTGAATATCCCCTTGGCAGCAGAGAAAACCC	chr1	22778343	22857650	NM_001083621	+	ZBTB40	9923	zinc finger and BTB domain containing 40	-0.314842	-0.706508	-0.689697	-0.863014	0.022722	0.0571574	-0.16263	0.225646	0.971527	0.916899	0.852066	0.354483	7.30963	7.33235	7.36679	7.147	7.53528														II					II
ILMN_2340599	ACATGAACTACTCCTTCTGGATCGAGGCCGTCAATGGCGTGTCCGACCTG	chr1	22890003	22916112	NM_001006943	+	EPHA8	2046	EPH receptor A8	-0.18981	-0.681782	-0.722657	-0.886078	-0.0682931	-0.0172298	-0.0449129	0.0730367	0.868845	0.977423	0.981346	0.780732	5.7795	5.71121	5.76227	5.73459	5.85254														II					II
ILMN_1737918	ACCAACAAGGGGCTCTTCCAGGTGGTGTCAGGGGGCATGGTGCTTCAGCT	chr1	22963117	22966175	NM_015991	+	C1QA	712	complement component 1, q subcomponent, A chain	-0.386836	-0.616336	-0.749637	-0.924181	0.204546	0.187336	0.278063	0.0372345	0.253349	0.311132	0.199714	0.86863	5.75434	5.95888	5.94167	6.0324	5.79157														II					II
ILMN_1785902	ATGGTGGGCATCCAGGGCTCTGACAGCGTCTTCTCCGGCTTCCTGCTCTT	chr1	22970117	22974603	NM_172369	+	C1QC	714	complement component 1, q subcomponent, C chain	-0.399258	-0.647496	-0.786122	-0.904568	-0.0387076	-0.00036945	0.0605522	0.0134366	0.887115	0.99949	0.932913	0.947131	5.69115	5.65245	5.69078	5.75171	5.70459														II					II
ILMN_1796409	CAGGCCACCGACAAGAACTCACTACTGGGCATGGAGGGTGCCAACAGCAT	chr1	22979681	22988029	NM_000491	+	C1QB	713	complement component 1, q subcomponent, B chain	-0.485264	-0.668797	-0.788516	-0.956555	-0.121845	-0.132985	-0.0386628	-0.0303636	0.56742	0.51478	0.976785	0.886428	5.86864	5.7468	5.73566	5.82998	5.83828														II					II
ILMN_2367384	ATTCACTGTGATACCCTGCCCTCCAGAGGGTGCGCTCAGAGACACGGGCA	chr1	23037330	23241823	NM_004442	+	EPHB2	2048	EPH receptor B2	-0.747228	-0.883511	-0.645096	-0.812743	-0.279146	-0.371195	-0.218448	-0.499975	0.283697	0.0806261	0.731957	0.033647	7.25952	6.98037	6.88832	7.04107	6.75954														II					II
ILMN_1813840	GGAGCTTGCCTCCTTTGAATGACCTAGAGCACAGGGAGGAACTTGTCCAT	chr1	23345940	23410184	NM_015013	+	KDM1A	23028	lysine (K)-specific demethylase 1A	-0.833562	-0.77871	-0.801642	-0.679579	0.0702365	0.127296	0.0700412	-0.157981	0.850511	0.676759	0.954722	0.451131	9.95784	10.0281	10.0851	10.0279	9.79986														II					II
ILMN_1714159	TGGAGCTGCCTGTCTGCATGTATCCTCTGGCGCGAATGCTCTCTGTTGGC	chr1	23410515	23495351	NM_033631	-	LUZP1	7798	leucine zipper protein 1	-1.02083	-0.858797	-0.801242	-0.727476	-0.0098977	-0.0376168	-0.0703735	-0.128594	0.984732	0.931398	0.946707	0.510481	10.43	10.4201	10.3924	10.3597	10.3014														II					II
ILMN_1804886	TGGAGAGAGATTCAGAAGTTAGGGGTAGCGGGGGTAGGATGGTTGGGACC	chr1	23518387	23521222	NM_000864	-	HTR1D	3352	5-hydroxytryptamine (serotonin) receptor 1D, G protein-coupled	-0.929684	-0.780874	-0.917211	-0.738389	-0.0309134	0.0315546	-0.0275504	0.0881196	0.944322	0.949641	0.989877	0.698114	6.05643	6.02551	6.08798	6.02888	6.14455														II					II
ILMN_2175894	ACAACCAACAGAACTGGGGTTCCCAACCCATCGCTCAGCAGCCGCTTCAG	chr1	23636275	23670853	NM_005826	-	HNRNPR	10236	heterogeneous nuclear ribonucleoprotein R	-0.554781	-0.747344	-0.917869	-0.680145	0.00606443	0.120856	-0.126762	0.0583447	0.996395	0.92588	0.978419	0.943415	10.9818	10.9878	11.1026	10.855	11.0401														II					II
ILMN_2266762	TCCTAGTAGATTCCGGCATTGCCTCCACCCCGCTGTGGCGGAGACGCAGA	chr1	23685940	23694879	NM_030634	-	ZNF436	80818	zinc finger protein 436	-0.580154	-0.724606	-0.930575	-0.702422	0.148825	0.0348258	0.112721	0.0602327	0.486912	0.931894	0.85759	0.77057	5.5694	5.71822	5.60422	5.68212	5.62963														II					II
ILMN_1726928	ACCAGGTGCAGACACGCAGTGCTGATGAGCCCATGACTACCTTTGTCTTA	chr1	23707554	23751261	NM_003196	-	TCEA3	6920	transcription elongation factor A (SII), 3	-0.543773	-0.650532	-0.933581	-0.608803	-0.270621	-0.284517	0.0289645	-0.428517	0.426859	0.37684	0.993306	0.115403	6.8876	6.61698	6.60309	6.91657	6.45909														II					II
ILMN_1685441	GTGGTTCCCACAGGAACAGGGTTGTCTTTTGAGCCCCCAGTGTCTGGTTT	chr1	23755055	23810750	NM_017707	-	ASAP3	55616	ArfGAP with SH3 domain, ankyrin repeat and PH domain 3	-0.559383	-0.557762	-0.9908	-0.63933	-0.0984931	-0.06633	0.000665276	-0.148996	0.770442	0.871275	0.999602	0.490126	6.48328	6.38479	6.41695	6.48395	6.33428														II					II
ILMN_1777233	CCGGCCTGGTTTCGCCTGGTCGTGTCTTTATGAGCACCATGTAAGCCTCC	chr1	23832919	23857712	NM_004091	-	E2F2	1870	E2F transcription factor 2	-0.627122	-0.592829	-0.95706	-0.612123	0.0424403	0.144348	0.122306	-0.104998	0.943491	0.747693	0.929325	0.739403	8.21797	8.26041	8.36232	8.34028	8.11297														II					II
ILMN_1732296	CCCCAACTTCGCCCTGCCCACTTGACTTCACCAAATCCCTTCCTGGAGAC	chr1	23884420	23886285	NM_002167	-	ID3	3399	inhibitor of DNA binding 3, dominant negative helix-loop-helix protein	-0.649601	-0.558038	-0.997798	-0.560069	-0.0321805	-0.00729669	0.246712	-0.0389818	0.980518	0.996415	0.914702	0.957808	10.9184	10.8863	10.9111	11.1652	10.8795														II					II
ILMN_1672446	GCATTGGGGCCAAACACAGAATCAGCAAAGAGGAGGCCATGCGCTGGTTC	chr1	24018268	24022915	NM_000975	+	RPL11	6135	ribosomal protein L11	-0.572094	-0.429425	-0.91176	-0.605167	0.1296	0.0413567	0.126106	-0.105337	0.715675	0.940285	0.897698	0.688749	13.6084	13.738	13.6497	13.7345	13.503														II					II
ILMN_1808110	AACCTGCGTGCCACAGCCCCGCCTCCCTGCCTGGAGCACACTTTAGAATT	chr1	24069855	24088549	NM_003198	+	TCEB3	6924	transcription elongation factor B (SIII), polypeptide 3 (110kDa, elongin A)	-0.553843	-0.448808	-0.890738	-0.606136	0.285289	0.387428	0.220188	-0.243111	0.374236	0.12757	0.800624	0.395584	9.69401	9.9793	10.0814	9.9142	9.4509														II					II
ILMN_1784207	GTCAAGTTGCCCAGCTTGGAGTTGTCTGTCACGCACATGTGTCCTGTGGT	chr1	24104875	24114722	NM_020362	+	PITHD1	57095	PITH (C-terminal proteasome-interacting domain of thioredoxin-like) domain containing 1	-0.543668	-0.445378	-0.895752	-0.581629	0.247205	0.335654	0.347745	-0.119782	0.299743	0.0797481	0.222275	0.625118	10.5631	10.8104	10.8988	10.9109	10.4434														II					II
ILMN_1764628	CCCCAGGCCCCTGCCCCAACTGATTCTGCCCAGATAATCGTGTCTCCTGC	chr1	24117645	24122029	NM_007260	+	LYPLA2	11313	lysophospholipase II	-0.5294	-0.461913	-0.892644	-0.599227	-0.424712	-0.25036	-0.147347	0.0222626	0.126501	0.511805	0.918473	0.961133	8.67768	8.25296	8.42732	8.53033	8.69994														II					II
ILMN_1714157	AGCACTTAAAGGGCCCGCGGCTCGGGCGTAGGAGGCGGTGCCTCTGCAGC	chr1	24122088	24127294	NM_001008216	-	GALE	2582	UDP-galactose-4-epimerase	-0.500372	-0.397238	-0.866895	-0.58255	-0.0835533	-0.0383074	-0.171362	-0.111029	0.835465	0.944115	0.810044	0.661774	5.82838	5.74482	5.79007	5.65702	5.71735														II					II
ILMN_2122420	CAAGCTGGCAGAGGCCATTTGTGGAAAGTGGAGAGCTACGTGGTGGCCGT	chr1	24128366	24151949	NM_000191	-	HMGCL	3155	3-hydroxymethyl-3-methylglutaryl-CoA lyase	-0.51605	-0.356691	-0.843308	-0.481189	-0.215514	-0.266278	-0.121911	-0.157677	0.492974	0.328146	0.919619	0.560691	6.85995	6.64443	6.59367	6.73804	6.70227														II					II
ILMN_1752728	GTCACCCTGTTGCCTATGGGAGGAGGTGGAAGGATTTGGCAAGCTCAACC	chr1	24171571	24194859	NM_000147	-	FUCA1	2517	fucosidase, alpha-L- 1, tissue	-0.480589	-0.302973	-0.828147	-0.496522	-0.746915	-1.00689	-0.235112	0.26485	0.0214182	0.00104299	0.882881	0.533742	7.9894	7.24248	6.9825	7.75428	8.25425											e29.2	e39.2		II					II
ILMN_1741577	CTTCATGCCTGCATCCTCCAGAGACCACCAGGAGCCAAAGCGAGCCTCCA	chr1	24200459	24239817	NM_001841	-	CNR2	1269	cannabinoid receptor 2 (macrophage)	-0.422371	-0.32316	-0.857457	-0.55637	-0.0919337	-0.178657	0.00947291	0.150811	0.682618	0.240002	0.99586	0.317874	5.69659	5.60466	5.51793	5.70606	5.8474														II					II
ILMN_2147306	GTTTGGTCAAGGGGTAGGTGCAACCCAATGGACCACTTATGCAAAAGATG	chr1	24286300	24289949	NM_017761	+	PNRC2	55629	proline-rich nuclear receptor coactivator 2	-0.361371	-0.286782	-0.823579	-0.577699	0.338515	0.382254	0.146585	0.121205	0.704787	0.661532	0.974999	0.875082	9.63735	9.97587	10.0196	9.78394	9.75856														II					II
ILMN_2265082	TTGCTTACAGATACAAGTACGAATTATGGACAAACGATTCCTTTTAGAGG	chr1	24295572	24306953	NM_054016	-	SRSF10	10772	serine/arginine-rich splicing factor 10	-0.363557	-0.278255	-0.754936	-0.594236	-0.191635	-0.238939	-0.240837	-0.0567779	0.108367	0.0239943	0.101706	0.708945	5.77135	5.57971	5.53241	5.53051	5.71457														II					II
ILMN_1719581	GCCTCTGCCTGGTGTGACAGATACCGGCTGGCCTCACTTGATGGATCTCA	chr1	24382530	24438665	NM_152372	-	MYOM3	127294	myomesin 3	-0.31448	-0.356396	-0.747096	-0.741424	-0.127164	-0.247934	0.182072	-0.0635849	0.57135	0.0932566	0.602086	0.749863	6.38899	6.26183	6.14105	6.57106	6.3254														II					II
ILMN_1666175	ATCCTGAGAATGGGGTTTGAAAGGAAGGTGAGGGCTGTGGCCCCTGGACG	chr1	24446260	24469775	NM_021258	-	IL22RA1	58985	interleukin 22 receptor, alpha 1	-0.318573	-0.509207	-0.820735	-0.728972	0.0251482	0.00210122	0.0385721	-0.176168	0.955186	0.997523	0.982251	0.369789	5.93344	5.95859	5.93555	5.97202	5.75728														II					II
ILMN_2405324	CTGGGCCTGCGCTGGAAGCATATCCCGTGAAAAGTGTTAGTGCCTTAGGT	chr1	24480646	24513765	NM_170743	-	IFNLR1	163702	interferon, lambda receptor 1	-0.392419	-0.575945	-0.760677	-0.682126	0.0456231	-0.0408061	-0.0350281	0.091574	0.889143	0.911075	0.980088	0.611388	5.70027	5.74589	5.65946	5.66524	5.79184														II					II
ILMN_1662961	GTCTGTGTCAGGCAAGAATTAGAGACAAGCGGTCAGCAGAGCCTCAGTGC	chr1	24645811	24681808	NM_198173	+	GRHL3	57822	grainyhead-like 3 (Drosophila)	-0.807522	-0.886032	-0.781984	-0.828732	-0.11345	-0.105456	-0.0982161	0.0624132	0.706394	0.753083	0.917585	0.798226	5.66624	5.55279	5.56079	5.56803	5.72865														II					II
ILMN_2187071	AAATGCTGATTTAACTCCTCCAGGGTGGGGTCTGGGCAGTGGGGAGGCAG	chr1	24683488	24740262	NM_178122	-	STPG1	90529	sperm-tail PG-rich repeat containing 1	-0.81021	-0.852577	-0.821124	-0.923536	0.168964	0.17153	0.132804	0.0603236	0.400815	0.373892	0.806111	0.77028	5.77731	5.94628	5.94884	5.91012	5.83764														II					II
ILMN_1684210	GGATACAGGACTCCATCAGGCTAGTGTTGGGGAACCAGCCCGGCAGCCTT	chr1	24742244	24799473	NM_020448	+	NIPAL3	57185	NIPA-like domain containing 3	-0.649	-0.712375	-0.846095	-0.84738	0.76394	0.560823	0.291428	-0.401016	0.000735268	0.0140752	0.651369	0.147806	8.17332	8.93726	8.73415	8.46475	7.77231											e29.1	e39.1		II					II
ILMN_1688299	CTCCCCTCCAGCCATGTAAGTCCTCCTGATTCTGTATCACATGAGACACC	chr1	24829386	24863510	NM_013441	+	RCAN3	11123	RCAN family member 3	-0.378083	-0.563628	-0.899167	-0.711248	0.170325	0.089467	0.171985	-0.0881151	0.50701	0.805096	0.757605	0.705109	6.2676	6.43792	6.35707	6.43958	6.17948														II					II
ILMN_1697670	CAACTTTCAGAGCCTCTTGTATTTGGAAGGCTGGAAGGGCCCAGACTTTG	chr1	24969593	24999772	NM_005839	+	SRRM1	10250	serine/arginine repetitive matrix 1	-0.359678	-0.576824	-0.888663	-0.596456	0.0827957	0.0955713	-0.0159164	0.0211289	0.747121	0.70432	0.99366	0.925147	10.655	10.7378	10.7505	10.6391	10.6761														II					II
ILMN_2063586	TCTCTCCAGAGTTGCATGTAGATAGCATTTATTTCTGTGCCCTTAAACCC	chr1	25071759	25170815	NM_013943	+	CLIC4	25932	chloride intracellular channel 4	-0.575045	-0.749031	-0.850179	-0.816196	-0.323949	-0.355954	-0.507631	0.174931	0.546092	0.481272	0.468229	0.710844	10.3226	9.99864	9.96664	9.81496	10.4975														II					II
ILMN_1787461	AACCATCCCAGAGCTGGCGAGAGGATGGAGCTGGGTGGAAACTGCTTTGC	chr1	25226001	25256770	NM_004350	-	RUNX3	864	runt-related transcription factor 3	-0.412139	-0.927179	-0.719924	-0.961979	-1.14983	-1.38603	-0.0584934	0.198936	0.00902601	0.00120058	0.992988	0.764875	9.63584	8.48601	8.24981	9.57735	9.83478											e29.2	e39.2		II					II
ILMN_1660186	TCATGGCGGCCTGTGACCAAGGTCGGGGAGGAGTGGAGCTATCCTTCCAT	chr1	25548766	25559013	NM_015484	-	SYF2	25949	SYF2 pre-mRNA-splicing factor	-0.588062	-0.635554	-0.787641	-0.888849	0.0241844	-0.0399142	-0.19776	0.178535	0.969922	0.948255	0.786644	0.489855	9.03698	9.06116	8.99707	8.83922	9.21551														II					II
ILMN_1749915	TGCAGATATGAGAGATAGCACAGATGGACCAAAGGTTATGCACAGGTGGG	chr1	25568739	25573985	NM_020317	-	RSRP1	57035	chromosome 1 open reading frame 63	-0.640722	-0.645161	-0.856189	-0.863656	0.0674011	-0.128234	0.0121412	0.216535	0.892689	0.765143	0.996142	0.395658	6.3542	6.4216	6.22596	6.36634	6.57073														II					II
ILMN_1651373	CATCTACATTGTGCTGCTGGTGCTTGATACCGTCGGAGCCGGCAATGGCA	chr1	25598976	25656936	NM_016124	+	RHD	6007	Rh blood group, D antigen	-0.643695	-0.583551	-0.852634	-0.74401	-0.0271956	-0.147868	-0.0128371	-0.0561662	0.929863	0.349241	0.995082	0.739904	5.71509	5.68789	5.56722	5.70225	5.65892														II					II
ILMN_1745368	CCCCACCCTACAACTGAGCACAACCTCTTTCCCCACAGTGCAATTCAGAA	chr1	25664788	25688852	NM_014313	+	TMEM50A	23585	transmembrane protein 50A	-0.587145	-0.523114	-0.863762	-0.795476	-0.168714	-0.00781987	-0.101303	-0.10232	0.33024	0.98489	0.861586	0.542484	7.31473	7.14602	7.30691	7.21343	7.21241														II					II
ILMN_1770591	CGCTCATGACAGCAAAGTCTCCTTATGTATAATGAAACAAGGTCAGAGAC	chr1	25688739	25747363	NM_020485	-	RHCE	6006	Rh blood group, CcEe antigens	-0.533653	-0.592306	-0.884886	-0.698166	-0.0692312	-0.0381567	-0.142992	0.0533913	0.691249	0.869171	0.476222	0.686147	5.70637	5.63713	5.66821	5.56337	5.75976														II					II
ILMN_1718831	GCCCCTCTGGACTTGACCCCAATGCCTCTGTTTACCAGCCCCTGAAGAAA	chr1	25757348	25826698	NM_018202	+	TMEM57	55219	transmembrane protein 57	-0.445668	-0.589957	-0.828419	-0.671053	0.0291775	0.0440991	0.00411002	0.055994	0.948994	0.925538	0.997538	0.826386	6.86853	6.89771	6.91263	6.87264	6.92453		LAD						DR							IP				II
ILMN_1809040	CATGAGGATAACTTCCTTGCCCCTGCTCTGTAGCCACCTCCTTGGCACCG	chr1	25870075	25895377	NM_015627	+	LDLRAP1	26119	low density lipoprotein receptor adaptor protein 1	-0.473905	-0.570138	-0.770209	-0.564635	-0.0561166	0.00677272	0.153655	0.00232138	0.826719	0.986191	0.62075	0.992423	6.42915	6.37303	6.43592	6.58281	6.43147														II					II
ILMN_1713807	TCTATGAAGCCCACTCACTTGCCATTCCAGGGCCAAAGGACCGGAGGTTT	chr1	25943958	26112698	NM_020379	+	MAN1C1	57134	mannosidase, alpha, class 1C, member 1	-0.547005	-0.73526	-0.606017	-0.664749	-0.0547513	-0.0639707	0.039263	0.0471049	0.857264	0.832626	0.976785	0.81665	5.63701	5.58226	5.57304	5.67628	5.68412														II					II
ILMN_2399036	GCTCAGGGTGGGAGAGGGCCCCGGGCTGCCCTGTCACTCCTCTAACACTT	chr1	26126666	26144713	NM_020451	+	SEPN1	57190	selenoprotein N, 1	-0.523383	-0.866136	-0.772941	-0.740349	-0.0824178	-0.0917939	0.0963467	-0.158639	0.890655	0.880034	0.960382	0.633784	7.50446	7.42204	7.41266	7.6008	7.34582														II					II
ILMN_1787280	TCTGGATGTGACTCTGTTACCCTTTTCCCACAAGATAGGAGGGAATCCCC	chr1	26160496	26185949	NM_024037	-	AUNIP	79000	aurora kinase A and ninein interacting protein	-0.534744	-0.897345	-0.786898	-0.73087	0.186975	0.143404	0.280196	-0.0600954	0.580865	0.723432	0.57743	0.85117	7.39912	7.58609	7.54252	7.67931	7.33902														II					II
ILMN_1746618	GAACTGTCAAGGGAGGTGCTGGAGAGGGATTAACCTGTGCTGCCTGGGAC	chr1	26187974	26197744	NM_178422	-	PAQR7	164091	progestin and adipoQ receptor family member VII	-0.511119	-0.824924	-0.817452	-0.698487	-0.016137	0.0933437	0.206177	-0.174375	0.984915	0.879146	0.848423	0.598804	7.04875	7.03262	7.1421	7.25493	6.87438														II					II
ILMN_1657796	CCGCACGTTCTCTGCCCCGTTTCTTGCCCCAGTGTGGTTTGCATTGTCTC	chr1	26226606	26232644	NM_203401	-	STMN1	3925	stathmin 1	-0.554177	-0.740932	-0.81405	-0.661855	0.27762	0.317345	0.0603942	0.314755	0.338955	0.216449	0.978419	0.215602	9.92004	10.1977	10.2374	9.98043	10.2348														II					II
ILMN_1682919	GTTTGGTCAGCTAAAACTCAGCTGCAGCCTGGACAGTAGAGCGAGACCCC	chr1	26286257	26324648	NM_000437	-	PAFAH2	5051	platelet-activating factor acetylhydrolase 2, 40kDa	-0.425096	-0.514982	-0.700485	-0.593306	0.102399	-0.0477492	0.00225021	-0.18703	0.726681	0.908544	0.998438	0.319155	7.40858	7.51098	7.36083	7.41083	7.22155														II					II
ILMN_1718783	AGAACAGCCCCATCTCTTTCGCCTGCACACTTGGAACTCAGCAAGAAGGG	chr1	26348270	26362954	NM_004455	+	EXTL1	2134	exostosin-like glycosyltransferase 1	-0.372836	-0.412813	-0.767597	-0.512154	0.000752598	0.0534663	-0.00408669	0.137921	0.998036	0.81607	0.996976	0.267859	5.79195	5.7927	5.84542	5.78786	5.92987														II					II
ILMN_1785549	TGCACTAACAGCCTCCAAGCCCCCTGGCACTTCTGTTGCCCTGAGAGTGT	chr1	26364513	26372604	NM_001004434	-	SLC30A2	7780	solute carrier family 30 (zinc transporter), member 2	-0.41554	-0.367023	-0.774466	-0.535196	-0.0356461	0.030103	0.0403418	-0.0365123	0.906687	0.931446	0.968803	0.84584	5.73185	5.6962	5.76195	5.77219	5.69534														II					II
ILMN_1702489	GGGTGACCTGCGATTGTCAGAAAGAGGGGAAGGAAGCCAGGTTGATACAG	chr1	26377795	26394125	NM_032588	-	TRIM63	84676	tripartite motif containing 63, E3 ubiquitin protein ligase	-0.410523	-0.356081	-0.708496	-0.498843	0.0323844	0.141414	-0.00670626	-0.191281	0.93783	0.583422	0.99675	0.311068	5.79159	5.82398	5.93301	5.78489	5.60031														II					II
ILMN_1806328	GGCAGCTGTGGCCAGTGAAAATATGGGGTTGTACAGTTAGTTCCTAGAAT	chr1	26438267	26452039	NM_152835	+	PDIK1L	149420	PDLIM1 interacting kinase 1 like	-0.325871	-0.341269	-0.763334	-0.502218	0.258684	0.264351	0.128516	0.438056	0.686448	0.688661	0.965034	0.305307	6.5415	6.80018	6.80585	6.67002	6.97956														II					II
ILMN_2116299	CCCGTGGGTTTTGGAATGTGTGTTCCCGGCTGTGTGATCCTGGGCAAGAA	chr1	26485510	26489119	NM_024869	+	FAM110D	79927	family with sequence similarity 110, member D	-0.403156	-0.362053	-0.83908	-0.510564	-0.112615	-0.0719948	0.482474	-0.114795	0.669745	0.829024	0.00413357	0.553295	5.83005	5.71743	5.75805	6.31252	5.71525														II					II
ILMN_1703441	ATGGACAGTGACGCAAGGACTAGGCTGGGAGGGAGCGTGCCAACCCCTTT	chr1	26496387	26497364	NM_015871	+	ZNF593	51042	zinc finger protein 593	-0.403244	-0.37676	-0.839353	-0.514151	0.135524	0.213863	0.422468	-0.472063	0.829124	0.69902	0.511926	0.166758	9.43923	9.57475	9.65309	9.86169	8.96716														II					II
ILMN_1718813	CCCTTGCCAAAGAAGAAACTCTCCCCCCAAATCCTCCAACCTCTGGGGCC	chr1	26503980	26516375	NM_006314	+	CNKSR1	10256	connector enhancer of kinase suppressor of Ras 1	-0.508001	-0.450026	-0.84611	-0.537184	0.143819	0.155814	0.06138	0.0883798	0.43428	0.361128	0.94331	0.598014	5.70449	5.84831	5.86031	5.76587	5.79287														II					II
ILMN_1740419	GGTGCTTGAGGCAATACAGGAGAACCTGAGGCAGTACAAGGAGATCCGAG	chr1	26517118	26529033	NM_198137	+	CATSPER4	378807	cation channel, sperm associated 4	-0.552977	-0.486896	-0.846984	-0.56963	0.0112825	-0.0340054	-0.0541171	0.0024661	0.975082	0.912497	0.945608	0.991403	5.73658	5.74786	5.70258	5.68246	5.73905														II					II
ILMN_1812489	TGCTTAAAGGCAGAGCCGCCTGGTTGGTCTCCACCCTGTGCATTGGGAGC	chr1	26560643	26605529	NM_022778	+	CEP85	64793	centrosomal protein 85kDa	-0.471636	-0.465217	-0.888322	-0.511575	0.164872	0.0999119	0.180503	-0.32772	0.575312	0.799895	0.779073	0.117664	7.59948	7.76436	7.6994	7.77999	7.27176														II					II
ILMN_1737163	ATCACCACACTCCCCCCAGCCTTCACCTGGCCATGAAGGACCTTTTGACC	chr1	26606212	26608013	NM_031286	+	SH3BGRL3	83442	SH3 domain binding glutamic acid-rich protein like 3	-0.59771	-0.509246	-0.91375	-0.559934	0.0289096	-0.00495755	-0.0362222	-0.27342	0.98066	0.997462	0.995211	0.567651	10.9233	10.9522	10.9183	10.8871	10.6499														II					II
ILMN_2376416	TGACAACACCATTGGGGACGTGCGAGCTCTGCTAGCGCAGGCCAGGGTCA	chr1	26608772	26633195	NM_183008	-	UBXN11	91544	UBX domain protein 11	-0.553117	-0.503615	-0.950764	-0.555938	-0.185868	-0.198519	-0.161463	-0.0811798	0.348799	0.280846	0.71983	0.686734	6.87603	6.69016	6.67751	6.71456	6.79485														II					II
ILMN_2208903	AACGACACCAGCCAAACCAGCAGCCCCTCAGCATCCAGCAACATAAGCGG	chr1	26644410	26647014	NM_001803	+	CD52	1043	CD52 molecule	-0.615651	-0.517853	-0.880162	-0.536399	0.0440031	0.062845	0.146751	-0.019364	0.895269	0.842003	0.736193	0.935405	5.74069	5.78469	5.80353	5.88744	5.72133														II					II
ILMN_2113340	TACGAGGATGGGCTGCTGAAGAACCAGATGGCCCCCACCATGAGCCTACA	chr1	26648349	26680621	NM_001039775	-	AIM1L	55057	absent in melanoma 1-like	-0.608196	-0.488988	-0.879463	-0.510077	-0.0486863	-0.0850234	0.0194396	-0.0341884	0.839264	0.669193	0.988724	0.83949	5.75681	5.70813	5.67179	5.77625	5.72262														II					II
ILMN_1678238	AGTGTCCTCGACATCCCAGGGGAAAGCAAGAGCAGTGAGCCTGAGCAGTG	chr1	26688124	26699266	NM_173574	-	ZNF683	257101	zinc finger protein 683	-0.597044	-0.490581	-0.857966	-0.49682	0.0167289	-0.0278296	-0.0540188	-0.0593118	0.967974	0.943885	0.958027	0.759584	5.83315	5.84988	5.80532	5.77913	5.77384														II					II
ILMN_1748903	CTGAACTGCAGGAGACTGAGCCCCTTTGGGCTTTGGTGACCCCATCACTG	chr1	26737268	26756219	NM_024674	+	LIN28A	79727	lin-28 homolog A (C. elegans)	-0.516804	-0.435186	-0.912883	-0.441466	0.0339144	0.013181	-0.0432401	0.0399625	0.910476	0.974084	0.965304	0.828108	5.58724	5.62115	5.60042	5.544	5.6272														II					II
ILMN_2405642	CCCTATGAGCGTGGCTGTTGAGTCCTGTCTCCTGGGTCTGACTTTCCGTA	chr1	26758772	26797795	NM_024887	+	DHDDS	79947	dehydrodolichyl diphosphate synthase	-0.474051	-0.458188	-0.876422	-0.535105	-0.0432642	-0.0422203	-0.071109	0.0288489	0.923798	0.933145	0.957278	0.922043	7.86716	7.8239	7.82494	7.79605	7.89601														II					II
ILMN_1776879	CTAACCGGTCCGGGGCTCCCAGCGCTATAAAAACTTTATAAACCCCCCGG	chr1	26798901	26803133	NM_005517	+	HMGN2	3151	high mobility group nucleosomal binding domain 2	-0.420804	-0.491006	-0.909604	-0.537899	0.0685497	0.25482	0.194428	-0.423929	0.900045	0.420299	0.828496	0.0992523	7.42571	7.49426	7.68053	7.62013	7.00178														II					II
ILMN_1715173	AGAGTTCACAGGAGGCCAGTGGGCGGGCCATGAGGGACAGGGTCTTTTTT	chr1	26856248	26901520	NM_002953	+	RPS6KA1	6195	ribosomal protein S6 kinase, 90kDa, polypeptide 1	-0.392579	-0.410754	-1.04614	-0.476785	-0.156539	-0.282653	0.113923	-0.215236	0.781327	0.508142	0.956675	0.553727	7.54325	7.38671	7.26059	7.65717	7.32801														II					II
ILMN_1797341	CGCCCCTCTTGGTGCGATGCTGTACAGGTCTCTGTAAAAAGTCCTTGCTG	chr1	27022521	27108601	NM_139135	+	ARID1A	8289	AT rich interactive domain 1A (SWI-like)	-0.668045	-0.615071	-0.940314	-0.550588	0.123993	0.147847	0.0263091	0.147362	0.728435	0.663824	0.991924	0.548974	9.81077	9.93476	9.95862	9.83708	9.95813														II					II
ILMN_1762993	GGCATTAGCTGACAGGCTGGTAACAGTCCACACAAGATGGTATAGGCCTG	chr1	27114453	27124894	NM_017837	+	PIGV	55650	phosphatidylinositol glycan anchor biosynthesis, class V	-0.754922	-0.751694	-0.813277	-0.615466	-0.0662273	-0.11761	-0.0631681	-0.067807	0.911581	0.824836	0.978571	0.853754	7.83871	7.77248	7.7211	7.77554	7.7709														II					II
ILMN_1668270	TAGATATTGTTCCACCATCCCCCTCCTTGGCCCTTCAAGTGGGCTGAAGC	chr1	27153200	27182211	NM_032283	+	ZDHHC18	84243	zinc finger, DHHC-type containing 18	-0.72719	-0.495883	-0.839247	-0.507882	0.0157247	0.079055	-0.186396	-0.00845444	0.981506	0.873268	0.81343	0.983096	6.98756	7.00328	7.06661	6.80116	6.9791														II					II
ILMN_1806607	CTCTGATCGTAGGAATTGAGGAGTGTCCCGCCTTGTGGCTGAGAACTGGA	chr1	27189632	27190947	NM_006142	+	SFN	2810	stratifin	-0.691661	-0.479061	-0.921062	-0.492754	0.18353	0.0300175	0.495946	-0.121166	0.666391	0.969696	0.152358	0.721817	6.08356	6.26709	6.11358	6.57951	5.96239														II					II
ILMN_1721741	TGAGTCACCCAGAATCCCATAACGGAAACTTTCTATGGGGTCATCTGTTT	chr1	27205872	27216869	NM_018066	-	GPN2	54707	GPN-loop GTPase 2	-0.586847	-0.331826	-1.00328	-0.473328	-0.0786427	-0.169538	-0.0551595	-0.101701	0.880476	0.674203	0.981474	0.748181	8.53425	8.45561	8.36472	8.47909	8.43255														II					II
ILMN_1686929	GGGTAACGACCGCTTGTCTTTGGTCTCTAACCCTAATCTCTGGGCTTGCC	chr1	27216978	27226962	NM_022078	-	GPATCH3	63906	G patch domain containing 3	-0.559537	-0.300676	-0.981925	-0.466527	-0.147393	0.0319413	0.0589113	-0.216338	0.751037	0.966875	0.981474	0.475353	7.27583	7.12844	7.30777	7.33474	7.0595														II					II
ILMN_2220978	TTCCAGCCCAGGCAGAGATCAGGTGGGCAGAGGCTGGCAGTGCTGATTCA	chr1	27237974	27240567	NM_021969	-	NR0B2	8431	nuclear receptor subfamily 0, group B, member 2	-0.56307	-0.354966	-0.992475	-0.501016	0.0485303	0.0852789	-0.0354672	-0.00478496	0.861696	0.718905	0.976785	0.983974	5.66738	5.71591	5.75266	5.63191	5.66259														II					II
ILMN_2097546	CATCAGGAGAAAGGCTGGGTCTTGGGACCTTGTCCTCCCCAGTTGGCCTA	chr1	27248212	27273362	NM_006600	+	NUDC	10726	nudC nuclear distribution protein	-0.525929	-0.346916	-1.03896	-0.481525	0.252634	0.430004	0.253937	-0.13311	0.297629	0.0162533	0.572311	0.588492	12.22	12.4727	12.65	12.474	12.0869														II					II
ILMN_1676322	GCTCCTCCTGCCTTGGCTGACTGGGTTCCTGGACCATGTGCATTTCACTG	chr1	27276046	27286901	NM_152365	-	C1orf172	126695	chromosome 1 open reading frame 172	-0.504148	-0.350801	-1.05971	-0.479759	0.0846029	-0.0334703	0.0603485	0.184188	0.789342	0.940428	0.960285	0.324922	5.68194	5.76654	5.64847	5.74229	5.86613														II					II
ILMN_1695946	CGTGGGAGTGTGCTTGTGGCCCCTCAGAAAGATAGTCTGCTGGCTCCTAG	chr1	27320194	27327377	NM_001013642	+	TRNP1	388610	TMF1-regulated nuclear protein 1	-0.421445	-0.324142	-1.06284	-0.472366	-0.369297	-0.572763	0.734803	-0.0762751	0.164428	0.00828357	0.0046367	0.827214	7.7232	7.3539	7.15043	8.458	7.64692												e39.2	e47.1	II					II
ILMN_1808011	GAGCCCTCCTGCCTGGGAGCTTGTTCTTTGGAAGGTGCTGAGCCTGAATT	chr1	27331510	27339333	NM_052943	-	FAM46B	115572	family with sequence similarity 46, member B	-0.455258	-0.34878	-1.05093	-0.488002	0.0980888	0.206211	0.179011	-0.0066626	0.711746	0.233068	0.633777	0.981135	5.7668	5.86489	5.97301	5.94581	5.76014														II					II
ILMN_1800425	TCCTCGGCCCATCTGTCCATCCTCCTCTCCATGCAAGTGCTGTTTGGGCA	chr1	27425299	27481621	NM_003047	-	SLC9A1	6548	solute carrier family 9, subfamily A (NHE1, cation proton antiporter 1), member 1	-0.468599	-0.335991	-0.957165	-0.511128	0.195188	0.252188	-0.0478067	-0.417087	0.425665	0.211421	0.978419	0.0349588	10.3292	10.5244	10.5814	10.2814	9.91212														II					II
ILMN_1707600	TTTCTCTAGCCAGGGAGAAGGGAGAGCAGGAGTATTGGGGCTGGGCCCTG	chr1	27561006	27635124	NM_015023	+	WDTC1	23038	WD and tetratricopeptide repeats 1	-0.494493	-0.435884	-0.946805	-0.587458	0.0330712	-0.0349211	-0.0767783	-0.226216	0.931457	0.934118	0.936237	0.187168	5.84359	5.87666	5.80867	5.76681	5.61738														II					II
ILMN_1793632	AGGGGCTGTCCCCCACCTAACTCCAGCTCCCCCTTCACGTTGTCACCAAG	chr1	27648635	27662891	NM_032125	+	TMEM222	84065	transmembrane protein 222	-0.683137	-0.587896	-0.917389	-0.649495	-0.0300187	0.0169883	0.0399584	-0.268881	0.970816	0.98314	0.990961	0.398111	7.62439	7.59437	7.64138	7.66435	7.35551														II					II
ILMN_1750785	GGGCAGGATCCCTGGACACTTACGTACAATGCTTCGTGCTGCCTGATGAC	chr1	27668482	27680423	NM_032872	+	SYTL1	84958	synaptotagmin-like 1	-0.754358	-0.657651	-0.91086	-0.72369	-0.0581135	-0.205449	-0.100651	-0.05757	0.887702	0.377955	0.919391	0.824452	5.9181	5.85999	5.71265	5.81745	5.86053														II					II
ILMN_1694539	GGATGAATGGAGAGGACAAAGGCAGCTTCTGACACACCAGCCCCAGGACC	chr1	27681669	27693337	NM_004672	-	MAP3K6	9064	mitogen-activated protein kinase kinase kinase 6	-0.731448	-0.665974	-0.891935	-0.676422	0.0527718	-0.0612324	-0.0527267	-0.156921	0.894138	0.878322	0.971108	0.443663	7.31129	7.36406	7.25006	7.25856	7.15437														II					II
ILMN_2349771	ACCAGCTGGCACTGGGCAAGTTCTCAGAGGGCACTGCAGGGGATTCCCTG	chr1	27695600	27701315	NM_173452	-	FCN3	8547	ficolin (collagen/fibrinogen domain containing) 3	-0.700398	-0.638374	-0.896734	-0.642631	0.168532	-0.0428144	-0.0391408	-0.0404897	0.503853	0.926264	0.983251	0.877069	5.77276	5.94129	5.72994	5.73362	5.73227														II					II
ILMN_1714118	CTGGGCCTGGAACCTGCAGCTGAGAAAATCCCTCAACCACCTCGTCTCCT	chr1	27705595	27709805	NM_207397	-	CD164L2	388611	CD164 sialomucin-like 2	-0.716623	-0.593365	-0.887536	-0.627817	-0.194917	-0.155262	-0.0241014	0.0185519	0.155933	0.316826	0.987467	0.927098	5.62724	5.43232	5.47197	5.60313	5.64579														II					II
ILMN_1725271	AGCCATCACCTGAGCAACCAAAAATTCCTCTGCGCTGGGGTCCGACTGCC	chr1	27719147	27722317	NM_005281	+	GPR3	2827	G protein-coupled receptor 3	-0.707461	-0.592538	-0.920679	-0.606753	0.185752	0.230891	0.299109	0.00133305	0.257179	0.0971567	0.0816199	0.996166	6.48847	6.67422	6.71936	6.78758	6.4898														II					II
ILMN_1684051	GGTTTGGGCCTAATGGCTTTGACTAAATTACCCCCATCCTCCTTGCCCGG	chr1	27730733	27816678	NM_006990	-	WASF2	10163	WAS protein family, member 2	-0.690374	-0.457755	-0.94061	-0.573427	-0.114219	-0.16511	-0.01132	0.214177	0.788346	0.657277	0.996587	0.406966	8.03657	7.92235	7.87146	8.02525	8.25074														II					II
ILMN_1680111	TCAGAAAACCAACGCCAAGATCCCTCCCAGCGTCCACATCGTCCTCTGGC	chr1	27860755	27930143	NM_001029882	-	AHDC1	27245	AT hook, DNA binding motif, containing 1	-0.677452	-0.443927	-0.813059	-0.689513	-0.091762	-0.0784374	0.0274829	0.377578	0.737586	0.800509	0.987708	0.0235377	6.29125	6.19949	6.21282	6.31874	6.66883														II					II
ILMN_1795158	AGGAAAAGTCTTGGCTGGACCCCTTTCCTGCTGGGTGGATGCAGTGGTCC	chr1	27938800	27961727	NM_005248	-	FGR	2268	feline Gardner-Rasheed sarcoma viral oncogene homolog	-0.775198	-0.49098	-0.782181	-0.697786	-0.140828	-0.0260393	-0.103971	-0.215016	0.368971	0.936715	0.812357	0.100301	5.97049	5.82966	5.94445	5.86652	5.75547														II					II
ILMN_1687384	TGCGCCGACGATGCCCAGAATCCAGAACTTTGTCTATCACTCTCCCCAAC	chr1	27992571	27998724	NM_022873	-	IFI6	2537	interferon, alpha-inducible protein 6	-0.660592	-0.435656	-0.855073	-0.545929	-0.209303	-0.268796	-0.0842539	-0.209934	0.724404	0.619138	0.978419	0.618782	9.13308	8.92378	8.86428	9.04883	8.92315														II					II
ILMN_2133713	CAATGCATAAGTATGGAGCTAAGTGCCTTTTGGAGGATTTCTTGGAAGAG	chr1	28052489	28089423	NM_152660	+	FAM76A	199870	family with sequence similarity 76, member A	-0.572877	-0.465074	-0.888001	-0.566539	-0.0935254	0.0285323	-0.12227	0.135912	0.691455	0.939558	0.804427	0.39591	5.84153	5.748	5.87006	5.71926	5.97744														II					II
ILMN_1773901	GTTGGGGTGGCACAGTGGCCCAAAGAGCAGCTTCAGAGATAATTCCTTGG	chr1	28099693	28150963	NM_177424	+	STX12	23673	syntaxin 12	-0.457477	-0.384675	-0.910728	-0.511844	0.186452	0.194845	0.141502	-0.252607	0.404645	0.355673	0.819817	0.168504	7.80379	7.99024	7.99863	7.94529	7.55118														II					II
ILMN_1732141	AACCCTACCTCCAAGCCCCGCATCCCTCTGTGGTTGCTGCATCCCTCGTG	chr1	28157324	28178183	NM_002713	+	PPP1R8	5511	protein phosphatase 1, regulatory subunit 8	-0.46133	-0.430304	-0.806208	-0.523413	0.160768	0.0951274	0.0393064	-0.00322148	0.24091	0.612909	0.965815	0.988308	5.83118	5.99195	5.92631	5.87049	5.82796														II					II
ILMN_1735143	TTTTGTTAACGTCTGCCACCCCCACTCTCACCCCCAAGCTCTAAGCCCCC	chr1	28199053	28213196	NM_004848	+	THEMIS2	9473	thymocyte selection associated family member 2	-0.469297	-0.474864	-0.82317	-0.554294	-0.0224744	0.00140271	-0.0659538	0.0195845	0.937119	0.997523	0.912803	0.912012	5.70073	5.67826	5.70214	5.63478	5.72032														II					II
ILMN_1753582	TGACGTGTGTTTCTGTGAACATGAAGTTCTGCGGTAGTGCCTCCAGGGGC	chr1	28218035	28241308	NM_002946	-	RPA2	6118	replication protein A2, 32kDa	-0.527567	-0.445569	-0.880323	-0.547963	0.300501	0.256642	0.328219	-0.180515	0.0998978	0.188039	0.195827	0.382783	10.6046	10.9051	10.8613	10.9329	10.4241														II					II
ILMN_1678095	TCCAGCCATCCGGGTGTTCGAATATGACCGAGCCACACTGAGCCTGAAGG	chr1	28261503	28285663	NM_014474	+	SMPDL3B	27293	sphingomyelin phosphodiesterase, acid-like 3B	-0.570324	-0.469225	-0.900922	-0.560652	-0.0606587	-0.0195125	0.0760821	-0.103007	0.844484	0.965417	0.931133	0.576365	5.93416	5.8735	5.91465	6.01024	5.83115														II					II
ILMN_1675556	CTGAGTTTGACTTGGCCTACGCCGACTTCCTCGCCCTGGACATCAGCATG	chr1	28286503	28294604	NM_018053	+	XKR8	55113	XK, Kell blood group complex subunit-related family, member 8	-0.581714	-0.520621	-0.866163	-0.547936	-0.0788723	0.171466	0.224821	-0.12515	0.779341	0.362737	0.389627	0.480711	6.18534	6.10647	6.35681	6.41016	6.06019														II					II
ILMN_1790562	GTGTGAATGTTCTGATCACTACCACCCAGCTGGTTCCAGCCCTGGCCAAG	chr1	28296854	28415148	NM_001990	-	EYA3	2140	eyes absent homolog 3 (Drosophila)	-0.660126	-0.662758	-0.858544	-0.631509	0.216491	0.193302	0.0567777	0.0969522	0.184059	0.257187	0.956174	0.59494	6.85148	7.06797	7.04479	6.90826	6.94844														II					II
ILMN_1746836	GGCCAGGTGCAGACCTTGGGGGAAGACTTTAAACCACCTAGTTCTCCCCG	chr1	28473676	28503455	NM_000952	-	PTAFR	5724	platelet-activating factor receptor	-0.405797	-0.581378	-0.853286	-0.584047	-0.0318235	0.0360822	0.00327443	-0.175897	0.938282	0.935484	0.998166	0.352063	5.88238	5.85056	5.91846	5.88566	5.70649														II					II
ILMN_1698258	CTAGCCGTCCTCCACCCAGTACCATGTCCTAGCCTGTCTGCATTTGTTAG	chr1	28526789	28559542	NM_014280	-	DNAJC8	22826	DnaJ (Hsp40) homolog, subfamily C, member 8	-0.357995	-0.431084	-0.902932	-0.523119	0.0559071	0.0845589	-0.0238874	-0.0412008	0.824814	0.708148	0.987467	0.818485	11.8758	11.9317	11.9604	11.8519	11.8346														II					II
ILMN_1727332	GAAGCCGGTGGGGCCTTCGGAAAGAGAGAGCAGGCTGAAGAGGAACGATA	chr1	28562601	28564616	NM_178191	+	ATPIF1	93974	ATPase inhibitory factor 1	-0.404855	-0.431297	-0.93239	-0.489211	-0.289925	-0.265035	0.0763135	-0.248789	0.133874	0.181097	0.950009	0.218627	8.88208	8.59216	8.61705	8.9584	8.63329														II					II
ILMN_1751598	TCCTCTCTGACCAGTTTGGAGGGCACTGAAGAAAGGCAAGGGCCGTGCTG	chr1	28585962	28609002	NM_031459	+	SESN2	83667	sestrin 2	-0.366079	-0.366997	-0.986251	-0.452382	0.0525412	0.214374	0.140878	0.318038	0.906687	0.384167	0.861402	0.126106	6.34293	6.39547	6.5573	6.4838	6.66096														II					II
ILMN_1788528	GTCACGGAGAATCTATCTAATCCCACTGTATTAAGAGGGGAAACCGGGCC	chr1	28655512	28662478	NM_017638	+	MED18	54797	mediator complex subunit 18	-0.403469	-0.323619	-1.03228	-0.378663	-0.108273	0.00281192	-0.200139	-0.315703	0.707178	0.996415	0.617048	0.0804907	5.9117	5.80343	5.91451	5.71156	5.596														II					II
ILMN_2279099	GCCATTTCCTGATGTTTGGCAGTGACACTGAAAGAGGACCGCATGTCCCC	chr1	28764660	28826881	NM_023923	+	PHACTR4	65979	phosphatase and actin regulator 4	-0.500956	-0.393443	-0.958547	-0.303041	0.13967	0.181529	-0.0397013	-0.105767	0.481773	0.273076	0.975337	0.536859	5.76997	5.90964	5.9515	5.73027	5.6642														II					II
ILMN_2179579	TATTGGCCAGGCTGTTCTCAACTCCTGACCTCGTGATCCGCCCACCTCAG	chr1	28832454	28837404	NR_002909	+	SNHG3	8420	small nucleolar RNA host gene 3 (non-protein coding)	-0.511557	-0.429573	-0.957609	-0.322073	0.0327365	0.0631317	-0.0202702	0.173292	0.937529	0.8683	0.992988	0.370696	5.80985	5.84259	5.87298	5.78958	5.98315														II					II
ILMN_2354211	AGCGCCGGAGTTCCTTGTGGCCGACGTGCACCAAGGACAGGAAGATGTCA	chr1	28844744	28865708	NM_001269	+	RCC1	1104	regulator of chromosome condensation 1	-0.503706	-0.361217	-0.949003	-0.247802	0.264632	0.38729	0.371402	-0.54905	0.476201	0.175714	0.476106	0.057074	7.49293	7.75757	7.88022	7.86434	6.94388		LAD						DR							IP				II
ILMN_1732722	TCTAGCAGGTGTGGTAGGAGCACGCCCCAGAAGGTAGAATGTGGTGGGGT	chr1	28879528	28905057	NR_003109	+	TRNAU1AP	54952	tRNA selenocysteine 1 associated protein 1	-0.474586	-0.341688	-1.04546	-0.231324	0.265221	0.232916	0.0553066	-0.0723073	0.0800512	0.140747	0.96042	0.718184	6.14141	6.40663	6.37432	6.19671	6.0691		LAD						DR							IP				II
ILMN_2193717	GAGAGAAACTTGGCCAGGAGTTTCCACTCGGTCCGACGCCCTCGGTGCCC	chr1	28918711	28921088	NM_152304	+	RAB42	115273	RAB42, member RAS oncogene family	-0.43654	-0.268373	-1.02323	-0.228622	0.0752782	0.0728778	0.0802322	-0.116479	0.788346	0.807544	0.920896	0.508584	5.88578	5.96105	5.95865	5.96601	5.7693														II					II
ILMN_1653367	TTTATCGAGAGTGTGGTGACAGCAGCCTGTCAGCTTGCGCGGCATCGCAA	chr1	28929608	28969604	NM_005644	-	TAF12	6883	TAF12 RNA polymerase II, TATA box binding protein (TBP)-associated factor, 20kDa	-0.291927	-0.0871007	-1.00486	-0.153969	-0.103834	0.00767965	0.153165	0.00496112	0.825227	0.991129	0.888642	0.991027	8.17658	8.07275	8.18426	8.32975	8.18154														II					II
ILMN_1901419	TGGTATTTGGGCAGCTGGTGATCGTTGGTCCCGGCGCCCTTTCTTTACTG	chr1	28975111	28975246	NR_004407	+	RNU11	26824	RNA, U11 small nuclear	-0.317914	-0.161298	-0.983247	-0.227425	0.00625345	-0.0811789	-0.0375752	-0.0430125	0.988907	0.754203	0.976076	0.822393	6.23595	6.2422	6.15477	6.19837	6.19293														II					II
ILMN_1727761	TGGGCAGACCATCATTGAGATTGATCCAGCCCCGGACCCAGAAGCTGAAG	chr1	28995239	29042115	NM_024482	+	GMEB1	10691	glucocorticoid modulatory element binding protein 1	-0.3538	-0.172556	-1.00597	-0.248279	0.123187	0.26531	0.188516	0.140702	0.688462	0.172024	0.715405	0.519619	7.06585	7.18904	7.33116	7.25437	7.20656		LAD						DR							IP				II
ILMN_1730658	GGAGAACACTTGAGTTGTGAAGGTTTTGGGCATCCACCCCAGAAAGTGGG	chr1	29063135	29096287	NM_016258	+	YTHDF2	51441	YTH domain family, member 2	-0.303099	-0.152332	-0.83294	-0.228124	-0.262485	-0.320454	-0.242574	0.0964485	0.415936	0.245033	0.733777	0.768973	9.41547	9.15299	9.09502	9.1729	9.51192														II					II
ILMN_1707368	TAGATGGGCATGGGGTGGGCCTCTGGTTTGGGGCGAGGCAGAGGACAGAT	chr1	29138653	29190208	NM_000911	+	OPRD1	4985	opioid receptor, delta 1	-0.420657	-0.305092	-0.690113	-0.139014	0.0736172	0.0623301	0.0535721	-0.000479139	0.803422	0.851335	0.962259	0.998708	5.9195	5.99311	5.98183	5.97307	5.91902														II					II
ILMN_1663786	TGGAAAAAACCCACATCGAGGTGACAGTACCCACCTCAAATGGTGACCAA	chr1	29213602	29446558	NM_203342	+	EPB41	2035	erythrocyte membrane protein band 4.1 (elliptocytosis 1, RH-linked)	-0.324614	0.139664	-0.270149	0.27792	-0.129856	-0.0171657	-0.140462	-0.0683293	0.611261	0.973023	0.809425	0.755325	5.73511	5.60526	5.71795	5.59465	5.66678	LAD	LAD	LAD	LAD				DR		DR					IP						PP
ILMN_1682231	CCTAAGACTGGGAGGTAGGTTGGGATGTTACAGGCTGGGGCAGGCTCCCT	chr1	29445936	29450421	NM_001003682	-	TMEM200B	399474	transmembrane protein 200B	-0.359446	-0.0750063	-0.604787	-0.0958791	-0.113836	-0.0814374	-0.116503	-0.215421	0.612819	0.772128	0.829508	0.167135	5.83141	5.71758	5.74998	5.71491	5.61599														II					II
ILMN_2175075	TGGCCTTTCCTACAGGGAGCTCAGTAACCTGGACGGCTCTAAGGCTGGAA	chr1	29474249	29508637	NM_005626	-	SRSF4	6429	serine/arginine-rich splicing factor 4	-0.43424	-0.255356	-0.646238	-0.292751	0.0718859	0.0677967	0.210218	0.0800254	0.896643	0.911289	0.806302	0.814761	10.8212	10.8931	10.889	11.0314	10.9012														II					II
ILMN_1683160	GGCATCTAGCAGGCAGAGTGAGTGCTGCTGTTAAACCCACCACAGGACAC	chr1	29519168	29557470	NM_001024732	-	MECR	51102	mitochondrial trans-2-enoyl-CoA reductase	-0.552435	-0.497476	-0.652091	-0.439874	0.138748	0.197703	0.226931	-0.00658939	0.676899	0.476756	0.65194	0.985182	7.25234	7.39109	7.45004	7.47927	7.24575														II					II
ILMN_2383300	CTACTGACCTACCTCGCAGGGGGCTGTGGGGAGGCATAAGCTGATGTTTG	chr1	29563027	29653325	NM_005704	+	PTPRU	10076	protein tyrosine phosphatase, receptor type, U	-0.385662	-0.376049	-0.197829	-0.348661	-0.36485	-0.29813	0.194113	-0.318142	0.359222	0.501194	0.897054	0.372143	7.00286	6.63801	6.70473	7.19697	6.68472			LAD						DR					II						IP
ILMN_2061116	GAGTGTGAGAGTGATAATGCAGGGGTGAGTGTGAGAGGGACTGCGTTTGC	chr1	31184123	31196432	NM_002379	-	MATN1	4146	matrilin 1, cartilage matrix protein	0.0121603	-0.295371	-0.0586469	-0.333726	0.13887	0.144165	-0.0261543	-0.185339	0.41908	0.377949	0.985812	0.185969	5.81221	5.95108	5.95638	5.78606	5.62687														II					II
ILMN_1772359	CCACAGGTTAGTTCAGTCAAAGCAGGCAACCCCCTTGTGGGCACTGACCC	chr1	31205314	31230683	NM_006762	-	LAPTM5	7805	lysosomal protein transmembrane 5	-0.2249	-0.482281	-0.333856	-0.549587	-0.337325	-0.299362	-0.207341	-0.157066	0.0723742	0.12391	0.683468	0.487328	6.03683	5.69951	5.73747	5.82949	5.87977														II					II
ILMN_1802418	AGAAAAAGGATGAGGGCAGCTACACGCTGGAGGAACCCAAGCAGGCGAGC	chr1	31342312	31381480	NM_014654	-	SDC3	9672	syndecan 3	-0.549857	-0.701689	-0.678683	-0.675942	0.0958566	0.0635416	0.0803947	0.140215	0.63909	0.805163	0.892312	0.329103	5.79303	5.88889	5.85657	5.87343	5.93325														II					II
ILMN_1783424	GTCTAGCCTTGCCCGAGCTTTCCTTACAATCAGAGCCCCTCTCACCTTGT	chr1	31404352	31538564	NM_014676	-	PUM1	9698	pumilio RNA-binding family member 1	-0.610755	-0.700589	-0.866541	-0.48213	0.119875	0.242594	0.0990064	-0.0734225	0.664184	0.177419	0.908485	0.742755	10.4265	10.5464	10.6691	10.5255	10.3531				LAD						DR				II					II
ILMN_1739374	CATTCCCTACTCTCTAAGGCCAAAATATCCTGAGCAAGGCTGGCAACCCC	chr1	31652591	31712734	NM_024522	-	NKAIN1	79570	Na+/K+ transporting ATPase interacting 1	-0.435049	-0.243503	-0.771915	-0.329206	0.0335117	-0.0440256	0.100095	0.0779635	0.918176	0.892537	0.862174	0.653787	5.63678	5.67029	5.59276	5.73688	5.71475		LAD						DR							IP				II
ILMN_1799814	TGCCCGGCCATGCTGGCTCCATCAATGAAGTGGCTTTCCACCCTGATGAG	chr1	31732414	31769644	NM_004814	-	SNRNP40	9410	small nuclear ribonucleoprotein 40kDa (U5)	-0.423247	-0.44338	-0.717973	-0.481173	0.155788	0.265042	0.121791	-0.157558	0.506229	0.107444	0.85614	0.405571	9.81324	9.96903	10.0783	9.93503	9.65568														II					II
ILMN_1761844	TGGACCCTTCCTATTGGTCTGTCCTGGGCCAACTGGTGGGTGATCTCTGC	chr1	31769828	31837800	NM_016505	+	ZCCHC17	51538	zinc finger, CCHC domain containing 17	-0.587572	-0.616306	-0.658421	-0.481931	0.120212	0.152545	0.0831859	0.166854	0.789767	0.721411	0.961908	0.56142	8.9451	9.06531	9.09765	9.02829	9.11196														II					II
ILMN_2136971	GAGAGTGGGCAGAAATAACGGCCTGAAGGTTACTGAGGAAGAAGCACTGG	chr1	31838099	31845923	NM_004102	-	FABP3	2170	fatty acid binding protein 3, muscle and heart (mammary-derived growth inhibitor)	-0.586195	-0.70217	-0.643954	-0.495489	-0.0221842	-0.159635	-0.0480741	-0.0825039	0.966536	0.570766	0.978419	0.738264	5.82891	5.80673	5.66928	5.78084	5.74641														II					II
ILMN_2111932	TGAGCCGGGCCTTCTAGTCGTAGTGCCTTCAGGGTCCGAGGAGCATCAGG	chr1	31885962	31907527	NM_178865	+	SERINC2	347735	serine incorporator 2	-0.425609	-0.707413	-0.655466	-0.532836	-1.34513	-1.52292	-0.676059	-0.0767226	0.000738407	0.000139307	0.389595	0.911851	7.83185	6.48672	6.30893	7.15579	7.75512											e29.2	e39.2		II					II
ILMN_1807169	CCTCTGGCGCCCCCACTCAAGACTACCAAAGCCAGGACACCTCAAGTCTC	chr1	32042085	32053287	NM_022164	+	TINAGL1	64129	tubulointerstitial nephritis antigen-like 1	-0.557046	-0.786068	-0.768192	-0.793144	-0.500075	-0.37694	-0.082873	0.159947	0.00029798	0.00554511	0.924429	0.367445	6.05401	5.55394	5.67708	5.97114	6.21396											e29.2			II					II
ILMN_1660217	CGCTGCCAACCCCATCATCTACAACTTCCTCAGTGGCAAATTCCGGGAGC	chr1	32083300	32092919	NM_001525	+	HCRTR1	3061	hypocretin (orexin) receptor 1	-0.55692	-0.796641	-0.773894	-0.908191	-0.0259535	-0.00931132	-0.126182	0.0440625	0.925592	0.979981	0.680602	0.779203	5.74692	5.72096	5.7376	5.62073	5.79098														II					II
ILMN_1729748	GCCACACCCATAAATCCTTGTGTGTTAACTTCTAGCTGCCTGGGGCTGGC	chr1	32095462	32110838	NM_012392	-	PEF1	553115	penta-EF-hand domain containing 1	-0.61828	-0.842371	-0.797387	-0.947529	-0.261907	-0.197667	-0.220816	-0.157482	0.272614	0.481406	0.679493	0.513993	8.89576	8.63385	8.69809	8.67494	8.73828														II					II
ILMN_1684554	CCATGCCGATGGAGCAGCAGTACCCACCCATGAAAACCATGAAGGGGCCT	chr1	32117847	32169768	NM_001856	-	COL16A1	1307	collagen, type XVI, alpha 1	-0.626559	-0.879778	-0.845047	-0.980937	-0.11007	-0.0992146	0.162231	-0.149915	0.681387	0.740133	0.727415	0.420558	6.08237	5.9723	5.98315	6.2446	5.93245														II					II
ILMN_1773109	AGAGCTGGAGCACCTTCAAATCTATGACACTGGGCTCGCTGCCCCCCAAG	chr1	32192717	32229648	NM_001703	-	BAI2	576	brain-specific angiogenesis inhibitor 2	-0.65448	-0.913953	-0.884979	-0.885256	-0.0298388	-0.0124234	-0.0431853	-0.0117023	0.930118	0.977601	0.968496	0.960993	5.85582	5.82598	5.8434	5.81264	5.84412														II					II
ILMN_1784948	TGAAGCCTGTTCCAGAGAGAGGTGGGACTGCAAGGAGAGGATGGTCAGCC	chr1	32256022	32281652	NM_144569	-	SPOCD1	90853	SPOC domain containing 1	-0.630944	-0.721415	-0.865419	-0.730741	0.00914281	-0.122325	-0.0743915	0.00755396	0.991518	0.818899	0.973074	0.987413	8.25949	8.26863	8.13716	8.1851	8.26704														II					II
ILMN_2076640	TCCATTTGAGATTCTGCACTCCATGAAAAGTTCACTTGGACGCTGGGGCC	chr1	32479294	32509482	NM_006559	+	KHDRBS1	10657	KH domain containing, RNA binding, signal transduction associated 1	-0.524364	-0.527517	-0.886296	-0.408695	0.21751	0.312897	0.181488	0.0105326	0.458486	0.168038	0.813188	0.978212	11.7321	11.9496	12.045	11.9136	11.7426														II					II
ILMN_2212714	GCTGGAGGGCGCTGTCATTGTCTATCAGCTGTACTCCCTAATGTCCTCTG	chr1	32538502	32568467	NM_018056	+	TMEM39B	55116	transmembrane protein 39B	-0.557551	-0.548412	-0.882065	-0.416302	0.00779951	0.116199	0.155644	0.109499	0.992011	0.812752	0.888458	0.730506	9.02135	9.02915	9.13755	9.177	9.13085														II					II
ILMN_1696021	CACATCTCCTTCTGGCTCAGGTGAAATCCATGCCCTTCTGCTTATAGACC	chr1	32573643	32642168	NM_012316	+	KPNA6	23633	karyopherin alpha 6 (importin alpha 7)	-0.562292	-0.629516	-0.981648	-0.551876	-0.139496	-0.185273	-0.206773	0.400147	0.792762	0.705401	0.855001	0.184314	9.52905	9.38955	9.34377	9.32227	9.92919														II					II
ILMN_1737084	GCTGCACTGGCAGCTTTTTTGTCTCCTTTGGGTATTCACAACAGCCAGGG	chr1	32645344	32663886	NM_175852	+	TXLNA	200081	taxilin alpha	-0.522235	-0.603861	-0.981376	-0.56126	-0.00328866	-0.0604845	0.0096772	-0.172489	0.994135	0.861753	0.996087	0.329715	10.2242	10.2209	10.1637	10.2339	10.0517														II					II
ILMN_2099586	CACTGAGGGGCTGCCAGAGGAGCAGAAGAAGACAATGGCTGACCGTAACC	chr1	32666201	32670991	NM_024296	+	CCDC28B	79140	coiled-coil domain containing 28B	-0.463513	-0.607856	-0.964137	-0.535618	-0.457687	-0.41254	0.188685	-0.133346	0.0520007	0.0866855	0.847153	0.670769	7.11478	6.65709	6.70224	7.30347	6.98144														II					II
ILMN_1774589	GTGTGGCTAAGGAGTTACCTGGGGGAAGTAGAATGAGAGGTCTGTTGGGA	chr1	32671235	32674288	NM_018134	+	IQCC	55721	IQ motif containing C	-0.504981	-0.598494	-0.958194	-0.538402	0.147868	0.0612261	-0.00461147	-0.127529	0.721153	0.920821	0.998166	0.674618	6.38072	6.52859	6.44194	6.37611	6.25319														II					II
ILMN_1683690	TTGTTCCTCAGGAGCCAGCACCTCCGCTGGGCTCACAGGGTACACTGCGG	chr1	32674694	32681797	NM_001099434	+	DCDC2B	149069	doublecortin domain containing 2B	-0.496198	-0.605578	-0.948896	-0.53012	-0.0763854	-0.0775134	0.00494749	-0.0105476	0.815073	0.821331	0.997294	0.970585	5.70996	5.63357	5.63245	5.71491	5.69941														II					II
ILMN_2190266	TCCAGGAAGCCCCTGGGCCATGAAGTGCTGGCAGTGAGCGGATGGACCTA	chr1	32681797	32687926	NM_019118	-	TMEM234	56063	transmembrane protein 234	-0.519704	-0.63119	-0.950327	-0.539871	0.0330531	-0.014334	0.140746	-0.192238	0.948311	0.981377	0.870601	0.408962	6.01047	6.04352	5.99613	6.15121	5.81823														II					II
ILMN_1671291	ATCCTGATGGCAAGAGCTACAGCAGCGGCGGCGAAGATGGTTACGTCCGT	chr1	32687970	32697205	NM_003757	+	EIF3I	8668	eukaryotic translation initiation factor 3, subunit I	-0.510196	-0.651111	-0.930919	-0.554484	-0.118581	-0.0294106	-0.114863	-0.0913564	0.685231	0.95301	0.884429	0.682114	12.2167	12.0982	12.1873	12.1019	12.1254														II					II
ILMN_1659856	CAGAGGCACCAGCTCCTGGCGGGGGAGGAGGAACATTCAGGTTTCTGAGA	chr1	32712817	32714461	NM_032648	+	FAM167B	84734	family with sequence similarity 167, member B	-0.494055	-0.648517	-0.903426	-0.618851	-0.0269581	-0.0694001	0.0312409	-0.19721	0.944885	0.830218	0.985869	0.24982	5.8954	5.86844	5.826	5.92664	5.69819														II					II
ILMN_2277426	GGGAGCACCGGTTTGGAGCTGGGACCCCCTATTTTAGCTTTTCTGTGGCT	chr1	32739711	32751768	NM_001042771	+	LCK	3932	lymphocyte-specific protein tyrosine kinase	-0.509151	-0.686708	-0.912748	-0.635906	-0.0488189	0.0322523	0.144241	0.0796973	0.854693	0.921467	0.650811	0.612285	5.7021	5.65328	5.73435	5.84634	5.7818														II					II
ILMN_1727458	TTTCGTACCTTCCCACTGGCCTCAAGTGAGCCAAGAAACACTGCCTGCCC	chr1	32757707	32799224	NM_004964	+	HDAC1	3065	histone deacetylase 1	-0.43844	-0.592743	-0.906628	-0.592175	0.173879	0.102979	0.0780309	-0.258286	0.434748	0.736135	0.939552	0.147122	12.0476	12.2215	12.1506	12.1256	11.7893														II					II
ILMN_1714433	CCTGAGCCAGAAGTGGGGTGCTTATACTCCCAAACCTTGAGTGTCCAGCC	chr1	32799429	32801840	NM_023009	-	MARCKSL1	65108	MARCKS-like 1	-0.47554	-0.596322	-0.86449	-0.605195	-0.057888	0.0319299	0.131524	2.94367e-05	0.919242	0.964825	0.920097	0.999892	10.6291	10.5712	10.661	10.7606	10.6291														II					II
ILMN_1760369	GCATGGGTGTGGTCCTGTATGTCATGCTCTGTGCCAGCCTACCTTTTGAC	chr1	32827861	32829924	NM_052841	+	TSSK3	81629	testis-specific serine kinase 3	-0.471046	-0.572555	-0.877838	-0.598687	-0.0239283	0.028305	0.0196681	0.0285387	0.925861	0.91763	0.987708	0.852203	6.07697	6.05304	6.10527	6.09664	6.10551														II					II
ILMN_1734483	CCAATGAGTGAAAGGGATCGTGGGTCAGGGACACCGAGAGAGTGAGGTCA	chr1	32830704	32860062	NM_018045	-	BSDC1	55108	BSD domain containing 1	-0.487141	-0.576704	-0.882194	-0.575582	0.194147	0.077208	0.0439259	-0.346266	0.456054	0.852274	0.981474	0.0900266	8.44576	8.63991	8.52297	8.48969	8.0995														II					II
ILMN_2264205	CCTATGTGGAGATTGTAGAAGATGGGTCTGGTGATCTGGTCATCCAACAG	chr1	33004771	33071542	NM_001040441	+	ZBTB8A	653121	zinc finger and BTB domain containing 8A	-0.375854	-0.273193	-0.849824	-0.294998	0.0334834	-0.0433111	-0.0428833	0.106728	0.92587	0.907099	0.972966	0.555751	6.13002	6.16351	6.08671	6.08714	6.23675														II					II
ILMN_2057399	CGATCAATTGGGTGGGGAGAAGAATTTTCATTGTCCAAGCACCCTCAGGG	chr1	33087306	33116185	NM_178547	-	ZBTB8OS	339487	zinc finger and BTB domain containing 8 opposite strand	-0.442477	-0.245347	-0.948375	-0.363498	0.0899491	0.0552393	-0.130402	-0.109086	0.837583	0.921341	0.903916	0.696301	6.39842	6.48837	6.45366	6.26802	6.28934														II					II
ILMN_2062524	CCTGACAGTTATACCACAGGTAGACTGTCAAGTTGAGAAGAGTGAATCAA	chr1	33116748	33151812	NM_005610	+	RBBP4	5928	retinoblastoma binding protein 4	-0.441989	-0.293478	-0.947197	-0.422488	-0.0737644	-0.226826	-0.0619669	-0.0606509	0.77363	0.0968959	0.943312	0.740655	5.97948	5.90571	5.75265	5.91751	5.91883														II					II
ILMN_1771261	TGGACAACAACTGTCATCTGAAGGACTCTTCTAGAAGCCAGAGACTGGTG	chr1	33145506	33168361	NM_030786	-	SYNC	81493	syncoilin, intermediate filament protein	-0.459482	-0.389008	-0.959459	-0.487223	-0.131799	-0.33335	-0.131549	-0.102084	0.645134	0.0439995	0.857135	0.647842	6.42651	6.29472	6.09316	6.29497	6.32443														II					II
ILMN_1700384	CTGAGCTTGTTTCCCTGCTGGGTGGGACAGAGGACAAAGGAGAAGGGAGG	chr1	33207511	33240571	NM_020888	+	KIAA1522	57648	KIAA1522	-0.502818	-0.403323	-1.05663	-0.527287	-0.0706821	-0.0820579	0.160157	-0.223182	0.886706	0.868507	0.862574	0.37658	6.60765	6.53697	6.5256	6.76781	6.38447														II					II
ILMN_1766010	GGGTGGGGTACTTCTCCATAAGGCATCTCAGTCAAATCCCCATCACTGTC	chr1	33240839	33283633	NM_003680	-	YARS	8565	tyrosyl-tRNA synthetase	-0.51859	-0.507326	-1.00826	-0.560366	-0.0169204	0.137942	0.225395	-0.248587	0.982281	0.777861	0.78625	0.382387	11.3461	11.3292	11.484	11.5715	11.0975														II					II
ILMN_1700685	CCTGACAGTGAGAACCCTACGTCTGTATTCTCTCGGATCTCAGACCATTC	chr1	33283118	33324480	NM_022753	+	S100PBP	64766	S100P binding protein	-0.540738	-0.592427	-1.01115	-0.597617	-0.0331584	0.0470392	-0.0385553	0.0257805	0.947537	0.928232	0.986616	0.936362	7.1556	7.12244	7.20264	7.11704	7.18138														II					II
ILMN_1761084	TGGGAGGGCATGAGGCTCCACTCATTGTCTTGTGACTTCCATCCCTGCTG	chr1	33327868	33336414	NM_153756	-	FNDC5	252995	fibronectin type III domain containing 5	-0.631223	-0.619459	-1.06412	-0.649292	-0.103605	-0.129141	0.139189	0.0447536	0.633595	0.505689	0.721129	0.815411	5.82665	5.72304	5.69751	5.96584	5.8714														II					II
ILMN_1815033	CCCATAGACAGATGGGCAGATGCACCCAGAGCCCCATGCACAGTGTCCTG	chr1	33352097	33360247	NM_002143	+	HPCA	3208	hippocalcin	-0.585978	-0.55237	-1.04365	-0.629908	0.0323683	0.111759	-0.00153471	0.217856	0.908296	0.519125	0.998504	0.0922802	5.67202	5.70439	5.78378	5.67049	5.88988														II					II
ILMN_2059689	TCTGACCCTCTGAGAGATGATGTCCTGCCCAGGCCCGATGGCCACTAGGA	chr1	33360195	33366953	NM_033504	-	TMEM54	113452	transmembrane protein 54	-0.568472	-0.612783	-1.06457	-0.628667	-0.728647	-0.677828	-0.31353	0.0387323	0.00449726	0.00782742	0.686425	0.933877	8.67623	7.94758	7.9984	8.3627	8.71496											e29.2	e39.2		II					II
ILMN_1682081	GCCCATATGAACCTCTCTGCCCTAGCCGAGGGACAAACTGTCTTGAAGCC	chr1	33402049	33430286	NM_153341	-	RNF19B	127544	ring finger protein 19B	-0.630614	-0.799707	-1.07919	-0.712188	-0.237929	-0.154547	-0.269291	0.2327	0.538718	0.761096	0.721129	0.450439	8.15398	7.91605	7.99943	7.88469	8.38668														II					II
ILMN_1670542	CCATCCCTGTGAGGCAATGGGTGGGAATGATAGGACAGGCAAAGAGAAGC	chr1	33476825	33502512	NM_001625	-	AK2	204	adenylate kinase 2	-0.707185	-0.834278	-0.987714	-0.702443	-0.0422924	-0.191015	-0.0861786	-0.306597	0.971204	0.81349	0.983796	0.519327	8.84286	8.80057	8.65185	8.75668	8.53627														II					II
ILMN_1659599	ACCCCCGCGCTCCACCTGCAGTGTTTCTGCCCTGTAAATAGGACCAGTCT	chr1	33546713	33585995	NM_052998	+	ADC	113451	arginine decarboxylase	-0.790204	-0.775001	-0.789078	-0.620594	-0.360358	-0.256574	-0.142086	0.150771	0.0535257	0.245338	0.860766	0.516848	6.25748	5.89712	6.0009	6.11539	6.40825														II					II
ILMN_1666852	CTGCCCAGAGGTGGGAACTGGAGGAGTGGGCTGCAAGACTGAGCCTAAAT	chr1	33611002	33647671	NM_018207	-	TRIM62	55223	tripartite motif containing 62	-0.663611	-0.600708	-0.492012	-0.608415	-0.0762289	-0.0941041	-0.0782326	-0.308347	0.845502	0.807544	0.950281	0.133628	6.03536	5.95913	5.94125	5.95713	5.72701														II					II
ILMN_1686968	TTCTCTGCCCCCACCCCCGGCCCTTTGTTTGACTTGCGTCGTCTGATACT	chr1	33722173	33766320	NM_152493	+	ZNF362	149076	zinc finger protein 362	-0.589658	-0.785204	-0.517787	-0.737717	-0.632389	-0.764502	-0.212837	-0.00709847	0.00301693	0.000305957	0.802719	0.987208	7.71525	7.08287	6.95075	7.50242	7.70816											e29.2	e39.2		II					II
ILMN_1668111	TCTTCTGGCTGCACAAGCCCGCCAAGGTGCTGTCGCCCGAGTTCTGCTGG	chr1	33772366	33786699	NM_001080438	-	A3GALT2	127550	alpha 1,3-galactosyltransferase 2	-0.706963	-1.04199	-0.698376	-0.929591	-0.130294	-0.0661178	-0.109336	-0.0165253	0.539939	0.825884	0.853596	0.944744	5.67317	5.54287	5.60705	5.56383	5.65664														II					II
ILMN_1808047	GTTGTCAGCTTCTCCCCCTTCAGCCTGTTTCTGCAGCAGCCAGGGTTCTC	chr1	33789223	33815499	NM_004427	-	PHC2	1912	polyhomeotic homolog 2 (Drosophila)	-0.8649	-1.2046	-0.775296	-0.984757	-0.249508	-0.0578487	0.0949063	0.0692054	0.480263	0.931894	0.958434	0.849015	8.73288	8.48337	8.67503	8.82779	8.80208														II					II
ILMN_1765000	CTCGCACTGGTCACACATCTGTAAGTGGGAGAGGCAGGATTCAACAGATC	chr1	33938231	33961995	NM_145238	+	ZSCAN20	7579	zinc finger and SCAN domain containing 20	-0.504989	-0.294033	-0.105147	-0.186592	0.0117692	0.00466701	-0.0501885	0.0807818	0.972391	0.989095	0.945952	0.565673	6.03239	6.04416	6.03706	5.9822	6.11317														II					II
ILMN_1775432	GTCTCTGTATATGAGGCTTCCCCCTGGGGTCCTGCATTATGGTACTTTCC	chr1	33979598	34631443	NM_052896	-	CSMD2	114784	CUB and Sushi multiple domains 2	0.79096	1.12983	0.873499	1.38217	0.282067	0.101903	0.0732871	-0.0922568	0.144056	0.776164	0.951922	0.695216	5.8928	6.17487	5.9947	5.96609	5.80055	LAD	LAD	LAD	LAD		DR		DR	DR	DR					IP								AMB
ILMN_1785655	GAAGGCAGACCCCATGGCCTGTCACTACAGCCTAGGGATTTTAAGCCCCT	chr1	34326075	34330392	NM_145205	+	HMGB4	127540	high mobility group box 4	0.664263	1.07701	0.84775	1.35561	0.0355959	-0.0216888	-0.022072	-0.0838408	0.903534	0.952749	0.987783	0.590652	5.81898	5.85458	5.79729	5.79691	5.73514	LAD	LAD	LAD	LAD				DR		DR					IP						PP
ILMN_1793263	GGCCAACACTGACACAAAAATAGCCCTCCTCACACATGGCACAAGCTACA	chr1	34632483	34684731	NM_032884	+	C1orf94	84970	chromosome 1 open reading frame 94	0.478891	0.905885	0.388765	1.1811	0.296387	0.277455	-0.00230925	-0.249389	0.112402	0.141419	0.998538	0.211562	6.16805	6.46444	6.44551	6.16574	5.91866	LAD	LAD	LAD	LAD		DR				DR						PP						PI
ILMN_1735365	CTAGAATGGAAATAGTGAGGGCCAATGCCCAGGGTTGGAGGGAGGAGGGC	chr1	35220647	35224113	NM_005268	+	GJB5	2709	gap junction protein, beta 5, 31.1kDa	0.470424	0.437375	0.290495	0.525901	-0.047346	-0.0229289	-0.0373915	-0.0328193	0.902841	0.963969	0.983191	0.897719	5.7028	5.65545	5.67987	5.66541	5.66998	LAD			LAD	DR	DR											PI					PI
ILMN_1718268	ACCCAGGAAAAAAGGCAGGGGCAGTGGCATCCTTGCCGTAGCAGGGTGGT	chr1	35225341	35229325	NM_153212	+	GJB4	127534	gap junction protein, beta 4, 30.3kDa	0.415844	0.414567	0.255872	0.467102	-0.0142775	0.00803046	0.118211	-0.182485	0.979123	0.987711	0.886481	0.377416	5.7531	5.73883	5.76113	5.87131	5.57062	LAD			LAD	DR	DR											PI					PI
ILMN_1789575	ATGGGAGTGTGTCAGGTGGAAGCAGCCGTCAGGGTCCCTCTCTGCTCTCT	chr1	35247910	35251967	NM_001005752	+	GJB3	2707	gap junction protein, beta 3, 31kDa	0.243178	0.197838	0.134366	0.282464	0.158379	0.038674	0.152759	-0.156617	0.364979	0.909873	0.665485	0.306339	5.79809	5.95647	5.83676	5.95085	5.64147														II					II
ILMN_1671106	AGCTGATCCAGAGGAACCCAGAGCCAACTTACCCCAACCTCACCCTATGG	chr1	35258598	35261348	NM_002060	+	GJA4	2701	gap junction protein, alpha 4, 37kDa	0.18538	0.172175	0.0788353	0.264149	0.0545424	-0.0324188	-0.0771044	-0.0241701	0.860505	0.934118	0.927201	0.914559	5.75679	5.81133	5.72437	5.67969	5.73262	LAD	LAD		LAD												PP			II
ILMN_1693226	GCTGGACATTTGAATTGTTTCTGGTTGGTCACTCGTTTAGATACTGCAAC	chr1	35315962	35325417	NM_138428	-	SMIM12	113444	small integral membrane protein 12	0.109552	0.133017	-0.0131774	0.195401	-0.141265	-0.160012	-0.0322449	0.0999875	0.750332	0.717423	0.991923	0.762796	7.23795	7.09669	7.07794	7.20571	7.33794														II					II
ILMN_1657632	ATCCAGGGTCAGCCAGTGTTGAAAGAGACATTTTGTCTACCTGGCACTGC	chr1	35451766	35497569	NM_007167	-	ZMYM6	9204	zinc finger, MYM-type 6	-0.0370509	-0.0564218	-0.29943	-0.0203134	0.136612	0.120727	0.156274	-0.0458797	0.426703	0.508544	0.600808	0.796635	9.51903	9.65564	9.63975	9.6753	9.47315														II					II
ILMN_1702763	GCCATCTATAAGGATTGTGCCAGTTTACAGTCCCACCCACAATGCATGAG	chr1	35544963	35581459	NM_024772	+	ZMYM1	79830	zinc finger, MYM-type 1	-0.366151	-0.214645	-0.617726	-0.252117	-0.16469	-0.0956796	-0.283315	0.41857	0.921306	0.963683	0.951249	0.632301	8.01114	7.84645	7.91546	7.72782	8.42971														II					II
ILMN_1769931	AGATTGTGGAATGGGTGTAAGACAATTGGTAGGGGGTGAAAGTGGGTTTG	chr1	35649200	35658743	NM_005066	-	SFPQ	6421	splicing factor proline/glutamine-rich	-0.423286	-0.175309	-0.603147	-0.210565	0.181464	0.124725	0.208602	0.0563176	0.72273	0.841992	0.863482	0.899147	6.75608	6.93755	6.88081	6.96468	6.8124														II					II
ILMN_1688404	CTGTATCAGGATTTCATTTGCATGTTAGTCCACAGAGTTGCCCAGAACCC	chr1	35734567	35887545	NM_005095	+	ZMYM4	9202	zinc finger, MYM-type 4	-0.36662	-0.493277	-0.68339	-0.311217	0.181669	0.165574	-0.0371623	0.281399	0.859188	0.882929	0.9958	0.644701	7.95679	8.13846	8.12236	7.91963	8.23819														II					II
ILMN_1656042	TGGATGCCACGGATCAGGAAAGCCTGGAGCTGAAGCCAACCTCCCGAGCA	chr1	35899090	36023037	NM_024874	-	KIAA0319L	79932	KIAA0319-like	-0.588457	-0.667928	-0.725503	-0.634936	-0.262398	-0.232607	-0.0893727	-0.0276535	0.293059	0.374206	0.946607	0.934028	7.96892	7.70652	7.73631	7.87954	7.94126														II					II
ILMN_2359500	AGGCCTGGTGGGGGGTGGGGAAACCTCCTTCCACCTGAGCTTGCTTGAAG	chr1	36023392	36032380	NM_001014839	+	NCDN	23154	neurochondrin	-0.7617	-0.770456	-0.938298	-0.717878	0.16537	0.219348	0.0820282	-0.0453629	0.642876	0.476013	0.95872	0.89165	6.14455	6.30992	6.3639	6.22658	6.09919														II					II
ILMN_1790595	GAGGTGCTACTGAGGAGTTGGTGCCCCTCATTCCAGAATCTCCTACCCCC	chr1	36038970	36060927	NM_178548	+	TFAP2E	339488	transcription factor AP-2 epsilon (activating enhancer binding protein 2 epsilon)	-0.707188	-0.689631	-0.944591	-0.665704	-0.00815303	-0.0997812	-0.0777945	0.00675035	0.988044	0.75438	0.941213	0.982399	5.71697	5.70882	5.61719	5.63918	5.72372														II					II
ILMN_1764794	TGCAGCCCACGGCTATGGTGCCTTCCTGACTCTCAGTATCCTCGACCGAT	chr1	36065142	36107445	NM_002794	-	PSMB2	5690	proteasome (prosome, macropain) subunit, beta type, 2	-0.720323	-0.680714	-0.95718	-0.68506	-0.141771	-0.0037554	-0.0694422	0.238087	0.80327	0.997438	0.980595	0.495925	10.8927	10.7509	10.8889	10.8232	11.1307														II					II
ILMN_1659975	AAGTCACTGATGCAGCCTCTGGCCCTCAGTCTCCCTATCGGCAAAGTGGG	chr1	36179476	36184790	NM_152374	-	C1orf216	127703	chromosome 1 open reading frame 216	-0.662918	-0.495068	-0.979787	-0.449191	-0.00742963	-0.0177038	0.211921	-0.604458	0.991451	0.978631	0.729973	0.00839823	7.94627	7.93884	7.92856	8.15819	7.34181														II					II
ILMN_1691165	GCTGAGGCGGCAAAGGAATCGTCTAAGTCTCAGGTAAAGAAAAGGGGTCC	chr1	36197712	36235551	NM_022111	-	CLSPN	63967	claspin	-0.514926	-0.396172	-0.878747	-0.432824	0.251216	0.1757	0.116301	-0.122013	0.334943	0.582952	0.918112	0.641275	6.02822	6.27944	6.20392	6.14452	5.90621														II					II
ILMN_1706304	GGCCTGGAGCCACACTCTATATGGCTGAGGAAGGAGCTAGGGAAAGAGAT	chr1	36273827	36323490	NM_017629	+	AGO4	192670	argonaute RISC catalytic component 4	-0.646512	-0.406796	-0.862279	-0.317638	0.121176	0.131706	0.0674892	0.0205295	0.510747	0.450061	0.927868	0.918465	5.82004	5.94122	5.95175	5.88753	5.84057														II					II
ILMN_1671326	TCCCTCTCAAGTCCAGCATGGATGGGGAAATGTCTCTGGATCCCCACAGC	chr1	36348809	36389899	NM_012199	+	AGO1	26523	argonaute RISC catalytic component 1	-0.671037	-0.581126	-0.745197	-0.398576	-0.250859	-0.165295	-0.0262887	-0.242109	0.36044	0.633871	0.992859	0.315919	8.40671	8.15585	8.24142	8.38043	8.1646														II					II
ILMN_1761049	TCTACCCCCACTACCGCCTTTATTTCTCTATTTCCCTTGCCTTCATCACC	chr1	36396682	36522063	NM_177422	+	AGO3	192669	argonaute RISC catalytic component 3	-0.602209	-0.710809	-0.695273	-0.488365	0.150512	0.0503295	0.102575	-0.180618	0.524226	0.89881	0.89246	0.325096	6.79095	6.94146	6.84128	6.89353	6.61033														II					II
ILMN_2043173	ACAGTACGGCCTCACCGACGAGGTTCACCAGCTAGAGGCAACCATCGCTG	chr1	36549675	36553876	NM_014466	+	TEKT2	27285	tektin 2 (testicular)	-0.504226	-0.548125	-0.809775	-0.42026	-0.0457765	-0.0473748	0.0151541	0.123193	0.864579	0.865346	0.992988	0.393359	5.97308	5.92731	5.92571	5.98824	6.09628														II					II
ILMN_1811480	GACAGACGCAGGCGGGTTTATTTTGGAGGGGTACTTGTGGCATTTTCCTG	chr1	36554452	36559533	NM_017825	+	ADPRHL2	54936	ADP-ribosylhydrolase like 2	-0.484268	-0.530192	-0.843015	-0.44343	-0.0238638	0.0539062	0.224993	-0.443875	0.973537	0.934715	0.782498	0.092213	9.3992	9.37534	9.45311	9.62419	8.95533														II					II
ILMN_1674050	GGACTCTCAAACCATACCTGGTGGGGGTTCTTCGCTCAACCTCTTCTTCC	chr1	36560843	36565850	NM_005202	-	COL8A2	1296	collagen, type VIII, alpha 2	-0.459625	-0.497943	-0.867255	-0.435228	-0.0706169	-0.197614	-0.128843	-0.184346	0.863304	0.448993	0.881479	0.40743	6.71934	6.64872	6.52173	6.5905	6.53499														II					II
ILMN_1751627	TGGGAAGCCACCCAGGTCTCATTCCTCCCTGCTGTTGGAGGCAACATCTC	chr1	36602169	36615115	NM_014408	-	TRAPPC3	27095	trafficking protein particle complex 3	-0.473216	-0.407791	-0.811584	-0.416475	0.148303	0.0810388	0.0931913	-0.53363	0.723793	0.884293	0.955015	0.0396758	10.3793	10.5276	10.4604	10.4725	9.84569														II					II
ILMN_1777906	GGTACCCATGCCCCCTGCCCTCGCCTGGAATCAGTGTTACTGCATCTGAT	chr1	36621565	36646451	NM_018067	+	MAP7D1	55700	MAP7 domain containing 1	-0.499267	-0.394825	-0.837291	-0.399196	0.317306	0.224835	0.220878	-0.374594	0.203892	0.460744	0.737921	0.11747	11.9412	12.2585	12.1661	12.1621	11.5666														II					II
ILMN_1671028	GGCCCAGGGGTCAGGCCCAGCTTTTGAGCAGAATACAACGCATTGGGCTT	chr1	36690016	36770957	NM_005119	+	THRAP3	9967	thyroid hormone receptor associated protein 3	-0.613006	-0.555753	-0.984376	-0.531856	-0.0174686	-0.0343415	-0.0729249	-0.0101136	0.972715	0.942617	0.949599	0.974115	6.69265	6.67518	6.65831	6.61973	6.68254														II					II
ILMN_1789140	AGGAGGAAAGGGGGAGAGGAAATTGCAGACATAGCTGAAGGCGCTGCCTG	chr1	36772707	36786948	NM_024676	+	SH3D21	79729	SH3 domain containing 21	-0.713274	-0.687648	-0.982243	-0.608215	-0.137601	-0.0352939	0.0668932	-0.170863	0.56292	0.934118	0.948462	0.343623	6.35122	6.21362	6.31593	6.41811	6.18036														II					II
ILMN_1769092	ACATGAGCTCAGAGCTACCCCACACCTTCGGACTGCCTCGGCCCCCACAG	chr1	36787631	36789755	NM_018166	-	EVA1B	55194	eva-1 homolog B (C. elegans)	-0.666663	-0.67185	-0.98379	-0.63538	-0.317227	-0.245709	-0.359945	6.72649e-06	0.348139	0.526077	0.509518	0.999965	7.22157	6.90434	6.97586	6.86162	7.22158														II					II
ILMN_1679311	GGGCCAGGGTCTTGTGCTGTGGGGCTGGGGGATGCCCTCTTTTCTATATT	chr1	36805219	36851528	NM_032017	-	STK40	83931	serine/threonine kinase 40	-0.650656	-0.732815	-1.04541	-0.670764	0.0883875	0.0888365	0.177803	-0.149221	0.784437	0.796566	0.711628	0.45701	5.9813	6.06969	6.07014	6.1591	5.83208														II					II
ILMN_1751803	TCCATCGGGTGCGAAACTTTGGTGGCAAGGGCCAAGGCCGGTGGGAATTT	chr1	36859030	36863493	NM_032881	-	LSM10	84967	LSM10, U7 small nuclear RNA associated	-0.555595	-0.677594	-0.909942	-0.597488	-0.107558	0.0660025	-0.0021005	0.208729	0.898475	0.949715	0.999351	0.65501	8.59246	8.4849	8.65846	8.59036	8.80119														II					II
ILMN_1719835	GCGGCAGCTGACAGAAATATATGGTGGTCTCTCTGCAGGGGAGTTCCAGC	chr1	36893900	36916086	NM_206837	-	OSCP1	127700	organic solute carrier partner 1	-0.504568	-0.468694	-0.607246	-0.451846	-0.0987144	-0.0543972	-0.0236785	-0.0619101	0.724051	0.883278	0.99084	0.775434	6.06495	5.96624	6.01055	6.04127	6.00304														II					II
ILMN_1680703	CTGTATTACCGAAGAGCCCACCGCCGATTCGTGACCAAGAAGGCTCTGTG	chr1	36921361	36930040	NM_031280	-	MRPS15	64960	mitochondrial ribosomal protein S15	-0.312422	-0.264357	-0.471619	-0.27778	-0.0155254	0.105674	0.20612	-0.04067	0.978151	0.779672	0.692613	0.88665	10.5372	10.5217	10.6429	10.7434	10.4966														II					II
ILMN_2371280	GACCAGATCATGCTCCATCCAGCCCCACCCAATGGCCTTTTGTGCTTGTT	chr1	36931643	36948915	NM_172313	-	CSF3R	1441	colony stimulating factor 3 receptor (granulocyte)	-0.265307	-0.174317	-0.387876	-0.220498	0.126209	0.0601206	0.092275	0.172518	0.524153	0.834257	0.880022	0.254597	5.61701	5.74322	5.67713	5.70928	5.78953														II					II
ILMN_1776666	GGAGAGAGGACCCCCTGAATTTCTCACAAAGGATGCCCAAAGATGCAGCC	chr1	37261127	37499844	NM_000831	-	GRIK3	2899	glutamate receptor, ionotropic, kainate 3	0.762184	0.705134	1.09127	0.713514	-0.0663072	-0.0738754	-0.0871935	-0.01377	0.807647	0.79229	0.896303	0.953478	5.82598	5.75967	5.7521	5.73878	5.81221	LAD	LAD	LAD	LAD	DR	DR			DR								PI						AMB
ILMN_1672295	AGGCCTCATCTGTGCTCTCGCTGGGCACGTGGCTTCATGTCAGTAAGCAA	chr1	37940118	37949978	NM_025079	+	ZC3H12A	80149	zinc finger CCCH-type containing 12A	-0.389736	-0.304409	-0.441096	-0.263999	-0.105824	-0.181188	-0.159316	0.150836	0.732309	0.441366	0.785858	0.464214	6.87659	6.77077	6.6954	6.71728	7.02743														II					II
ILMN_2076940	TGCCTCTAGTGCTGTGGTGAACTTGCGACAGGGTCTGGCTGCACATTGGA	chr1	37955560	37980420	NM_022756	-	MEAF6	64769	MYST/Esa1-associated factor 6	-0.483104	-0.414183	-0.54586	-0.364568	0.383632	0.355892	0.207073	0.0330673	0.017833	0.0274264	0.632651	0.902421	7.15681	7.54044	7.5127	7.36388	7.18987														II					II
ILMN_1651278	CCCAAGGTTGGAAAGCAGGGGAATTTCCCAGTGTCCTAGTTTTCCACCAG	chr1	38000049	38019945	NM_024700	-	SNIP1	79753	Smad nuclear interacting protein 1	-0.60154	-0.495804	-0.618372	-0.476384	0.187667	0.0450247	0.050616	-0.105227	0.551392	0.93678	0.980399	0.701336	7.92693	8.1146	7.97196	7.97755	7.82171														II					II
ILMN_1745501	AGGTTGAGGAGGCTTTATTTCCCTAGCACTGGTGAAGGGCTTCAACTGTC	chr1	38022519	38032458	NM_003462	+	DNALI1	7802	dynein, axonemal, light intermediate chain 1	-0.585524	-0.438818	-0.552868	-0.435585	-0.00105854	0.00970558	0.0962901	0.0271179	0.997464	0.980753	0.855426	0.888179	5.83494	5.83388	5.84464	5.93123	5.86205														II					II
ILMN_1761113	CCCAGGGCGCTTACATCAAAAGAACGGAGGCGAGCAGTACGACAGCAACG	chr1	38032412	38061586	NM_013285	-	GNL2	29889	guanine nucleotide binding protein-like 2 (nucleolar)	-0.581817	-0.420148	-0.515706	-0.359815	0.275031	0.186637	0.131465	-0.136094	0.605452	0.783553	0.956068	0.769437	11.0005	11.2756	11.1872	11.132	10.8644														II					II
ILMN_1682937	TCTGGACTAGGTGCTAGGTTTCCAGGGAGGAGCCAAACACGGGCCTTGCT	chr1	38076950	38100595	NM_001038633	-	RSPO1	284654	R-spondin 1	-0.587838	-0.388352	-0.368135	-0.365173	-0.0125289	-0.0019187	-0.134	-0.16507	0.97293	0.996982	0.701674	0.239699	5.72264	5.71011	5.72072	5.58864	5.55757		LAD	LAD					DR	DR						IP					IP
ILMN_2077886	GCCAGCCCAGAGTCAGTCCATCGGGGTTACATTTCCAAGGTCTGCTGCCT	chr1	38147241	38156192	NM_017850	-	C1orf109	54955	chromosome 1 open reading frame 109	-0.353115	-0.144355	-0.164363	-0.252582	0.353427	0.558423	0.303493	-0.186524	0.082965	0.00171771	0.402422	0.434884	8.40272	8.75615	8.96115	8.70622	8.2162												e39.1		II					II
ILMN_1709294	TGTGACTTGCTTGGTGGCCTCATTCCATGTGTGCCTGTGCCTGGGGCATG	chr1	38158072	38175391	NM_018101	+	CDCA8	55143	cell division cycle associated 8	-0.365138	-0.143017	-0.15079	-0.242947	0.150439	0.297324	0.0521021	-0.0532336	0.415936	0.016597	0.958027	0.778128	9.6365	9.78694	9.93383	9.68861	9.58327														II					II
ILMN_1663263	GCTAGTGGGGGCATTAGGAACAGACCTCTCATTCTCTCTCTTGCCTGTGG	chr1	38225944	38230824	NM_173641	-	EPHA10	284656	EPH receptor A10	-0.554461	-0.323596	-0.368583	-0.349117	0.0785153	-0.00482285	0.0211651	0.0842491	0.709857	0.989364	0.988119	0.573949	5.97922	6.05773	5.97439	6.00038	6.06347		LAD						DR							IP				II
ILMN_1709605	GGCCTTCCACATCCAACCCTACAAGGGCCGGGATGACATCACTGTACATG	chr1	38259773	38267278	NM_001031740	+	MANEAL	149175	mannosidase, endo-alpha-like	-0.544149	-0.326557	-0.520124	-0.386243	0.313348	0.184138	0.388802	-0.00973999	0.0395959	0.362236	0.0331278	0.972607	5.86568	6.17902	6.04981	6.25448	5.85594														II					II
ILMN_1736008	AAGTCTCAGGTGGCTGCGTGTGGTGGCTCATGCCTGTAATCCCAACATTC	chr1	38268613	38273865	NM_024640	-	YRDC	79693	yrdC N(6)-threonylcarbamoyltransferase domain containing	-0.521144	-0.260133	-0.552274	-0.34792	0.0726677	0.110341	-0.0266924	-0.409494	0.908752	0.853141	0.995082	0.16712	10.4842	10.5568	10.5945	10.4575	10.0747														II					II
ILMN_1786273	AGCCCTGACCATCCCCGAGCAGAATACCCTGACTTCTCTCCCTCCCCAGG	chr1	38273472	38275126	NM_198446	+	C1orf122	127687	chromosome 1 open reading frame 122	-0.535658	-0.274789	-0.563803	-0.364899	-0.264042	-0.174206	-0.0722438	-0.182152	0.47956	0.718384	0.976785	0.577682	9.06267	8.79863	8.88847	8.99043	8.88052														II					II
ILMN_1763828	GATCACTGTCCTTGCCTTCCTGGTTCTTTCTCTCGGTTGGTTGCCAGGGC	chr1	38275238	38325292	NM_005955	-	MTF1	4520	metal-regulatory transcription factor 1	-0.522688	-0.264165	-0.755331	-0.39312	0.0793089	0.0803543	-0.137883	0.393546	0.843848	0.850796	0.869488	0.0631633	7.57065	7.64996	7.65101	7.43277	7.9642														II					II
ILMN_1810116	GCAAACTCGACCCCCGTTCCTGCCCAGATAATGGCTCAATAACTCTGAGG	chr1	38326368	38412729	NM_005540	-	INPP5B	3633	inositol polyphosphate-5-phosphatase, 75kDa	-0.557158	-0.391938	-0.950243	-0.43402	-0.214289	-0.05532	-0.219633	-0.0492356	0.472499	0.920821	0.721173	0.877039	6.9631	6.74881	6.90778	6.74347	6.91387														II					II
ILMN_1705151	ACAGGATCCCCCAGAGACCCCATTTGCCTCTCAACACTCAGACCTTCAAC	chr1	38422651	38455761	NM_006802	-	SF3A3	10946	splicing factor 3a, subunit 3, 60kDa	-0.466662	-0.448066	-0.905094	-0.539006	0.13701	0.116667	0.0572401	-0.301455	0.583325	0.676759	0.962426	0.0878351	11.3077	11.4447	11.4244	11.365	11.0063														II					II
ILMN_1703558	AGGTCTCCTATGGGTGCCTGGGAAGTCCTTGAAAGTGGACTGTTCTCAGG	chr1	38462441	38471187	NM_004468	-	FHL3	2275	four and a half LIM domains 3	-0.422089	-0.390878	-0.746081	-0.422395	-0.0211137	0.0653557	0.44821	-0.197417	0.979246	0.926102	0.284487	0.544732	9.01167	8.99055	9.07702	9.45988	8.81425														II					II
ILMN_2130838	CCCGGAGCTAGTCGACAGAGTCTTTAATAGGCCCAGGATAGAGACCTTGC	chr1	38478383	38490497	NM_016037	+	UTP11L	51118	UTP11-like, U3 small nucleolar ribonucleoprotein, (yeast)	-0.327685	-0.325997	-0.611291	-0.339418	0.23902	0.316449	0.084409	0.3609	0.660723	0.504125	0.978419	0.337091	10.0732	10.3123	10.3897	10.1576	10.4341														II					II
ILMN_1670782	TAGAAGGATGCGCCCCACCCCGCTTTCCCCTTTCTCCGGGCTTGGTTTTT	chr1	38509522	38512450	NM_002699	-	POU3F1	5453	POU class 3 homeobox 1	-0.346686	-0.342931	-0.334839	-0.324937	-0.100776	-0.0902188	-0.0309013	-0.0237881	0.568805	0.637318	0.978419	0.893672	5.8032	5.70243	5.71299	5.7723	5.77942														II					II
ILMN_1760121	ACGAAACGCCATCTAGTCTGAATCCCAGCGTCGGGGCTCTGTGCCAGCTT	chr1	39303868	39325495	NM_022157	-	RRAGC	64121	Ras-related GTP binding C	0.138778	0.259664	-0.142976	0.129238	0.280997	0.350597	-0.0163401	0.00988317	0.0301795	0.00388822	0.992988	0.966536	8.69919	8.98019	9.04979	8.68285	8.70908														II					II
ILMN_1659620	TCAGCCCTGTTAGTAGGAATGTGGCTATGGCTGGTGCCTCTTCTAGTCAC	chr1	39328161	39339050	NM_012333	-	MYCBP	26292	MYC binding protein	0.0323309	0.112503	-0.322163	0.0553531	0.229424	0.241259	0.0594788	-0.218701	0.213647	0.16171	0.960285	0.222598	6.6052	6.83463	6.84646	6.66468	6.3865														II					II
ILMN_1710161	TCCACCTTGGACACTGGGTTAATTCTGTTTGCCCCTGGAACACAATCACG	chr1	39339738	39347298	NM_030772	-	GJA9	81025	gap junction protein, alpha 9, 59kDa	-0.0190187	0.0694371	-0.401927	0.00362382	0.0297804	0.172788	0.017882	0.163994	0.932284	0.320519	0.992824	0.307754	5.70747	5.73725	5.88026	5.72535	5.87146														II					II
ILMN_2053538	GCTGAGGCGGGTGAAATCACCTGAGGTCATGAGTTCAAGACCAGCCTGAC	chr1	39351478	39407456	NM_017821	-	RHBDL2	54933	rhomboid, veinlet-like 2 (Drosophila)	-0.306245	-0.0916099	-0.694324	-0.200821	0.0752596	-0.0736966	-0.341391	-0.443411	0.913107	0.923622	0.637608	0.165351	6.8426	6.91786	6.76891	6.50121	6.39919	LAD	LAD				DR	DR	DR							IP							PI
ILMN_1679383	TGCTGGAGGCGCCATTGGAGCCGGCTTGGCTGGCGAGCCCGGCTGAGGAG	chr1	39456915	39471737	NM_024595	+	AKIRIN1	79647	akirin 1	-0.455256	-0.177974	-0.899839	-0.327353	0.0632579	0.176197	0.0416681	-0.0719604	0.883607	0.534271	0.983939	0.787826	6.47152	6.53478	6.64772	6.51319	6.39956														II					II
ILMN_1776104	CAATCCAGAGTGGTGAACAGCCCTACAAGATGGCTGGTCGATGCCATGCT	chr1	39491966	39500308	NM_004552	+	NDUFS5	4725	NADH dehydrogenase (ubiquinone) Fe-S protein 5, 15kDa (NADH-coenzyme Q reductase)	-0.569731	-0.400062	-0.996899	-0.513432	-0.301186	-0.17609	-0.175135	0.539792	0.60085	0.818076	0.940496	0.182417	11.3971	11.0959	11.221	11.2219	11.9369														II					II
ILMN_1737935	GATCTCTCAGCTCTGGAGGCCCATTGGTCGACATTACGGCACTGGCTTAG	chr1	39549838	39952810	NM_012090	+	MACF1	23499	microtubule-actin crosslinking factor 1	-0.637589	-1.00902	-1.07028	-0.855802	-0.0800483	-0.191387	-0.318002	-0.239739	0.843921	0.494728	0.327099	0.276784	6.50862	6.42857	6.31723	6.19061	6.26888														II					II
ILMN_1661495	TTGAATCTAGAGCACCAGAAGGTAAGAAGCTGGATGAGAGGATAATATTT	chr1	39875175	39882154	NM_015038	+	KIAA0754	643314	KIAA0754	-0.677893	-1.10472	-0.948338	-0.846973	0.0444009	-0.00275639	-0.0538806	-0.00442354	0.859793	0.994087	0.94331	0.983586	5.71269	5.7571	5.70994	5.65881	5.70827														II					II
ILMN_1761264	CACCTGATGAAGCCAAACGCAGTCCCCAAGGCGTGCTGTGCACCCACCAA	chr1	39957317	39995541	NM_181809	+	BMP8A	353500	bone morphogenetic protein 8a	-0.690172	-0.989228	-0.92649	-0.771267	0.0781161	0.00626076	0.087343	0.11966	0.770398	0.98801	0.902692	0.483185	5.64527	5.72338	5.65153	5.73261	5.76493														II					II
ILMN_1757343	CTGCTGCACATGTTAGAGTCCCCCGAGTCTCTCCGCTCCAAGGTGGATGA	chr1	40026484	40042521	NM_003819	-	PABPC4	8761	poly(A) binding protein, cytoplasmic 4 (inducible form)	-0.719219	-0.802318	-0.892175	-0.725875	0.044189	0.0100221	0.0910381	0.172815	0.890655	0.981572	0.891285	0.274701	12.1797	12.2239	12.1897	12.2707	12.3525														II					II
ILMN_1654324	GTGTTTCTATCCCCAAGCCTTCCTGGTGTCTCCAACTCCTACCCCATTGC	chr1	40089102	40105348	NM_014571	-	HEYL	26508	hairy/enhancer-of-split related with YRPW motif-like	-0.629337	-0.699003	-0.893418	-0.59469	-0.0927563	-0.118521	-0.238737	-0.0245019	0.763723	0.68001	0.448508	0.92646	5.65405	5.56129	5.53553	5.41531	5.62955														II					II
ILMN_1815796	CATGTGCCTTATGGTGTGGCACAGACACCCCGGCGGACTGCACCTGCAAA	chr1	40124792	40137710	NM_032526	-	NT5C1A	84618	5'-nucleotidase, cytosolic IA	-0.679789	-0.693168	-0.861319	-0.648326	-0.0442876	-0.0600738	-0.110537	0.0110727	0.865346	0.808583	0.787021	0.957229	5.80034	5.75605	5.74027	5.68981	5.81142														II					II
ILMN_1736976	CCCTGGGTGAGGCTTTGAGCTGACTTTAGAGATCACTGTGGGGTCAAGAA	chr1	40144319	40157382	NM_016257	-	HPCAL4	51440	hippocalcin like 4	-0.641801	-0.700123	-0.856679	-0.626103	0.0281076	-0.0135796	-0.158101	-0.211758	0.946336	0.979067	0.757371	0.245364	5.86472	5.89282	5.85114	5.70662	5.65296														II					II
ILMN_1680341	CCGCTGCCTGTGCACTCATGAAAAGGGCTTTGGCTTTAAGGGAAGCAGCT	chr1	40204516	40229586	NM_203456	+	PPIE	10450	peptidylprolyl isomerase E (cyclophilin E)	-0.631554	-0.807103	-0.821099	-0.702911	-0.257019	-0.118125	-0.149408	-0.000803247	0.372501	0.792507	0.881479	0.998516	8.43376	8.17674	8.31564	8.28435	8.43296														II					II
ILMN_2123415	TGCAGTGAGCAGAGATCACAACATTGCACTTCAGCCTGGTGACATGAGCA	chr1	40223902	40254533	NM_001720	-	BMP8B	656	bone morphogenetic protein 8b	-0.588181	-0.766713	-0.870205	-0.708141	0.0912054	0.0125449	0.0762284	0.13327	0.725401	0.978631	0.929461	0.44168	5.73005	5.82125	5.74259	5.80627	5.86332														II					II
ILMN_1653730	CTCCTACTTTCCTCCCTAGGTGGACAGTGCTCCTCTAGAGAGCTGCGACT	chr1	40235196	40237020	NM_022120	-	OXCT2	64064	3-oxoacid CoA transferase 2	-0.583783	-0.774237	-0.846426	-0.700118	-0.187238	-0.0874705	0.194782	0.0722447	0.164974	0.685109	0.350799	0.646586	5.93997	5.75273	5.8525	6.13475	6.01221														II					II
ILMN_1727692	GTGAGCCACATATTGGGAGTTCTAGATTTGAGTGAATGGCAGGAAAGGGC	chr1	40306705	40349177	NM_017646	-	TRIT1	54802	tRNA isopentenyltransferase 1	-0.513604	-0.565808	-0.844757	-0.612866	0.0488691	-0.0728505	0.0571871	0.0662284	0.890823	0.824023	0.96042	0.754349	8.36782	8.41669	8.29497	8.425	8.43405														II					II
ILMN_1754541	AAGCTGGTGGGGTTGGGGAGGAACGAGAGCCCGGCAGCCGACTGTGCCGA	chr1	40361095	40367687	NM_001033081	-	MYCL	4610	v-myc avian myelocytomatosis viral oncogene lung carcinoma derived homolog	-0.526334	-0.560011	-0.851031	-0.611205	0.224537	0.0749001	0.215487	-0.0173922	0.0981592	0.776247	0.323971	0.936493	5.84279	6.06732	5.91769	6.05827	5.8254														II					II
ILMN_1789638	GCAGCTCTGGCTGCTCAGAAACAGACTCCACAGAGCTGGCTAGCATCCTC	chr1	40420783	40435640	NM_032793	+	MFSD2A	84879	major facilitator superfamily domain containing 2A	-0.623892	-0.646378	-0.962147	-0.631405	0.033676	0.0522007	0.0351791	0.189385	0.912497	0.855228	0.977399	0.183571	5.74083	5.77451	5.79303	5.77601	5.93021														II					II
ILMN_1797604	GTGCCTGTCACCTGTCTTCACTGCCTCCTTTTCCCTGTCATGCTCATCAG	chr1	40506254	40538321	NM_006367	+	CAP1	10487	CAP, adenylate cyclase-associated protein 1 (yeast)	-0.612301	-0.689058	-0.954657	-0.680367	0.0760424	0.139843	-0.0120056	-0.0546883	0.808249	0.563557	0.99586	0.808481	12.7859	12.8619	12.9257	12.7739	12.7312														II					II
ILMN_1669273	TTGGAGAAATGATGAGCTACGCCTTGATGAAAGAACCGTGTTGGTGCTGC	chr1	40538381	40563142	NM_000310	-	PPT1	5538	palmitoyl-protein thioesterase 1	-0.655675	-0.701118	-0.950067	-0.709926	-0.0574834	-0.127205	0.0754753	0.00875972	0.891907	0.700946	0.952111	0.979235	10.4874	10.4299	10.3602	10.5628	10.4961														II					II
ILMN_1801156	TGGGGACATTTGCCAACTCGAACAAAGGCTGAGAAGCAGCCACACCGTTG	chr1	40627040	40706593	NM_012421	+	RLF	6018	rearranged L-myc fusion	-0.497733	-0.639928	-0.791846	-0.602766	0.0868649	0.0164551	0.0298894	0.00919591	0.91436	0.986744	0.995253	0.988453	6.45789	6.54476	6.47435	6.48778	6.46709														II					II
ILMN_1773333	GCTCAAAAACCTGCCACGAAGAGGGATTGCTCCTCTGAGCCCTACTGCAG	chr1	40713572	40717365	NM_001008740	+	TMCO2	127391	transmembrane and coiled-coil domains 2	-0.517334	-0.702505	-0.823782	-0.665028	0.0211559	-0.0840794	0.0251972	-0.128713	0.954526	0.759639	0.987708	0.440268	5.73876	5.75992	5.65468	5.76396	5.61005														II					II
ILMN_1656413	GGGATCAACTGTACGCCTTTGGTATCTGACCATAAAGTCTTTTGCTCCGC	chr1	40723721	40759856	NM_005857	+	ZMPSTE24	10269	zinc metallopeptidase STE24	-0.441808	-0.604664	-0.829955	-0.580039	0.326324	0.201029	-0.0338984	-0.0613947	0.386507	0.68781	0.992988	0.88665	10.6318	10.9581	10.8328	10.5979	10.5704														II					II
ILMN_1685122	GCCAGTTCCTGATCCCATCTCACTCTCTGGACCTACCAGGTGACTGCTGC	chr1	40766162	40782939	NM_001852	-	COL9A2	1298	collagen, type IX, alpha 2	-0.517113	-0.623342	-0.732825	-0.612109	0.0341112	0.0501195	0.0854709	0.224529	0.907046	0.85534	0.877901	0.0966936	5.59911	5.63322	5.64923	5.68458	5.82364														II					II
ILMN_2081682	AGGCAGAGGGCCGGGACAGCTTTCCTCTCAGTCATTGTTCACCCCACTTG	chr1	40839377	40888998	NM_022733	+	SMAP2	64744	small ArfGAP2	-0.512205	-0.556876	-0.764316	-0.664099	0.217636	0.339569	0.309222	-0.75903	0.460725	0.118861	0.43167	0.00175317	10.1147	10.3323	10.4543	10.4239	9.35568														II					II
ILMN_2048388	GTTGGAGCACAAGATTCTAAATCAGTGGTTCCCTGATCCCTCAAAAATCC	chr1	40916336	40929390	NM_023070	+	ZFP69B	65243	ZFP69 zinc finger protein B	-0.57369	-0.514933	-0.784248	-0.585558	-0.0665907	-0.0552566	-0.215111	-0.0112376	0.929249	0.949641	0.870647	0.98397	6.40612	6.33953	6.35086	6.19101	6.39488														II					II
ILMN_1681367	CTCTTCACTTAGTCGACATCATGAAATACACAGGAGGAACGCCTTCCGAA	chr1	40943301	40962015	NM_198494	+	ZFP69	339559	ZFP69 zinc finger protein	-0.556619	-0.476929	-0.750137	-0.572616	-0.0462467	-0.200513	0.0126753	0.0424495	0.876473	0.167239	0.995211	0.826513	5.94105	5.8948	5.74053	5.95372	5.9835														II					II
ILMN_1783996	CCAGGACCAAGGCTCAGGGATGAGTGGGAGAGATGGGTTATACTGTCCCT	chr1	40974432	40982214	NM_022774	+	EXO5	64789	exonuclease 5	-0.528424	-0.464835	-0.773893	-0.558221	-0.794765	-0.852645	-0.52025	-0.0784312	7.10003e-07	2.15624e-07	0.00216552	0.708204	6.77144	5.97668	5.9188	6.25119	6.69301											e29.2	e39.2	e47.2	II					II
ILMN_1751393	CCATTTGCTGGCACTTTTAATGGGCATGACAGTGTTTCTGAATCTGAGTC	chr1	40997232	41013841	NM_152373	+	ZNF684	127396	zinc finger protein 684	-0.488336	-0.473065	-0.76198	-0.548619	0.16055	0.119263	-0.0446147	0.0947988	0.806959	0.876627	0.991684	0.844808	6.23619	6.39674	6.35545	6.19158	6.33099														II					II
ILMN_1742382	GTGCAGCATCTTTCCTAACTTGTTGTGGTTCCCGGGTGGCAGGTGCACAG	chr1	41086351	41131324	NM_014747	-	RIMS3	9783	regulating synaptic membrane exocytosis 3	-0.439846	-0.609916	-0.726399	-0.67694	-0.0252775	0.0181668	0.216409	0.18513	0.953599	0.972111	0.548974	0.325144	5.94616	5.92088	5.96433	6.16257	6.13129														II					II
ILMN_1810488	GGAACAGCTGCTACCCCCAAGACTTGCCACGTTGTTCTGCCCTCAGATGG	chr1	41157241	41237275	NM_014223	+	NFYC	4802	nuclear transcription factor Y, gamma	-0.439246	-0.819225	-0.655158	-0.790888	-0.120804	-0.0111405	0.0747064	-0.081585	0.771955	0.986191	0.965304	0.792254	8.07289	7.95209	8.06175	8.1476	7.99131														II					II
ILMN_2298683	CTGGCCCTCTTGTTTGAGCACGTGCAACGGGCCCGCAATGGGGGCCTACG	chr1	41249683	41306124	NM_004700	+	KCNQ4	9132	potassium voltage-gated channel, KQT-like subfamily, member 4	-0.477011	-0.836265	-0.736521	-0.837492	0.218979	0.246215	0.175433	0.156872	0.0887927	0.0383897	0.49803	0.27135	5.53193	5.75091	5.77814	5.70736	5.6888														II					II
ILMN_1787691	GCTTCAGCTTTCGGACTCTGGTTCTTGGATCGTGTCCTCTCCCCCTCGCC	chr1	41326727	41328018	NM_133467	-	CITED4	163732	Cbp/p300-interacting transactivator, with Glu/Asp-rich carboxy-terminal domain, 4	-0.538533	-0.762692	-0.790324	-0.788022	-0.0214078	-0.0229451	-0.0800949	0.0887886	0.951948	0.953924	0.911634	0.602989	5.71173	5.69032	5.68878	5.63163	5.80051														II					II
ILMN_1783285	TCCCCATGCCTGTGCGTGCGCTTCCTATTTCTAGGGCTGGGAAACACTCC	chr1	41445006	41478235	NM_001905	+	CTPS1	1503	CTP synthase 1	-0.695091	-0.836819	-0.763125	-0.769242	0.243584	0.198463	0.170837	-0.327371	0.408636	0.544988	0.846997	0.174713	10.4706	10.7142	10.6691	10.6415	10.1433														II					II
ILMN_1777637	TGGCGAGGCATATTTGATGACTGTGGTTACAGGGCAAGAGGCCACCCTGC	chr1	41481268	41487427	NM_144990	-	SLFNL1	200172	schlafen-like 1	-0.773039	-0.859466	-0.710648	-0.766652	0.121978	0.110361	0.04494	0.11815	0.455657	0.520769	0.957818	0.388314	5.59264	5.71462	5.703	5.63758	5.71079														II					II
ILMN_1653861	GTCCACAGGCTTCCTTGTAAGCAAGTCAGCAGCACAGCTACTCACGCTGC	chr1	41492870	41627104	NM_001031694	-	SCMH1	22955	sex comb on midleg homolog 1 (Drosophila)	-0.686296	-0.855916	-0.612462	-0.788445	0.206489	0.342394	0.242565	-0.366856	0.458294	0.0845957	0.613825	0.0920045	8.44911	8.6556	8.7915	8.69167	8.08225														II					II
ILMN_1680814	TACAAACCAGGAGCAACCGTGCAGCCACGAACACGCATGCCTCAGCCAGC	chr1	41944445	41950344	NM_001956	-	EDN2	1907	endothelin 2	-0.766089	-0.832143	-0.476294	-0.848887	0.0189329	0.00455808	0.00828557	-0.0576876	0.971933	0.993648	0.996641	0.822026	5.69476	5.71369	5.69932	5.70305	5.63707														II					II
ILMN_1751596	TATGGTTTTGGGGAAAGGCTGATGGTGAAGCCTCCTGACCCTCCCCGCTG	chr1	41972035	42384378	NM_024503	-	HIVEP3	59269	human immunodeficiency virus type I enhancer binding protein 3	-0.840772	-1.31879	-0.659624	-1.13659	0.0892921	0.19245	0.165897	0.0284626	0.701135	0.195118	0.602125	0.889059	6.01277	6.10207	6.20522	6.17867	6.04124														II					II
ILMN_1735578	CCCTGAGGACCATCGCTAACGACGACTGTGAGCTGTGTGTGAACGTTGCG	chr1	42619091	42621495	NM_007102	+	GUCA2B	2981	guanylate cyclase activator 2B (uroguanylin)	-0.527449	-0.778996	-0.627402	-0.618681	0.0100184	-0.101092	0.0549935	0.0539024	0.980462	0.647769	0.950888	0.767817	5.70493	5.71495	5.60383	5.75992	5.75883														II					II
ILMN_1763749	GCCTCGCCCCAACACTGTCCTTCCCTGCCACTTCAACCCCCAGCTAATAA	chr1	42628361	42630395	NM_033553	-	GUCA2A	2980	guanylate cyclase activator 2A (guanylin)	-0.499995	-0.863641	-0.618655	-0.64817	-0.0427741	-0.042547	0.0806808	0.10255	0.860341	0.869171	0.86885	0.444682	5.76132	5.71855	5.71878	5.84201	5.86387														II					II
ILMN_2128668	GCATTGGCTTTTTGTGCAGATACAACCTGCTCTCTGTACTGCTGTTGGAC	chr1	42642209	42800903	NM_014947	-	FOXJ3	22887	forkhead box J3	-0.60161	-0.864391	-0.673511	-0.771193	0.192638	0.179218	0.116738	0.0170446	0.539092	0.584957	0.919619	0.962758	9.78071	9.97335	9.95993	9.89745	9.79776														II					II
ILMN_1706664	GGCCCCACCCTCCATGCTGCCCGAACCTGGCTACAACATTAACAACAGGA	chr1	42846467	42889900	NM_173642	+	RIMKLA	284716	ribosomal modification protein rimK-like family member A	-0.555959	-0.573401	-0.8294	-0.695331	-0.25571	-0.315924	-0.272706	-0.0147657	0.0782164	0.0159345	0.175265	0.95238	6.13473	5.87902	5.81881	5.86203	6.11997														II					II
ILMN_1655545	CTGCTTTGAGGTACTGTAGACTGCTGAAGTTTCCACCCTCTTCCCCTGGG	chr1	42896000	42921938	NM_032257	-	ZMYND12	84217	zinc finger, MYND-type containing 12	-0.489886	-0.515765	-0.789815	-0.673323	-0.109916	-0.0923858	-0.0706279	0.0345073	0.730435	0.799895	0.954722	0.90002	5.75625	5.64634	5.66387	5.68563	5.79076														II					II
ILMN_2396996	AGAAAGGGAAAAGGCAGTGGTGTGTAGGCAAATATGGTTTGGCATTTGTC	chr1	42922164	42926901	NM_001077447	+	PPCS	79717	phosphopantothenoylcysteine synthetase	-0.504879	-0.543494	-0.81753	-0.682442	-0.572675	-0.492236	-0.239491	0.139137	0.000861705	0.00386714	0.596489	0.557158	7.7654	7.19273	7.27317	7.52591	7.90454											e29.2			II					II
ILMN_2137382	CACCATCTCCAGAGTCGTTGGTGGCTACCCATGCTAAGTCATTAGTCCTC	chr1	43000559	43120335	NM_001080850	+	CCDC30	728621	coiled-coil domain containing 30	-0.466855	-0.650305	-0.765399	-0.718868	-0.0484266	-0.0942455	0.000847481	-0.0618452	0.859188	0.663159	0.999351	0.713362	5.70772	5.65929	5.61347	5.70856	5.64587														II					II
ILMN_1801913	GCTACCTGTGGTGATCTCGCAGTGTGGGGAGATGTAGTCCAGACAAAGAC	chr1	43124047	43142429	NM_006347	+	PPIH	10465	peptidylprolyl isomerase H (cyclophilin H)	-0.5537	-0.78049	-0.771398	-0.797555	0.0334823	0.139819	0.0951556	0.349195	0.968778	0.815723	0.965815	0.285488	9.71964	9.75312	9.85946	9.81479	10.0688														II					II
ILMN_2124769	AGATGGCAAAGAGACAAAAGCAGCCGATCCACCAGCTGAGAATTCGTCCG	chr1	43148065	43168020	NM_004559	+	YBX1	4904	Y box binding protein 1	-0.52672	-0.800037	-0.801023	-0.754978	0.0781189	0.00323895	0.23848	-0.352349	0.916449	0.998165	0.853596	0.324064	11.6989	11.777	11.7022	11.9374	11.3466														II					II
ILMN_1750097	GCATCAGAAGTCATGTAGCTCCTCAGGGGACTGTAGTGTGTGGTCAGCAC	chr1	43198763	43205925	NM_148960	-	CLDN19	149461	claudin 19	-0.697463	-0.861985	-0.779671	-0.776437	0.0044946	0.0331722	0.0552106	0.162624	0.992057	0.930371	0.955511	0.311636	5.84675	5.85125	5.87993	5.90196	6.00938														II					II
ILMN_1664294	TACATCTGCCACTCAGCCGAGGGGACCCTGCTCACAGCCTTCTACATGGT	chr1	43212005	43232755	NM_022356	-	LEPRE1	64175	leucine proline-enriched proteoglycan (leprecan) 1	-0.71297	-0.891939	-0.812464	-0.742198	0.0287461	-0.13285	0.115111	-0.283795	0.962872	0.754404	0.92853	0.248565	8.66111	8.68985	8.52826	8.77622	8.37731														II					II
ILMN_1801941	GGACCTGGCTGTCAACCTCCTTGTTGCCCCCACTGTTGCCTTGAGAATTG	chr1	43232915	43241413	NM_024097	+	C1orf50	79078	chromosome 1 open reading frame 50	-0.710619	-0.88286	-0.838244	-0.75681	-0.00875306	-0.115051	0.0379481	-0.212322	0.991849	0.834517	0.990895	0.49516	8.7233	8.71454	8.60824	8.76124	8.51097														II					II
ILMN_2050023	CCCCAGGTTCAAACCAGATGGGATCCTGAGAGCTTTGAGAGGGTGTTGCC	chr1	43272722	43283059	NM_199342	-	CCDC23	374969	coiled-coil domain containing 23	-0.656886	-0.728369	-0.833308	-0.708226	0.187301	0.122822	0.196714	-0.0196886	0.335338	0.622713	0.574441	0.938223	8.7713	8.9586	8.89412	8.96802	8.75161														II					II
ILMN_1785387	GAAAATGGCGGTCGCTGGAGCCGCCGACCAAGAGGCTTGGGAGTCTGTAC	chr1	43282775	43310660	NM_001017922	+	ERMAP	114625	erythroblast membrane-associated protein (Scianna blood group)	-0.647412	-0.715411	-0.816359	-0.726641	-0.135081	-0.0687202	0.0141306	-0.139293	0.483895	0.805096	0.994885	0.376704	5.92665	5.79157	5.85793	5.94078	5.78736														II					II
ILMN_2045175	GTGCCCCAACTTTGCTTCTAGATCTCTGGGGTGGGAGGAGTGACCTTCTC	chr1	43312243	43318146	NM_015911	+	ZNF691	51058	zinc finger protein 691	-0.622975	-0.726096	-0.849889	-0.68533	-0.0230853	0.0408371	0.00185897	0.105639	0.947353	0.904465	0.998438	0.52353	6.35217	6.32909	6.39301	6.35403	6.45781														II					II
ILMN_1659027	AGGGCCTGTGGGAGCCTGCAAACTCACTGCTCAAGAAGACATGGAGACTC	chr1	43391045	43424847	NM_006516	-	SLC2A1	6513	solute carrier family 2 (facilitated glucose transporter), member 1	-0.481773	-0.687279	-0.970757	-0.747503	-0.523498	-0.507905	-0.175458	-0.288621	0.0497696	0.0534536	0.89246	0.364253	11.0042	10.4807	10.4963	10.8287	10.7156											e29.2			II					II
ILMN_1768127	TGTATCTAGCTTCCGGGCCAAGACAGCTCATGGCAGAGGCCTCAAGAGGC	chr1	43629844	43637986	NM_006824	-	EBNA1BP2	10969	EBNA1 binding protein 2	-0.448491	-0.704621	-0.882801	-0.655153	0.1557	0.19059	-0.0323127	-0.0199169	0.370806	0.194673	0.980399	0.925785	12.6481	12.8038	12.8387	12.6158	12.6282														II					II
ILMN_1717064	GTCAGAATCACAAAGACAGAGTGGTGGTTGGCAGGGGCTGCAGGAAGGGG	chr1	43638000	43676549	NM_152498	+	WDR65	149465	WD repeat domain 65	-0.484628	-0.68696	-0.866544	-0.681477	0.0224091	0.0538951	0.104308	-0.159267	0.958821	0.886792	0.88921	0.393319	5.82803	5.85044	5.88193	5.93234	5.66877														II					II
ILMN_1685709	TATGGGCTCTGCAATGAGACAGACCTGGAGGGGACTCTCCCGTTGAGCAC	chr1	43735664	43739673	NM_144626	+	TMEM125	128218	transmembrane protein 125	-0.722984	-0.703527	-0.917795	-0.83331	0.0726862	0.0489454	-0.0525477	0.0384137	0.767572	0.869438	0.953918	0.839864	5.78158	5.85427	5.83053	5.72903	5.82														II					II
ILMN_2196232	CAGGCGTGAGCCACCATGCCCGGCCAGCTTCTTAATGAAATATTTTCCTA	chr1	43747556	43751250	NM_182517	-	C1orf210	149466	chromosome 1 open reading frame 210	-0.796314	-0.757326	-0.872366	-0.847792	-0.0303204	0.155243	0.123821	-0.0548373	0.92096	0.316174	0.75333	0.748354	5.88524	5.85492	6.04049	6.00906	5.8304														II					II
ILMN_1815690	ATCCCACTGCTCCCCCAACACAAACCCCCACTCCAGCTCCTTCGCTTAAG	chr1	43766565	43788781	NM_005424	+	TIE1	7075	tyrosine kinase with immunoglobulin-like and EGF-like domains 1	-0.858086	-0.790598	-0.835046	-0.805998	0.179708	0.033177	0.00331034	-0.533401	0.728734	0.970649	0.998923	0.0917598	7.6781	7.85781	7.71128	7.68141	7.1447														II					II
ILMN_1776640	GTCCTTTTCCCCCAGCACCTAGAGTAGTGCTTGGTGCATGATAGTAGGCC	chr1	43803474	43820135	NM_005373	+	MPL	4352	myeloproliferative leukemia virus oncogene	-0.924499	-0.795763	-0.817798	-0.86303	-0.0775579	-0.0317425	-0.0315048	-0.0928278	0.778474	0.936048	0.984245	0.610622	5.82395	5.7464	5.79221	5.79245	5.73113														II					II
ILMN_1663390	AAGGCCAGTGCAGCCAAAAGCAGCCTCATCCACCAAGGCATCCGCTGAAG	chr1	43824625	43828873	NM_001255	+	CDC20	991	cell division cycle 20	-0.990801	-0.794891	-0.805984	-0.860047	0.287368	0.392356	0.320639	-0.306824	0.454696	0.200416	0.645553	0.331979	12.4996	12.787	12.892	12.8203	12.1928														II					II
ILMN_1798123	TGGCCTCATTGCTGTCTGCCACTCCAGAGCTGGGGGCTAAAAGGGCTGTA	chr1	43829067	43833745	NM_022821	-	ELOVL1	64834	ELOVL fatty acid elongase 1	-0.973382	-0.812608	-0.803834	-0.865963	0.0936183	0.161547	0.0191107	-0.214978	0.826282	0.648312	0.995213	0.384958	8.02827	8.12188	8.18981	8.04738	7.81329														II					II
ILMN_1659537	TGTGCTGCCAGAAACTGTAGCAACCTCTGTGTTCTTAGAGGCACACTGTT	chr1	43849578	43855483	NM_201542	-	MED8	112950	mediator complex subunit 8	-0.945836	-0.840204	-0.868324	-0.850371	-0.0959479	0.00584502	-0.0393605	-0.209876	0.793779	0.991774	0.9856	0.332267	7.58335	7.4874	7.58919	7.54399	7.37347														II					II
ILMN_1701315	TCTCTGCACCTCTTCCAGGATTCCCTGACTGTGCCAGCCCTCGTCCGTCT	chr1	43855555	43919918	NM_015284	+	SZT2	23334	seizure threshold 2 homolog (mouse)	-0.89121	-0.834746	-0.877601	-0.795209	-0.0586621	-0.0661574	-0.0816643	-0.0292125	0.814277	0.795834	0.889419	0.876403	5.78802	5.72936	5.72187	5.70636	5.75881														II					II
ILMN_1706660	TACTTCCTGGACACGCCCCAGCAGGCGGCAGCCATCTTACAGAAGGTAGG	chr1	43916673	43919660	NM_031207	-	HYI	81888	hydroxypyruvate isomerase (putative)	-0.934433	-0.864878	-0.837329	-0.820667	-0.907397	-0.547345	-0.481046	-0.00349834	4.93809e-07	0.000486352	0.0133321	0.991707	6.95867	6.05128	6.41133	6.47763	6.95517											e29.2	e39.2		II					II
ILMN_1798081	ATCAGTCCTTATTATCCCAGCTTGCTGAGGGGCAGGGAGAGCGCCTCTTC	chr1	43996546	44089343	NM_130440	+	PTPRF	5792	protein tyrosine phosphatase, receptor type, F	-0.691219	-0.680503	-0.951848	-0.715222	0.29584	0.190762	0.12987	0.547618	0.334943	0.629527	0.925862	0.0395199	9.03359	9.32943	9.22435	9.16346	9.58121														II					II
ILMN_1736650	GCAGAGCCCCTGTGGCAAAGTATTACAGGGTGTGGGTGGGGATTACCCTG	chr1	44115796	44171189	NM_014663	+	KDM4A	9682	lysine (K)-specific demethylase 4A	-0.682494	-0.728871	-1.05679	-0.680488	0.0967431	0.139049	0.111523	-0.213754	0.735825	0.569652	0.873632	0.230211	6.24289	6.33964	6.38194	6.35442	6.02914														II					II
ILMN_1699472	TAGCCTGGACCAAAGGGAAGTGAGGCCCAAGGAGCTTACCCAAGCTGTGG	chr1	44173203	44396837	NM_174967	+	ST3GAL3	6487	ST3 beta-galactoside alpha-2,3-sialyltransferase 3	-0.78963	-1.05588	-0.995914	-0.816337	-0.142841	-0.0818958	0.315486	-0.250952	0.677872	0.855978	0.369015	0.272746	7.11989	6.97705	7.038	7.43538	6.86894														II					II
ILMN_1762952	AGCACTGGTCCCCGGAAAGGTGCCTAGAAGAACAAGGTGCAGGACCCCGT	chr1	44398991	44402912	NM_057091	+	ARTN	9048	artemin	-0.720651	-0.871321	-0.780806	-0.900687	0.240207	0.0797688	0.0938134	0.190144	0.073892	0.762422	0.875005	0.202686	5.44201	5.68222	5.52178	5.53583	5.63216														II					II
ILMN_1651229	ACAAGAGGCGGGTGAAGGAGATGGTGAAGGAGTTCACACTGCTGTGCCGG	chr1	44412477	44433694	NM_014652	+	IPO13	9670	importin 13	-0.707609	-0.88837	-0.72718	-0.869948	-0.0606572	-0.252876	0.071664	0.057215	0.91755	0.452552	0.972966	0.875967	7.27228	7.21162	7.01941	7.34394	7.3295														II					II
ILMN_2276431	CCCCCAGCTTTCTGGTAGCTTCTTCCAGCCTATACTGGCACCATGTGAGC	chr1	44435652	44439043	NM_001384	+	DPH2	1802	DPH2 homolog (S. cerevisiae)	-0.728609	-0.869087	-0.755615	-0.856954	-0.0943313	0.204473	0.124766	-0.434067	0.750214	0.292549	0.85128	0.014774	7.13125	7.03692	7.33573	7.25602	6.69719														II					II
ILMN_1721391	GGCCCTCCCTGCACTCCCCTCTTGCTGCGTGTTGATTTGGAGGCACTGCA	chr1	44440601	44443972	NM_004047	+	ATP6V0B	533	ATPase, H+ transporting, lysosomal 21kDa, V0 subunit b	-0.705953	-0.861921	-0.755277	-0.873685	-0.0905024	-0.0518008	-0.0237629	-0.201258	0.825141	0.923281	0.993306	0.398111	11.5255	11.435	11.4737	11.5017	11.3242														II					II
ILMN_1806508	CATGGGGGACGGAACCGTCCGCAGCCGCCGGAGCCGGGAGCCCTGCCCAA	chr1	44444873	44456843	NM_003780	+	B4GALT2	8704	UDP-Gal:betaGlcNAc beta 1,4- galactosyltransferase, polypeptide 2	-0.696193	-0.861022	-0.765308	-0.851829	0.144658	0.173476	0.161004	-0.256637	0.536328	0.403806	0.729097	0.13602	6.08039	6.22504	6.25386	6.24139	5.82375														II					II
ILMN_1718771	AGGCCTCCACAAAGGCCTGGCAGACAGAGGTCTCATTCCAGCCTGACTCT	chr1	44457279	44462198	NM_152499	+	CCDC24	149473	coiled-coil domain containing 24	-0.637775	-0.876355	-0.704431	-0.856597	-0.245182	-0.273192	0.0271388	-0.289738	0.48932	0.406763	0.993761	0.306198	7.5506	7.30542	7.27741	7.57774	7.26086														II					II
ILMN_2252701	GCATGGGGCCTACAACTCTGGTCTCCTTCCCCAACTCATGGCCCAGCACT	chr1	44462154	44483012	NM_201649	-	SLC6A9	6536	solute carrier family 6 (neurotransmitter transporter, glycine), member 9	-0.587037	-0.815967	-0.727565	-0.802524	0.0507119	0.0711136	0.0732928	0.166563	0.906687	0.863631	0.95413	0.443596	5.72436	5.77507	5.79547	5.79765	5.89092														II					II
ILMN_1744220	CAGGCTCCTGCTCTTGTGGAGGTCACAATCTAGCGGAGAAAGGATGTTAC	chr1	44584521	44600809	NM_173484	+	KLF17	128209	Kruppel-like factor 17	-0.585883	-0.596359	-0.737916	-0.595741	-0.110293	-0.137132	-0.225	-0.268917	0.761297	0.689649	0.650447	0.21524	5.90913	5.79884	5.772	5.68413	5.64022														II					II
ILMN_2328813	TGAGAGGCCCCACGGGGTGTGGGCGACGCTGTTATGTAAATAGAGCTGCT	chr1	44679124	44686351	NM_001034024	+	DMAP1	55929	DNA methyltransferase 1 associated protein 1	-0.475563	-0.741908	-0.767088	-0.640353	0.0979392	0.0355415	0.199414	-0.134011	0.879243	0.967997	0.878308	0.72992	7.91153	8.00947	7.94707	8.11094	7.77752														II					II
ILMN_1704980	TCCCCTTACTCTCCCCTGGACTTGGATGGGCCCGAGTTGGGGGCAACACC	chr1	44686741	44820939	NM_024066	-	ERI3	79033	ERI1 exoribonuclease family member 3	-0.540602	-0.954714	-0.692208	-0.663245	0.0782709	-0.00047361	0.0107931	-0.12729	0.83382	0.999526	0.996087	0.575481	6.16816	6.24643	6.16769	6.17896	6.04087														II					II
ILMN_1694504	GACAGTGCTCCTGGCCACCCAGCCTCTGCTGAGAACCATTCCTGGGATTA	chr1	44870959	45117396	NM_018150	+	RNF220	55182	ring finger protein 220	-0.351085	-0.595954	-0.757678	-0.616243	0.0419557	0.13943	0.0607959	-0.278055	0.947489	0.77863	0.979741	0.325835	9.58546	9.62741	9.72489	9.64625	9.3074														II					II
ILMN_1688041	GCTGTAGAGGTTGACAAATGGAGGGGGGTGTTGAGGGTGAGCCCTAGTTG	chr1	45119500	45140099	NM_024587	-	TMEM53	79639	transmembrane protein 53	-0.72839	-0.613815	-0.870273	-0.727997	-0.156905	-0.130695	0.048028	-0.12097	0.677482	0.765563	0.984687	0.676035	6.36226	6.20535	6.23156	6.41029	6.24129														II					II
ILMN_1685916	CTGGGGTTGTCCTGGCTCTGGGGAGAGAGACGGAGCCTTTAGTACAGCTA	chr1	45205489	45233438	NM_006845	+	KIF2C	11004	kinesin family member 2C	-0.75429	-0.525677	-0.944944	-0.540379	0.228236	0.208199	0.232374	-0.252821	0.386507	0.445795	0.642917	0.258785	9.13627	9.36451	9.34447	9.36865	8.88345														II					II
ILMN_1680393	GTAATGCTGCATACTCCCGAGTGCGCGGTGGGGAAGCCAACCTTGGAGAG	chr1	45241536	45241610	NR_000015	+	SNORD55	26811	small nucleolar RNA, C/D box 55	-0.731773	-0.509327	-0.94356	-0.463869	0.120222	0.327239	0.111106	-0.128723	0.629989	0.0205827	0.86645	0.489727	6.65114	6.77137	6.97838	6.76225	6.52242														II					II
ILMN_1682402	GAATCCTTAGGCGTGGTTGTGGCCGTCTTGGTCACCTGTGTGCCACTTGC	chr1	45242163	45242261	NR_000024	+	SNORD46	94161	small nucleolar RNA, C/D box 46	-0.72766	-0.505762	-0.943263	-0.466137	0.0650459	0.118805	-0.11006	-0.0462498	0.850683	0.673527	0.884061	0.845901	6.14807	6.21312	6.26688	6.03801	6.10182														II					II
ILMN_1684278	GTCCAGTTCTGCTACTGAAGGGAGAGAGATGAGAGCCTTTTAGGCTGAGG	chr1	45243513	45243584	NR_001456	+	SNORD38A	94162	small nucleolar RNA, C/D box 38A	-0.696222	-0.478725	-0.934616	-0.456126	0.109461	0.00919958	-0.134368	-0.0374045	0.747903	0.986364	0.864276	0.895339	6.11788	6.22734	6.12708	5.98351	6.08048														II					II
ILMN_1741944	GTCCAGTTCTGCTACTGACAGTAAGTGAAGATAAAGTGTGTCTGAGGAGA	chr1	45244061	45244130	NR_001457	+	SNORD38B	94163	small nucleolar RNA, C/D box 38B	-0.692261	-0.481743	-0.939135	-0.457733	0.143723	0.0274725	0.0970761	0.0475714	0.334741	0.931365	0.827148	0.768489	5.73537	5.87909	5.76284	5.83245	5.78294														II					II
ILMN_1796685	CAGGTGCACGGTTAGCTTCACAGCAACAGGGAGCTAGGCCATTGGTTCTC	chr1	45249256	45253426	NM_153274	-	BEST4	266675	bestrophin 4	-0.737917	-0.469683	-0.900076	-0.392257	0.0282535	0.0794049	0.00123335	0.122553	0.923517	0.718905	0.999212	0.382387	5.64955	5.67781	5.72896	5.65078	5.7721														II					II
ILMN_1679979	AGGGAATCAGGGACCAGCTTTACTGGAGTTGGGGGCGGCTTGTCTTCGCT	chr1	45266035	45271667	NM_004073	+	PLK3	1263	polo-like kinase 3	-0.700502	-0.487566	-0.835965	-0.399357	-0.14112	-0.142591	-0.15284	-0.393107	0.439708	0.425436	0.654843	0.00749442	6.19282	6.0517	6.05023	6.03998	5.79972														II					II
ILMN_1774476	GATCCACTTGTTCTAAAACACAGCAGGTCCATGGCCAGCAGGCCTCTGCC	chr1	45271585	45272957	NM_001013632	-	TCTEX1D4	343521	Tctex1 domain containing 4	-0.66305	-0.494049	-0.81861	-0.402019	-0.0137193	-0.0664026	0.0328789	-0.0888211	0.966102	0.76043	0.972966	0.510811	5.87498	5.86126	5.80858	5.90786	5.78616														II					II
ILMN_1753329	TGTACAAGGAAAGCCCAGAGATCCTGAGTCCACCAGCTCCACAGGGAGGC	chr1	45287937	45308616	NM_003738	-	PTCH2	8643	patched 2	-0.605853	-0.472409	-0.787461	-0.360066	0.049382	0.00049503	0.0475402	-0.0130014	0.871565	0.999436	0.96507	0.956653	5.71262	5.762	5.71311	5.76016	5.69961														II					II
ILMN_1656902	GTTCCTAGAGCTATGCACACCCCTGCCCCAGTTTACCGTTCCTCCCTCAG	chr1	45468219	45477027	NM_024602	-	HECTD3	79654	HECT domain containing E3 ubiquitin protein ligase 3	-0.203462	-0.0472642	-0.592932	-0.0438737	-0.1612	-0.310978	-0.104103	-0.499385	0.710909	0.303233	0.950029	0.0657035	7.99826	7.83706	7.68728	7.89416	7.49888														II					II
ILMN_1740742	GAGGAGGAGATCGGGCAGTTGGTGAAGCAGATGCTGGATGACTTTGGACC	chr1	45477804	45481341	NM_000374	+	UROD	7389	uroporphyrinogen decarboxylase	-0.187009	0.00555698	-0.5789	0.00615418	0.142611	0.0146545	0.0087256	0.185856	0.784197	0.985808	0.997281	0.581222	10.7224	10.865	10.7371	10.7311	10.9083														II					II
ILMN_1742069	TTGTGGCTACTCAAGTCTTACTGTCCAGCCAAGGGCCCCTACGTCTCAGC	chr1	45482075	45672250	NM_020883	-	ZSWIM5	57643	zinc finger, SWIM-type containing 5	0.134767	0.219664	-0.131801	0.324987	-0.0225233	-0.0411263	-0.0336251	0.152327	0.962471	0.927986	0.986616	0.452714	5.68789	5.66537	5.64677	5.65427	5.84022	LAD	LAD	LAD	LAD		DR		DR		DR					IP							PI
ILMN_1697703	TCGAGTCCTCCCTGTGTCCCGCTGTGATTCTATTTCCTCCCACCCACTCC	chr1	45792544	45794346	NM_032756	+	HPDL	84842	4-hydroxyphenylpyruvate dioxygenase-like	-0.29094	-0.039024	-0.527567	0.0266327	-0.0668231	0.0403724	0.11141	0.108527	0.804242	0.907099	0.834679	0.515586	5.66595	5.59912	5.70632	5.77736	5.77447														II					II
ILMN_2277537	GGCGGGAACGCGGGGCCTCCGTGTTCTGCTGTCTTCATCAGCGTGGGCCG	chr1	45794913	45805629	NM_001048174	-	MUTYH	4595	mutY homolog	-0.274294	-0.0198645	-0.523595	-0.00591047	0.115731	0.215739	0.160661	-0.0604877	0.60222	0.149516	0.665014	0.752744	5.97599	6.09172	6.19173	6.13666	5.91551														II					II
ILMN_1660938	CAGGTTATGTGATGGCCTATGTGGAAGTGAGCCAGGGACCGCAACCCTGC	chr1	45805341	45809650	NM_025077	+	TOE1	114034	target of EGR1, member 1 (nuclear)	-0.207418	-0.0357755	-0.51633	0.0187354	-0.1089	-0.0311207	-0.123409	-0.173297	0.716612	0.949416	0.863326	0.380204	6.89372	6.78482	6.8626	6.77031	6.72042														II					II
ILMN_1654370	TTTCTATGCAAGGGGACAGCAAGGCAGCGTGGTGGTCATGGCTCTTAGCT	chr1	45809554	45956840	NM_007170	-	TESK2	10420	testis-specific kinase 2	-0.318348	0.039263	-0.532663	-0.108291	0.00631365	-0.0721768	0.0846544	0.110837	0.991063	0.833637	0.92853	0.579599	6.04995	6.05627	5.97778	6.13461	6.16079	LAD	LAD		LAD		DR		DR		DR					IP							PI
ILMN_1803005	CCTGTGGCGTCAGTCGCAGTGCTCTGGCCAACACTATAGCAGGGCTTATT	chr1	45965855	45976739	NM_015506	+	MMACHC	25974	methylmalonic aciduria (cobalamin deficiency) cblC type, with homocystinuria	-0.344448	-0.0937685	-0.685015	-0.198402	0.00254205	0.19205	0.247684	-0.215546	0.996162	0.487993	0.578184	0.333528	8.0268	8.02934	8.21885	8.27448	7.81125														II					II
ILMN_2366388	TTCTCCAAGCAGAAGTGAGCGCTGGGCTGTTTTAGTGCCAGGCTGCGGTG	chr1	45976706	45987610	NM_181696	-	PRDX1	5052	peroxiredoxin 1	-0.378366	-0.131874	-0.721051	-0.218796	0.0624907	0.0441446	0.025957	-0.040047	0.881616	0.929659	0.991494	0.887163	12.9239	12.9864	12.968	12.9499	12.8838														II					II
ILMN_1728047	ATCTTGCTCAGGTGGCAGGTCCAGCGGAAAGTGATCTGCATCCCCAAAAG	chr1	46016454	46035723	NM_006066	+	AKR1A1	10327	aldo-keto reductase family 1, member A1 (aldehyde reductase)	-0.542936	-0.408695	-0.873983	-0.424031	-0.265807	-0.0609639	-0.0774462	-0.0213924	0.419987	0.924459	0.967845	0.959525	10.1319	9.86605	10.0709	10.0544	10.1105														II					II
ILMN_2348975	GAAAGTAGCCAAGGGGACTGATGGTGGACACTCCAGATGTGGTTGGAAGC	chr1	46049659	46084578	NM_002482	+	NASP	4678	nuclear autoantigenic sperm protein (histone-binding)	-0.645441	-0.628622	-0.916793	-0.540891	-0.232583	-0.125328	0.41846	-0.157679	0.444672	0.77519	0.171047	0.562356	7.88627	7.65369	7.76095	8.30473	7.7286														II					II
ILMN_2076250	ACAGATTTAAAAGATGTGGTTATCACAAGTCTCGAGGGGGAAACTACTGC	chr1	46092975	46152302	NM_021639	-	GPBP1L1	60313	GC-rich promoter binding protein 1-like 1	-0.53939	-0.577582	-0.858	-0.542777	-0.054988	-0.0433533	-0.0831387	-0.090881	0.825968	0.881905	0.885248	0.552771	6.32925	6.27427	6.2859	6.24612	6.23837														II					II
ILMN_1681972	CTGGCAGGACTAATCCCCTTCGTTGCTCCACCACTGGTCATGCTGATGAC	chr1	46153846	46160108	NM_016486	+	TMEM69	51249	transmembrane protein 69	-0.572603	-0.581072	-0.853701	-0.576078	-0.186402	-0.0747443	-0.134972	0.00902267	0.47975	0.856945	0.863482	0.978928	9.86379	9.67739	9.78905	9.72882	9.87282														II					II
ILMN_1789106	AGTCCCAGCACTTTGAGAGGCCGAGGTGAGACGGGAAGATGGCTTGAACT	chr1	46164406	46216485	NM_005897	-	IPP	3652	intracisternal A particle-promoted polypeptide	-0.537444	-0.54742	-0.820752	-0.495138	0.175949	0.14674	0.0825134	-0.18081	0.420472	0.542791	0.931128	0.326072	6.57996	6.75591	6.7267	6.66248	6.39915														II					II
ILMN_1690922	TCAGGAGGGGCCAAGAACCAGGGGGCCATCAAAAGCATCGGGATTTGGCA	chr1	46269284	46501796	NM_015112	+	MAST2	23139	microtubule associated serine/threonine kinase 2	-0.494598	-0.615585	-0.82362	-0.53032	0.0222387	0.0134664	0.0183837	-0.224223	0.948432	0.974446	0.991607	0.126991	6.19458	6.21682	6.20805	6.21296	5.97036														II					II
ILMN_1692895	TTGCTGTGCAATTGTTGGGGAGGGTAGGGGGAAAGGCGAGAGGAGATACT	chr1	46505811	46598380	NM_003629	-	PIK3R3	8503	phosphoinositide-3-kinase, regulatory subunit 3 (gamma)	-0.587545	-0.539824	-0.751425	-0.453726	-0.0722204	-0.0216153	0.0564847	-0.192958	0.865926	0.972203	0.974421	0.401568	6.01719	5.94497	5.99558	6.07368	5.82423														II					II
ILMN_1747546	GATGCCTGACTTTCCTTCCATTGGTGGGTGGATGGGTGGGGGGCATTCCA	chr1	46640748	46651634	NM_005727	+	TSPAN1	10103	tetraspanin 1	-0.546428	-0.471166	-0.85837	-0.458932	0.0304581	0.107844	0.0513729	0.160405	0.923463	0.601559	0.954961	0.272947	6.13034	6.1608	6.23819	6.18172	6.29075														II					II
ILMN_1693664	GGCCCACATGCTGACACAGACTCACTCAGAGACCCTTAGACACTGGACCA	chr1	46654352	46664121	NM_017739	-	POMGNT1	55624	protein O-linked mannose N-acetylglucosaminyltransferase 1 (beta 1,2-)	-0.663283	-0.463031	-0.849464	-0.450921	-0.149302	-0.379699	-0.210073	-0.533652	0.532673	0.00850363	0.559455	0.00293544	10.1339	9.98463	9.75423	9.92386	9.60028														II					II
ILMN_1742738	CTGCCAGGATGGGTAGCCCTTTGTACGGGTCCTTGGATGGTAGTAGGTCA	chr1	46669005	46686928	NM_001013615	+	LURAP1	541468	leucine rich adaptor protein 1	-0.706964	-0.450731	-0.873732	-0.527607	-0.00419408	-0.00422624	0.015685	-0.129887	0.992057	0.991226	0.992988	0.398064	5.80458	5.80038	5.80035	5.82026	5.67469														II					II
ILMN_1658027	GCTGGTCTGGGTGTAGCTCTTAGAGGAAGGAGATAGGGAAAAGGGGCTCC	chr1	46713366	46744145	NM_003579	+	RAD54L	8438	RAD54-like (S. cerevisiae)	-0.717011	-0.532355	-1.00563	-0.536102	0.0617827	0.0451195	-0.0165503	-0.0391816	0.926799	0.954969	0.996087	0.930118	7.07093	7.13271	7.11605	7.05438	7.03175														II					II
ILMN_1712755	AGCAGGCACCCAGGCTTTAGAGAAGTATAGGGGGCTTCTTCCCTGCTGGG	chr1	46744071	46769038	NM_006369	-	LRRC41	10489	leucine rich repeat containing 41	-0.624686	-0.463348	-0.942138	-0.464706	-0.108223	-0.0886712	0.109644	-0.554884	0.90028	0.929177	0.972966	0.177485	8.75038	8.64215	8.6617	8.86002	8.19549														II					II
ILMN_1792138	GTAACTGTAAGTTCACATCAACCTCATGGGTTTGGCTTGAGGCTGGTAGC	chr1	46769379	46782447	NM_006004	+	UQCRH	7388	ubiquinol-cytochrome c reductase hinge protein	-0.633799	-0.383971	-0.912185	-0.395687	-0.151306	-0.438998	0.0202241	0.0863988	0.848092	0.357855	0.996459	0.878521	7.99587	7.84456	7.55687	8.01609	8.08227														II					II
ILMN_1716004	GTGCAGTCCACATGTGCATAAGGACCATGGGGAGCTTGTATTTGGGAATT	chr1	46805848	46830824	NM_199044	+	NSUN4	387338	NOP2/Sun domain family, member 4	-0.622921	-0.411866	-0.770944	-0.441162	0.159491	0.182732	0.159866	-0.082479	0.575312	0.491868	0.814324	0.742755	8.48705	8.64654	8.66978	8.64691	8.40457														II					II
ILMN_1810915	TGTGTCTGCGGTTCATGCGGGAGGTGGAGCGACTGATGACCCCTGAAAAG	chr1	46859938	46879520	NM_001441	+	FAAH	2166	fatty acid amide hydrolase	-0.47435	-0.357517	-0.607171	-0.374907	-0.0359497	-0.100698	-0.0408739	-0.119101	0.906687	0.637496	0.968257	0.438565	5.75225	5.7163	5.65155	5.71138	5.63315		LAD						DR							IP				II
ILMN_1765993	CTTCTGTAGGCTTCCTGTCCCAGAGCCAATTATGGAAGTAAGGGCTTCCC	chr1	46972667	46979886	NM_172225	+	DMBX1	127343	diencephalon/mesencephalon homeobox 1	-0.535875	-0.372111	-0.204876	-0.352852	0.00110917	0.0294604	0.00726023	0.1596	0.997469	0.936436	0.996459	0.298108	5.72322	5.72433	5.75268	5.73048	5.88282			LAD						DR					II						IP
ILMN_1750429	ATCGGTGTCTGCTGCTGTGTCCCCAGGTCTTGTGTGGGTGGCACAGATCT	chr1	47023078	47069966	NM_003684	-	MKNK1	8569	MAP kinase interacting serine/threonine kinase 1	-0.485206	-0.524748	-0.187208	-0.416422	-0.178331	-0.118239	0.146014	-0.19741	0.430433	0.6819	0.806111	0.293073	7.77274	7.59441	7.6545	7.91875	7.57533				LAD						DR				II					II
ILMN_1767171	ATCTCTTTGCTCTGGAAACTGGGGTCCCACCCTGGGGACTTCTTTGGGTG	chr1	47073386	47080805	NM_145279	-	MOB3C	148932	MOB kinase activator 3C	-0.369294	-0.548098	-0.113435	-0.344919	0.0654856	0.00680096	-0.0525703	-0.0956467	0.805878	0.986191	0.956104	0.567227	5.7093	5.77478	5.7161	5.65673	5.61365														II					II
ILMN_2395055	CCCCCACTAGACTGTGAGCTCCTTGAGGGCCAGGACTTATCTCTGTTCGC	chr1	47100710	47134099	NM_001042546	-	ATPAF1	64756	ATP synthase mitochondrial F1 complex assembly factor 1	-0.255336	-0.338307	-0.0708582	-0.152093	0.256213	0.165277	0.3633	-0.0760927	0.240884	0.560068	0.151348	0.766545	8.42611	8.68232	8.59138	8.78941	8.35001	LAD		LAD		DR		DR										PI				PP
ILMN_1697597	GTCACAGTTGAGGATTTTGGCTGTGATGGGCTCATACTCATAATGGCCTG	chr1	47140830	47184736	NM_014774	-	EFCAB14	9813	EF-hand calcium binding domain 14	0.0144185	-0.138488	0.22842	0.06149	0.00187141	-0.0606302	-0.102526	0.187695	0.996395	0.86136	0.88655	0.282099	8.40389	8.40576	8.34326	8.30136	8.59158	LAD		LAD		DR		DR		DR								PI			IP
ILMN_2173291	CCAGCTCAGCAAGCCTGTCACCTTTGTGGATGGCCGGTCTCTACCTGCAG	chr1	47264669	47285021	NM_000779	+	CYP4B1	1580	cytochrome P450, family 4, subfamily B, polypeptide 1	0.795453	0.793425	0.968616	0.889761	-0.0864055	-0.0416014	-0.042892	-0.136123	0.597322	0.858869	0.951301	0.246515	5.8846	5.7982	5.843	5.84171	5.74848	LAD	LAD	LAD	LAD												PP					PP
ILMN_1814883	CTCATTTTATCCACCCATCCTCCTGCCCCCCAGTTCTGCTGTGGAAATAC	chr1	47308766	47366147	NR_002788	-	CYP4Z2P	163720	cytochrome P450, family 4, subfamily Z, polypeptide 2, pseudogene	1.2706	1.1695	1.33486	1.12518	0.0674246	0.0822312	0.155024	0.0213154	0.743513	0.672977	0.50592	0.9028	5.81184	5.87926	5.89407	5.96686	5.83315	LAD	LAD	LAD	LAD												PP					PP
ILMN_1735816	GTCTGCCCATACACCTGTCTCCTTCTTCCTGCCTGGCTTGTCTGTTCCTA	chr1	47394845	47407156	NM_000778	-	CYP4A11	1579	cytochrome P450, family 4, subfamily A, polypeptide 11	1.20036	1.16778	1.35638	1.13829	-0.0121839	0.0207983	-0.0336481	0.079806	0.977587	0.96221	0.981474	0.670183	5.7145	5.70232	5.7353	5.68085	5.79431	LAD	LAD	LAD	LAD												PP					PP
ILMN_2175317	TTCACTTAGCCGACATTCCATGCCCTGACCAATCCTACTGCTTTTCCTAA	chr1	47489239	47516423	NM_178033	+	CYP4X1	260293	cytochrome P450, family 4, subfamily X, polypeptide 1	1.15034	1.14627	1.32571	1.14464	-0.0278765	-0.129868	-0.130837	0.0637414	0.931024	0.480645	0.73822	0.710848	5.73768	5.70981	5.60781	5.60685	5.80142	LAD	LAD	LAD	LAD												PP					PP
ILMN_2267797	CATCAGCATTCTGAAAATATTCATCACCATGATGTCTGAGAGTGTTCGGA	chr1	47533159	47583992	NM_178134	+	CYP4Z1	199974	cytochrome P450, family 4, subfamily Z, polypeptide 1	0.839943	0.919694	1.01533	0.9356	-0.106229	-0.040289	-0.0186463	-0.0164847	0.586724	0.895992	0.990895	0.937261	5.68538	5.57915	5.64509	5.66673	5.66889	LAD	LAD	LAD	LAD	DR												PI				PP
ILMN_2059780	GGAACTGCATCGGGAAACAATTTGCCATGAACCAGCTGAAGGTGGCCAGG	chr1	47603106	47614526	NM_001010969	+	CYP4A22	284541	cytochrome P450, family 4, subfamily A, polypeptide 22	0.585364	0.681019	0.626139	0.650099	0.0501819	-0.026323	0.129179	0.227101	0.881704	0.95211	0.814098	0.169692	5.5698	5.61998	5.54347	5.69898	5.7969	LAD	LAD	LAD	LAD												PP					PP
ILMN_1708580	AGGCACATGGGATGGATGTCCAGTGCTACCACCCAAGCCCCCTCCTTCTT	chr1	47649260	47655771	NM_005764	-	PDZK1IP1	10158	PDZK1 interacting protein 1	0.197477	0.299795	0.24553	0.303951	0.132865	0.12597	0.0744942	0.116596	0.55476	0.589935	0.935084	0.52053	5.5164	5.64927	5.64237	5.5909	5.633		LAD												II					II
ILMN_1748450	CGGCCTTTTGGGGGTGGGTCTGGCCGTACTTGTGATTTCGATGGTACGTG	chr1	47681961	47698007	NM_003189	-	TAL1	6886	T-cell acute lymphocytic leukemia 1	-0.00742354	0.299125	0.00403027	0.160856	0.097387	0.158442	0.0777302	0.0861417	0.663028	0.348174	0.912885	0.609217	5.79065	5.88803	5.94909	5.86838	5.87679	LAD	LAD	LAD	LAD												PP					PP
ILMN_2413650	CTCGAGATACAGCTTTTTGCAGTATGGTGGGTTGGTTTTGGTGTAACATC	chr1	47715810	47779819	NM_003035	-	STIL	6491	SCL/TAL1 interrupting locus	-0.23924	0.137906	-0.406182	0.00166515	0.45027	0.27326	0.0174094	0.220918	0.351529	0.672977	0.996641	0.645778	9.36184	9.81211	9.6351	9.37925	9.58276		LAD						DR							IP				II
ILMN_1738642	TAGGAATGAGTTCTTATCTAGTGTTGCAGGCCAGCAAATACAGAGGTGGT	chr1	47799468	47844511	NM_016308	+	CMPK1	51727	cytidine monophosphate (UMP-CMP) kinase 1, cytosolic	-0.0877373	0.207426	-0.296406	0.169206	0.00809028	-0.195312	-0.313561	0.276341	0.995322	0.865346	0.902264	0.676058	8.27137	8.27946	8.07606	7.95781	8.54772	LAD	LAD		LAD				DR							IP				II
ILMN_1815599	GGGGGGCCGTGTCCATATAAAGCGGGTCGGCGGCCCCTGCGGTCCCGGAG	chr1	47881743	47883724	NM_012186	+	FOXE3	2301	forkhead box E3	0.382908	0.574241	0.101902	0.494116	0.164544	-0.0325313	-0.013153	-0.0492223	0.540306	0.949973	0.99586	0.85117	5.83924	6.00379	5.80671	5.82609	5.79002	LAD	LAD	LAD	LAD					DR	DR						PP				IP
ILMN_1789400	GCGCGCTGCTCTCGGCGTTCTCTGTCCACTGGGTGTGCATTGATTTAAAC	chr1	47901688	47906363	NM_004474	+	FOXD2	2306	forkhead box D2	0.593652	0.647249	0.358379	0.63346	0.163502	0.0425162	0.110735	0.139412	0.704957	0.95301	0.945608	0.663722	7.17431	7.33781	7.21683	7.28504	7.31372	LAD	LAD	LAD	LAD												PP					PP
ILMN_1748366	CTGTATTTAAGGGTAAGCCCCACAGCGGGCAGCACAAACAGCCTGGGAGC	chr1	48688356	48714316	NM_001011547	+	SLC5A9	200010	solute carrier family 5 (sodium/sugar cotransporter), member 9	1.34651	1.95969	1.64649	1.71709	0.00569779	-0.0298306	0.0895522	0.00158472	0.987717	0.918989	0.838996	0.994165	5.78867	5.79437	5.75884	5.87823	5.79026	LAD	LAD	LAD	LAD												PP					PP
ILMN_1775926	CGTGGCACTTTCCATTTGGATGACGGTGAATACTGGTCCAACAGGGCAGC	chr1	48761043	48937880	NM_019073	-	SPATA6	54558	spermatogenesis associated 6	1.48973	1.94425	1.82665	1.85659	-0.0331343	-0.139656	-0.0727979	-0.187262	0.923798	0.49187	0.931128	0.240605	5.86322	5.83008	5.72356	5.79042	5.67596	LAD	LAD	LAD	LAD												PP					PP
ILMN_2196642	CTGAGCAGGTCGTGATACTGATGGACCTACCCTGCCTTGTTCTGTCCTCT	chr1	48998526	50489626	NM_032785	-	AGBL4	84871	ATP/GTP binding protein-like 4	1.45645	1.52476	1.62153	1.61692	-0.0298814	0.0114668	0.0511422	0.135445	0.935595	0.980614	0.963726	0.44024	5.5797	5.54981	5.59116	5.63084	5.71514	LAD	LAD	LAD	LAD		DR										PP						PI
ILMN_1675024	CCGAGCCGGAGTTACGGAGCACTTTCAGTGAGGAAGCAAATACGTCGTCC	chr1	49193539	49242547	NM_024603	-	BEND5	79656	BEN domain containing 5	1.08397	1.10609	1.37089	1.363	0.0872097	0.101964	-0.0104721	0.0374252	0.732562	0.680417	0.99586	0.857062	5.8948	5.98201	5.99677	5.88433	5.93223	LAD	LAD	LAD	LAD												PP					PP
ILMN_2065254	CCTCTGGCAGCTCTTTGGCCCCTTTGGAGCAGTGAACAACGTAAAGGTGA	chr1	50574593	50667540	NM_021952	+	ELAVL4	1996	ELAV (embryonic lethal, abnormal vision, Drosophila)-like 4	1.47349	1.97846	1.69144	1.72783	-0.00860006	0.014857	0.0322673	0.129529	0.981967	0.967997	0.978419	0.355092	5.79092	5.78232	5.80578	5.82319	5.92045	LAD	LAD	LAD	LAD												PP					PP
ILMN_1699491	ATATTGGAAACTCGGGATGAATCCTGCCCACCTGCCCCTCTTGCCTGCGG	chr1	50883222	50889119	NM_032110	-	DMRTA2	63950	DMRT-like family A2	0.627507	0.830824	0.825089	0.880253	-0.0698081	-0.0526447	-0.0122343	-0.133053	0.708908	0.812081	0.99355	0.270025	5.90186	5.83205	5.84921	5.88962	5.7688	LAD	LAD	LAD	LAD												PP					PP
ILMN_1666634	AGATCTTCACCTGCACAGACCCGGGAACAGTCGGAAGAACAAATCACCGA	chr1	50906934	51425936	NM_007051	-	FAF1	11124	Fas (TNFRSF6) associated factor 1	-0.33867	0.0768938	-0.419399	0.145142	0.153873	0.150478	0.276461	-0.144319	0.658688	0.680525	0.548416	0.579665	8.93965	9.09353	9.09013	9.21611	8.79533	LAD	LAD	LAD	LAD				DR	DR	DR					IP					IP
ILMN_1652171	GAGAGGTGGCAAAGTGGCACCGGGCGCCGAGGCTGCTGAGCGCTCGCCGA	chr1	51434366	51440306	NM_001262	+	CDKN2C	1031	cyclin-dependent kinase inhibitor 2C (p18, inhibits CDK4)	-0.444792	-0.374423	-0.630084	-0.23018	0.148801	0.21032	0.398474	-0.31414	0.55787	0.303233	0.0428804	0.0871574	6.09017	6.23897	6.30049	6.48864	5.77603														II					II
ILMN_1810785	CCCTTCCCCACCCGAATTCTTTTCTGAAGTTGCTGGCATTTGGGTCAAGG	chr1	51701944	51739119	NM_014372	+	RNF11	26994	ring finger protein 11	-0.568995	-0.653393	-0.731914	-0.37253	0.118222	0.156727	-0.02304	-0.189811	0.493115	0.27119	0.987467	0.15069	8.38132	8.49954	8.53805	8.35828	8.19151														II					II
ILMN_2297570	GGCAGCAGAGCCCAATGGGCCAGAAGGGCCACAAAGACTCCCTTTACCCT	chr1	51752929	51787938	NM_001080494	-	TTC39A	22996	tetratricopeptide repeat domain 39A	-0.624742	-0.614173	-0.722581	-0.361617	-0.027564	-0.0697044	0.0276431	-0.0373908	0.899075	0.663897	0.972966	0.772916	5.82988	5.80232	5.76018	5.85753	5.79249														II					II
ILMN_1665357	CTGGCTCCAGGGCCTGTGCTTGAAAAGGACAGATAAGTATTGCCCAGAGC	chr1	51819934	51984995	NM_001981	-	EPS15	2060	epidermal growth factor receptor pathway substrate 15	-0.381058	-0.564817	-0.696876	-0.413591	0.129812	0.0464502	0.00904593	0.163301	0.804485	0.952583	0.997281	0.629814	7.13396	7.26377	7.18041	7.143	7.29726														II					II
ILMN_1680932	ATCAGTACCACACTTGCTTTTTTCCAGTCTTCTGGTATCTCTCCAGTTCT	chr1	52082545	52254891	NM_148909	+	OSBPL9	114883	oxysterol binding protein-like 9	-0.759978	-1.0654	-0.819777	-0.848106	0.13719	0.222341	0.0326023	0.148504	0.554421	0.188039	0.984969	0.410907	5.62693	5.76412	5.84927	5.65953	5.77543														II					II
ILMN_1800897	CAGCAGTACCTCTTTGACCGCCTTGCCCACGAGATTGAAGCACTGAAGTC	chr1	52254865	52344609	NM_002525	-	NRD1	4898	nardilysin (N-arginine dibasic convertase)	-0.656376	-0.928776	-0.991666	-0.982144	0.0965128	0.151904	0.0619984	0.32937	0.787944	0.611061	0.965815	0.104163	10.3051	10.4016	10.457	10.3671	10.6345														II					II
ILMN_1722845	TTCCTATCGGGCTCCCTGCGGGGCTTTCTCTCACTACAAGTCAAGCTTGG	chr1	52373627	52456436	NM_002867	-	RAB3B	5865	RAB3B, member RAS oncogene family	-0.594312	-0.788698	-0.980672	-0.786203	0.701304	0.691226	0.376058	0.0752883	2.13945e-05	2.18924e-05	0.0890712	0.752799	8.14828	8.84958	8.8395	8.52433	8.22356											e29.1	e39.1		II					II
ILMN_1783753	GCATGCGTGTGCAGGACTGGCTGTGTGCTTGGACTCGGCTCCAGGTGGAA	chr1	52485803	52521843	NM_015913	-	TXNDC12	51060	thioredoxin domain containing 12 (endoplasmic reticulum)	-0.558368	-0.699787	-1.04083	-0.653248	0.166811	0.0471194	0.129013	0.0276252	0.697879	0.946672	0.930301	0.947726	11.3007	11.4675	11.3478	11.4297	11.3283														II					II
ILMN_1703226	TGGGCTATCACAGAGCATTGACCATTGGCTTCCCTCATCTGAGGCGTGGG	chr1	52497776	52499472	NM_138417	-	KTI12	112970	KTI12 homolog, chromatin associated (S. cerevisiae)	-0.549194	-0.712925	-1.04819	-0.680432	-0.072713	-0.0666044	-0.00738936	0.0287574	0.874747	0.896577	0.997281	0.933138	8.07398	8.00127	8.00737	8.06659	8.10274														II					II
ILMN_1759359	TCCTCAACCACTCTCCTACTCTTGGCCTTGAACCTACCTCTGGGTTGGAT	chr1	52521856	52556388	NM_152265	+	BTF3L4	91408	basic transcription factor 3-like 4	-0.514631	-0.579086	-1.03983	-0.555309	0.196576	0.235097	0.0733886	0.0969558	0.249363	0.112648	0.932629	0.590753	9.18067	9.37725	9.41577	9.25406	9.27763														II					II
ILMN_1776848	GGGTGAGGTGGCTCCAGTATGGGTACCGGATTCTCAGGCTCCAAATTGCA	chr1	52607765	52812358	NM_007324	+	ZFYVE9	9372	zinc finger, FYVE domain containing 9	-0.546908	-0.471673	-0.960801	-0.537582	0.199883	0.175642	-0.0689891	-0.122703	0.209325	0.297277	0.93611	0.460166	6.09345	6.29333	6.26909	6.02446	5.97075														II					II
ILMN_1690291	GCGTCACTGGTAGTAGGAGGAGCCTGTCCCAGCTTCATCTTGTCCTGAGA	chr1	52816264	52831877	NM_032449	-	CC2D1B	200014	coiled-coil and C2 domain containing 1B	-0.614965	-0.496064	-0.925549	-0.648285	0.151926	0.150428	0.0868781	-0.299002	0.645914	0.660792	0.947921	0.17973	6.28483	6.43675	6.43525	6.3717	5.98582														II					II
ILMN_1727459	ACCATGGCCGTGTGTTCTCACCTGGGCTCCTGTCGCCTCCTGCTTGTGGA	chr1	52838500	52870143	NM_004153	-	ORC1	4998	origin recognition complex, subunit 1	-0.477894	-0.487281	-0.896728	-0.643428	0.111558	0.320703	-0.018009	-0.26253	0.801075	0.200156	0.9958	0.307222	7.49494	7.6065	7.81565	7.47694	7.23241														II					II
ILMN_1656274	GACTTCTGCAACTGTAGTCCCAGCAGGAACTGTGAAGACCAGCTGCCCTG	chr1	52870218	52883992	NM_032864	+	PRPF38A	84950	PRP38 pre-mRNA processing factor 38 (yeast) domain containing A	-0.418125	-0.474885	-0.931892	-0.635846	0.172555	0.175829	0.251628	-0.105138	0.563727	0.555796	0.575307	0.681535	8.04447	8.21702	8.22029	8.29609	7.93933														II					II
ILMN_2373099	CGGAGTAATGCGAGTCCATTTTCTTTCAGCTGGTCTACCGATGCACAGCA	chr1	52888947	53018762	NM_015269	-	ZCCHC11	23318	zinc finger, CCHC domain containing 11	-0.384427	-0.505959	-0.86741	-0.721416	0.256859	0.161132	-0.0546649	0.305901	0.616909	0.808038	0.988377	0.419905	6.87223	7.12909	7.03336	6.81756	7.17813														II					II
ILMN_1726030	GAGAGCTCTTGACCAGTGAATCACCAGCCGATACGAACGTCTTGCCAACA	chr1	53068042	53074723	NM_015696	+	GPX7	2882	glutathione peroxidase 7	-0.354756	-0.397444	-0.839057	-0.529785	-0.0939196	-0.0615638	-0.0371109	0.0161519	0.716973	0.848391	0.978419	0.948226	5.63431	5.54039	5.57274	5.5972	5.65046														II					II
ILMN_2185675	GTGAACACAGGCATGGCGGCAGAAGTGCCAAAAGTGAGCCCTCTCCAGCA	chr1	53099065	53122737	NM_001042693	+	FAM159A	348378	family with sequence similarity 159, member A	-0.456049	-0.315228	-0.886977	-0.549619	0.0521949	0.0169328	0.0396988	0.061844	0.825616	0.96221	0.965714	0.687019	5.73928	5.79148	5.75621	5.77898	5.80112														II					II
ILMN_1757415	GCCCATCATGCTGAGGGAGCAGATTCTTCCCAAGGCAGCTTCAGCTAGGA	chr1	53152013	53164038	NM_023077	-	COA7	65260	Sel1 repeat containing 1	-0.464483	-0.316426	-0.884598	-0.430283	0.0746956	0.19087	-0.035523	-0.3546	0.859194	0.499586	0.987708	0.0980739	8.13644	8.21114	8.32731	8.10092	7.78184														II					II
ILMN_1656676	GGAAGTTGCCCTTACAGGTGGGACCTTTTGTGTTAATCTGTTTTCTCCCC	chr1	53192130	53293013	NM_024646	+	ZYG11B	79699	zyg-11 family member B, cell cycle regulator	-0.346881	-0.123148	-0.877376	-0.32525	0.426274	0.310248	0.137936	0.339797	0.208186	0.445599	0.942761	0.31568	8.86815	9.29442	9.17839	9.00608	9.20794	LAD	LAD			DR	DR	DR	DR										AMB				PI
ILMN_1671568	GGTGCTGATCCTACCACCTACTGCTACCTTCCTTAGCTTCACCCTGGCTA	chr1	53361581	53387446	NM_018281	-	ECHDC2	55268	enoyl CoA hydratase domain containing 2	-0.165695	-0.061962	-0.488582	-0.223373	-0.412436	0.336393	0.720295	0.33147	0.21567	0.361296	0.0295272	0.315919	7.58004	7.1676	7.91643	8.30033	7.91151													e47.1	II					II
ILMN_1674955	CCCCTCTCTCCTCCCCCAGCACCAAGAGGTAATCAATATCCTGAATTTGG	chr1	53392900	53459904	NM_001007098	+	SCP2	6342	sterol carrier protein 2	-0.28896	-0.315504	-0.408009	-0.421072	0.0446354	0.0471299	-0.180864	0.0856164	0.896238	0.896322	0.609407	0.651843	5.87702	5.92165	5.92415	5.69615	5.96263	LAD				DR	DR	DR										PI					PI
ILMN_1770800	GACCCAGCTGCACCTAGGAGACACCTTTGTTCTTCAGGCCTGTGGGGGAA	chr1	53527723	53551174	NM_153703	+	PODN	127435	podocan	-0.431011	-0.605951	-0.465087	-0.665726	0.0663571	-0.041232	-0.0204744	-0.125159	0.827575	0.916621	0.991607	0.493218	5.80154	5.8679	5.76031	5.78107	5.67638														II					II
ILMN_1704629	GATGCTCTGGTGGAGCTGCCGATGGGGCCCTGGTGTCAGAACTCCCCAAA	chr1	53552850	53608304	NM_006671	-	SLC1A7	6512	solute carrier family 1 (glutamate transporter), member 7	-0.712214	-0.758964	-0.556693	-0.871914	0.00966436	-0.000507445	0.0280333	0.00515335	0.981958	0.999436	0.985812	0.983586	5.83732	5.84699	5.83682	5.86536	5.84248														II					II
ILMN_1678579	CTGGGGCCTGTGTAGCCAGTGGGTGCTATTCTGTGAAACTAATCATAAGC	chr1	53662100	53679869	NM_000098	+	CPT2	1376	carnitine palmitoyltransferase 2	-0.766517	-0.949887	-0.821604	-0.836002	-0.214298	-0.2148	0.103524	-0.20842	0.633595	0.638587	0.95992	0.539696	9.12679	8.91249	8.91199	9.23031	8.91837														II					II
ILMN_2082130	ACAGCTTCCCAAGCCCCATCAATAAAGCCCCTGTTCACGCTGCACTGGTG	chr1	53679771	53686289	NM_017887	-	C1orf123	54987	chromosome 1 open reading frame 123	-0.774817	-0.94647	-0.816408	-0.818683	-0.0146795	0.00786465	0.144233	-0.0815377	0.982281	0.990021	0.880926	0.780789	9.21188	9.19721	9.21975	9.35612	9.13035														II					II
ILMN_2215656	TCCTGACCGAGTGGGCCGGCAGGAGCTTGAAATCGTCATTGGAGATGAAC	chr1	53692563	53704282	NM_002370	-	MAGOH	4116	mago-nashi homolog, proliferation-associated (Drosophila)	-0.789332	-0.989299	-0.875586	-0.822612	0.441933	0.303078	0.259941	-0.55533	0.188268	0.472269	0.811588	0.0897795	7.82836	8.2703	8.13144	8.0883	7.27303														II					II
ILMN_1677765	GAGACGTTTCCAGATCAGCCCAAGTTTACTATAGAGACTGGCCCAGGCAC	chr1	53708040	53793821	NM_017522	-	LRP8	7804	low density lipoprotein receptor-related protein 8, apolipoprotein e receptor	-0.743786	-1.01954	-0.76256	-0.889118	0.0495182	-0.0686641	0.0387005	0.397373	0.906799	0.865637	0.984687	0.0437837	8.9355	8.98502	8.86684	8.9742	9.33287														II					II
ILMN_1754187	TTCCTGGCCACAGCCCCTTGCCCCTCCTCTAAGGGGTTTTACTAGCAAGC	chr1	53925071	53933158	NM_033067	+	DMRTB1	63948	DMRT-like family B with proline-rich C-terminal, 1	-0.532902	-0.845594	-0.513586	-0.784987	0.0679245	0.0546354	0.0898269	0.0865921	0.832644	0.883194	0.917178	0.673326	5.67279	5.74071	5.72742	5.76262	5.75938														II					II
ILMN_1736101	TGGGCCACATCCCCTCCATCTACACAGACACCTGAAGGAGCCCCCACATG	chr1	53971905	54199877	NM_147193	-	GLIS1	148979	GLIS family zinc finger 1	-0.548816	-0.773977	-0.177678	-0.946251	-0.025554	-0.0894457	0.0353165	0.106159	0.934364	0.679164	0.975206	0.477072	5.7301	5.70454	5.64065	5.76541	5.83626														II					II
ILMN_1749930	CCTCATGCTTCCAGTAAACCACCCCGGATTTCAGGAAGCCTTGTGGACAC	chr1	54231133	54304225	NM_018087	-	NDC1	55706	NDC1 transmembrane nucleoporin	-0.505473	-0.729044	-0.715302	-0.651597	0.135704	0.192999	-0.0141325	-0.281964	0.551392	0.284721	0.995211	0.0873112	8.54503	8.68073	8.73803	8.5309	8.26306														II					II
ILMN_1803564	CCAGTGTCTGGATGGTGCCACACTGGCGCCTAATCACCCGTTTAACAAGC	chr1	54317391	54355487	NM_018982	-	YIPF1	54432	Yip1 domain family, member 1	-0.538294	-0.725706	-0.821728	-0.539408	-0.0366402	-0.0402574	-0.137179	-0.0889292	0.958821	0.95809	0.92853	0.811295	8.15364	8.117	8.11338	8.01646	8.06471														II					II
ILMN_1769547	CTAGCCTCACTTTTCAACAGAGTCATCTAGAAGGGAGGGTTGGCTTCCCA	chr1	54359860	54376759	NM_001039716	+	DIO1	1733	deiodinase, iodothyronine, type I	-0.626708	-0.690245	-0.789774	-0.56114	-0.0798499	-0.0455869	-0.0624068	-0.0862617	0.729892	0.879041	0.939208	0.592377	5.66033	5.58048	5.61475	5.59793	5.57407														II					II
ILMN_1681340	GGTCCGGCGCCCAGAGCTAACGGGAGTCCCAGGTTAAACACTTTAAGATG	chr1	54387233	54411288	NM_016126	-	HSPB11	51668	heat shock protein family B (small), member 11	-0.600254	-0.634877	-0.786513	-0.540393	0.000324624	0.0277985	-0.09546	0.526612	0.99976	0.981282	0.978571	0.213603	8.25746	8.25779	8.28526	8.162	8.78407														II					II
ILMN_1688479	TGACCTTTCTCTGGCCCCCAGCTCTAGTGTTTGAGTAAAGGAGACTGAGG	chr1	54411998	54433841	NM_052940	+	LRRC42	115353	leucine rich repeat containing 42	-0.631842	-0.676724	-0.810674	-0.606192	0.212496	0.181516	0.087552	-0.259822	0.399187	0.505862	0.943045	0.215815	10.2182	10.4307	10.3997	10.3058	9.95841														II					II
ILMN_1731343	CCCTGCGGCCCTGGGTGGTGGCGCTGTCCTTCAACCTTCTTCAAGTACTG	chr1	54472970	54483859	NM_001010978	-	LDLRAD1	388633	low density lipoprotein receptor class A domain containing 1	-0.569838	-0.683992	-0.771719	-0.657661	-0.0446134	0.00376713	0.134549	0.137828	0.905887	0.994062	0.822917	0.470844	5.73343	5.68882	5.7372	5.86798	5.87126														II					II
ILMN_1792508	GAGCTGATCATTGCTCCTTCTCACCTCCTGCCATGATACTGTCAGTTACC	chr1	54497348	54519111	NM_004872	-	TMEM59	9528	transmembrane protein 59	-0.498089	-0.660911	-0.719142	-0.689013	-0.100879	-0.140154	-0.0681064	0.105507	0.778809	0.663011	0.96165	0.666187	11.6562	11.5553	11.5161	11.5881	11.7617														II					II
ILMN_1673544	GCAGACATCCCTCCCAATCTTGCCCACACACTGAGAAGTAACTCGGAGCT	chr1	54519273	54565416	NM_153035	+	TCEANC2	127428	transcription elongation factor A (SII) N-terminal and central domain containing 2	-0.52127	-0.668155	-0.703524	-0.735898	0.0201961	0.13074	0.153082	-0.00051963	0.960606	0.564849	0.724301	0.998564	7.01957	7.03977	7.15031	7.17265	7.01905														II					II
ILMN_2118621	ACATGGTGCTTGTTTTTCCTCACTCAACAGGAAGCCTGGAGCTAGGCAGC	chr1	54604667	54618679	NM_201546	-	CDCP2	200008	CUB domain containing protein 2	-0.679578	-0.794975	-0.628157	-0.772192	-0.0336479	-0.0208992	-0.00010883	0.0541457	0.932652	0.965993	0.999602	0.813439	5.67401	5.64036	5.65311	5.6739	5.72815														II					II
ILMN_1676833	CCCCTCCAAGCTGAACCCAGAGACCTTCGTGGCCTTCTGCATCATTGCCA	chr1	54638026	54665746	NM_001031672	-	CYB5RL	606495	cytochrome b5 reductase-like	-0.761333	-0.850861	-0.637557	-0.710052	0.16097	0.191361	0.196699	0.190032	0.49889	0.363595	0.630417	0.313439	6.20565	6.36662	6.39701	6.40235	6.39569														II					II
ILMN_2041327	AGCCTCAGTGCCCGTTTGGCCTGCTGCTCTCGCTGACAATAAAGAGCCCT	chr1	54665839	54684056	NM_016491	+	MRPL37	51253	mitochondrial ribosomal protein L37	-0.744095	-0.835269	-0.644919	-0.671102	0.138374	0.166125	0.138815	-0.178341	0.683889	0.600436	0.876429	0.452627	11.4866	11.6249	11.6527	11.6254	11.3082														II					II
ILMN_1814165	CAAGTCAGTGACCAGAAAAATCCCACCCCTTGCCCTTTCCCCAAAGGACC	chr1	54691103	54872068	NM_018070	-	SSBP3	23648	single stranded DNA binding protein 3	-0.733916	-0.956578	-0.69842	-0.819981	0.202285	0.267609	0.4019	0.00894047	0.509896	0.293306	0.16963	0.981785	6.97131	7.1736	7.23892	7.37321	6.98025														II					II
ILMN_1739594	AGGACCTTGCCTCTCTGGAATCTGTCAACCCAGTTTTGGGCTCCAGGTGG	chr1	55013806	55076005	NM_147161	+	ACOT11	26027	acyl-CoA thioesterase 11	-0.435425	-0.532682	-0.644926	-0.516542	0.182666	0.162569	0.217874	-0.270036	0.637182	0.70432	0.790226	0.32163	7.23668	7.41935	7.39925	7.45455	6.96664														II					II
ILMN_2167259	CTTCCCACGGGGAGGCAGGAAGAAATAAAGGTCTTTGGCTTTCTCCAAAA	chr1	55074849	55089200	NM_176782	-	FAM151A	338094	family with sequence similarity 151, member A	-0.410864	-0.583796	-0.616507	-0.558309	-0.0383949	0.0192328	-0.0585342	-0.101348	0.893837	0.95811	0.942153	0.504036	5.76161	5.72322	5.78084	5.70308	5.66026														II					II
ILMN_1792551	TCATGCAGGCACTGGGCTCCTGGAAGATGTCCTTGAAGAAGTGACGTCCC	chr1	55107426	55175939	NM_001039464	+	MROH7	374977	maestro heat-like repeat family member 7	-0.463958	-0.490619	-0.651383	-0.477209	0.0522499	-0.0389895	0.0721576	0.0102343	0.894138	0.933063	0.949543	0.973409	5.69155	5.7438	5.65256	5.76371	5.70178														II					II
ILMN_1678140	TGGAGGACTGTGACAGACTTTGGACAGTGGCCTCTTGAGTTCCTCTGCAG	chr1	55181494	55208328	NM_004623	+	TTC4	7268	tetratricopeptide repeat domain 4	-0.485858	-0.552628	-0.635372	-0.54092	0.160784	0.286372	0.0182519	-0.295975	0.508864	0.0861121	0.993805	0.104669	10.5605	10.7213	10.8469	10.5788	10.2645														II					II
ILMN_1696827	GGGCTGAGAGTATGGGGAAAAGAATCAAGAGACCTGACTGCCGCCAACTC	chr1	55222570	55230226	NM_152268	-	PARS2	25973	prolyl-tRNA synthetase 2, mitochondrial (putative)	-0.565669	-0.608541	-0.597426	-0.619314	-0.0354983	-0.0822724	0.0466989	-0.09393	0.924949	0.794441	0.971702	0.632978	6.03885	6.00335	5.95657	6.08554	5.94492														II					II
ILMN_2122760	ACTTAGGTGAGTTCTGCCTCCTGCTAGCTTCCCGCACTGGTCCCAGACCT	chr1	55250223	55266941	NM_017904	-	TTC22	55001	tetratricopeptide repeat domain 22	-0.488402	-0.664956	-0.61678	-0.682293	-0.0558356	-0.0967108	-0.160298	0.0273956	0.84514	0.688498	0.641995	0.896347	5.70035	5.64451	5.60364	5.54005	5.72774														II					II
ILMN_1777437	GACAGCCTGCAGTGACCAGAGAGCCCAAAGGCCTGAAGACAAATCTGGGG	chr1	55271735	55307937	NM_152607	+	C1orf177	163747	chromosome 1 open reading frame 177	-0.433628	-0.579186	-0.648465	-0.561201	0.0637128	0.0869877	0.0964833	-0.0233312	0.804017	0.714278	0.862149	0.908791	5.85493	5.91865	5.94192	5.95142	5.8316														II					II
ILMN_1725510	CTTGGATATTACTGAAAGGGAGGGGTGGAGATGGGTGTGGCAGTGTATGG	chr1	55315299	55352921	NM_014762	-	DHCR24	1718	24-dehydrocholesterol reductase	-0.394235	-0.72494	-0.600996	-0.607522	-0.0608263	-0.148658	0.291539	-0.113906	0.947266	0.849951	0.832037	0.824257	9.0354	8.97457	8.88674	9.32694	8.92149														II					II
ILMN_1667115	CCTGGCCTCCACCCAGCTATGAGAGCATCAGCCTTGCTCTTGATGCCGTT	chr1	55446464	55457966	NM_182532	+	TMEM61	199964	transmembrane protein 61	-0.301866	-0.854536	-0.7778	-0.776286	-0.069773	-0.027506	-0.0277022	0.0546801	0.822487	0.951228	0.987708	0.804056	5.76817	5.6984	5.74066	5.74047	5.82285														II					II
ILMN_1726420	TACCCAAGGACAAAGGTGGAGGAGAAGGAGGCTTCGGACACAGGTGGGGA	chr1	55464616	55474465	NM_057176	+	BSND	7809	Bartter syndrome, infantile, with sensorineural deafness (Barttin)	-0.316485	-0.857901	-0.715009	-0.786642	-0.00308803	0.110301	0.0423308	-0.0657063	0.992657	0.442231	0.953394	0.621247	5.90508	5.902	6.01539	5.94742	5.83938														II					II
ILMN_1668850	CTGGCGGAGATGCTTCTAAGGCATGGTCGGGGGAGAGGGCCAACAACTGT	chr1	55505148	55530526	NM_174936	+	PCSK9	255738	proprotein convertase subtilisin/kexin type 9	-0.274922	-1.04132	-0.749842	-0.951506	-0.0156084	-0.00694893	0.00755565	-0.0664853	0.971147	0.986703	0.996459	0.728658	5.84498	5.82937	5.83803	5.85254	5.7785														II					II
ILMN_1684594	CTAGAGTGCCGTATCATCAGACTTACCCTGTCCTGCCCCACCTTCCCTGC	chr1	55532031	55681039	NM_015306	-	USP24	23358	ubiquitin specific peptidase 24	-0.285634	-0.930738	-0.596671	-0.700511	0.305024	0.312186	0.0850522	0.103677	0.508988	0.492695	0.978419	0.820149	9.06407	9.36909	9.37625	9.14912	9.16774														II					II
ILMN_2388800	CCATATGGATCAACCACATGCACATCCTTACTACAGAATCCGTCCTTTCA	chr1	56960418	57045257	NM_003713	-	PPAP2B	8613	phosphatidic acid phosphatase type 2B	0.537948	0.379314	0.697605	0.342638	-0.250149	-0.408906	0.892795	0.498902	0.333235	0.0309754	6.18665e-05	0.0255604	7.80316	7.55301	7.39425	8.69595	8.30206	LAD	LAD	LAD	LAD	DR		DR		DR				e47.1				PI			IP
ILMN_1668778	CTGCCTAGTGTATTCAACAGAAGGACTGTGGTCATGTAACAGGTAACCAC	chr1	57110989	57181008	NM_006252	+	PRKAA2	5563	protein kinase, AMP-activated, alpha 2 catalytic subunit	0.790877	0.708225	0.906257	0.798164	0.100807	-0.0543625	-0.0883346	0.0419082	0.678198	0.867502	0.902008	0.840445	5.78724	5.88805	5.73288	5.69891	5.82915	LAD	LAD	LAD	LAD	DR		DR		DR	DR							PI			IP
ILMN_1761999	ATCATGCCTTATGGCACCTAGTCAGTTGTGCAGATGGTTAGTTTGCTTCT	chr1	57184476	57285369	NM_001004303	-	C1orf168	199920	chromosome 1 open reading frame 168	1.16087	0.774456	1.09459	1.08553	0.16735	-0.0355144	0.0119559	0.117919	0.229866	0.906696	0.995082	0.401806	5.64151	5.80886	5.60599	5.65346	5.75943	LAD	LAD	LAD	LAD												PP					PP
ILMN_1710606	TTGTTCTGCCAGCTTCCAGGCCTAAGACTAGGTTTTGCTGTCTACAGCCA	chr1	57320442	57383894	NM_000562	+	C8A	731	complement component 8, alpha polypeptide	1.44577	1.12049	1.20662	1.489	0.0223643	-0.0923414	-0.0317756	-0.0600271	0.961789	0.785177	0.98762	0.800788	5.76015	5.78251	5.6678	5.72837	5.70012	LAD	LAD	LAD	LAD												PP					PP
ILMN_1731293	CCCTGTCCTGAAAGGATCACGCTGTGACTGCATCTGTCCTGTTGGATCCC	chr1	57394882	57431813	NM_000066	-	C8B	732	complement component 8, beta polypeptide	1.59661	1.37423	1.3277	1.65039	-0.10344	-0.112732	-0.150533	-0.124157	0.601127	0.554027	0.627664	0.400169	5.77928	5.67584	5.66654	5.62874	5.65512	LAD	LAD	LAD	LAD												PP					PP
ILMN_1758871	CCAGCAAAAGCGAAGAGCAAGAAGCTCCTGATGGATCACAGGCCTCATCC	chr1	57463578	58716211	NM_021080	-	DAB1	1600	Dab, reelin signal transducer, homolog 1 (Drosophila)	1.42068	1.49485	1.14993	1.50932	0.0577156	0.0135894	0.0516388	0.156645	0.865337	0.978456	0.965815	0.390699	5.52059	5.5783	5.53417	5.57222	5.67723	LAD	LAD	LAD	LAD	DR	DR											PI					PI
ILMN_1670079	AGCCTGCATGGCCAACCCAAGATGCCAGAATGGTTATCTACACACCCTTC	chr1	58946390	59012446	NM_145243	-	OMA1	115209	OMA1 zinc metallopeptidase	0.397908	0.34098	0.697093	0.419709	-0.226197	-0.116621	-0.259069	0.186405	0.561924	0.831024	0.737921	0.556954	7.67758	7.45138	7.56096	7.41851	7.86398	LAD	LAD	LAD	LAD	DR												PI				PP
ILMN_1739001	GAGGACAGACATTGCCCGGAAACTCAGTCTATTTATTCTTCAGCTTGCCC	chr1	59041094	59043166	NM_002353	-	TACSTD2	4070	tumor-associated calcium signal transducer 2	-0.0123659	-0.15177	0.212357	-0.0379699	0.129551	0.120208	0.095506	0.0119514	0.529282	0.577253	0.879463	0.960514	5.77702	5.90657	5.89722	5.87252	5.78897			LAD						DR					II						IP
ILMN_1806023	GGGAGGTTTGTGAGAGCGAGGCTGAGCCTACAGATGAACTCTTTCTGGCC	chr1	59246462	59249785	NM_002228	-	JUN	3725	jun proto-oncogene	-0.928397	-1.21605	-0.852034	-1.05165	0.549161	0.338594	0.226406	0.452787	0.220242	0.571302	0.912377	0.306327	9.55866	10.1078	9.89725	9.78506	10.0114														II					II
ILMN_1737604	AGGTGGAGTCCGTTCTTGTGGGTGCTGCTGTTCTGGGTGCCTGTGCCTCA	chr1	59762624	60228402	NM_018291	+	FGGY	55277	FGGY carbohydrate kinase domain containing	-0.0957834	-0.0917481	0.008035	-0.49129	0.0625308	0.0357305	0.0778286	-0.138335	0.90028	0.954399	0.96165	0.609217	8.13032	8.19286	8.16605	8.20815	7.99199	LAD	LAD	LAD	LAD	DR		DR		DR								PI			IP
ILMN_1741406	TCCAGAAACTGGGGATGGAATCTAGACTTGTGAGCGGCGGTGGTGCCTGC	chr1	60280532	60342050	NM_015888	+	HOOK1	51361	hook microtubule-tethering protein 1	1.16601	1.04726	1.02314	1.09816	-0.00747378	-0.0501317	-0.102046	-0.033415	0.98387	0.845393	0.810044	0.845034	5.94469	5.93721	5.89456	5.84264	5.91127	LAD	LAD	LAD	LAD												PP					PP
ILMN_1758731	AGACATGGCACGTGTTCTGAAACCACTGGTGTCTGCTCAGATGTGTTGGG	chr1	60358979	60392423	NM_000775	-	CYP2J2	1573	cytochrome P450, family 2, subfamily J, polypeptide 2	1.60664	1.42712	1.48826	1.55163	0.510265	0.426723	0.123026	0.0644838	0.00942333	0.0346132	0.917131	0.837044	8.20703	8.71729	8.63375	8.33005	8.27151	LAD	LAD	LAD	LAD							e29.1					PP					PP
ILMN_2097943	GTTTCTCCCCAGCCTAAGTGTAGTGGCGGAGGCATTGTCAGAGTGGAGGC	chr1	60456065	60539442	NM_152377	-	C1orf87	127795	chromosome 1 open reading frame 87	1.72993	1.78659	1.89091	1.82218	-0.0613585	-0.120988	-0.0707998	0.0365506	0.829168	0.579485	0.933474	0.859168	5.79119	5.72983	5.6702	5.72039	5.82774	LAD	LAD	LAD	LAD												PP					PP
ILMN_1856634	TGCAAGTCAGGGGCATTTTCCTTGACCCTTGACTGATGCTATGCGGAGAC	chr1	61547979	61928460	NM_001134673	+	NFIA	4774	nuclear factor I/A	0.78411	0.761865	0.994983	0.912566	0.0909313	0.235512	0.122239	0.108209	0.639958	0.0347392	0.729097	0.444766	6.26063	6.35156	6.49614	6.38287	6.36884	LAD	LAD	LAD	LAD				DR	DR	DR					IP					IP
ILMN_2143148	TAGGACTTCCTTTGAAAGCTGTATAATAGTGTTTCTCGGGCTTCTGTCTC	chr1	62146718	62191095	NM_032027	-	TM2D1	83941	TM2 domain containing 1	0.545536	1.03462	0.542142	1.07057	-0.209344	-0.260266	-0.37823	0.00138598	0.691073	0.587092	0.602125	0.998075	9.68466	9.47531	9.42439	9.30643	9.68604	LAD	LAD	LAD	LAD				DR		DR					IP						PP
ILMN_1747318	AGGGACGTTCAGGGCTTGGTCTCAGCATTGTGGGAGGAAAAGACACACCC	chr1	62208148	62629591	NM_176877	+	INADL	10207	InaD-like (Drosophila)	1.21894	1.82014	1.25046	1.65082	0.0382726	-0.103342	0.0127944	-0.308305	0.946241	0.823551	0.996087	0.208727	5.99715	6.03542	5.89381	6.00995	5.68885	LAD	LAD	LAD	LAD				DR		DR					IP						PP
ILMN_1769839	CTTCTACCCAGAAGGATGGACAGCTAATAGCGTACTTGGGGATGAGGAGC	chr1	62660473	62678001	NM_019079	+	L1TD1	54596	LINE-1 type transposase domain containing 1	0.559757	1.22042	0.414268	1.16961	-0.00331236	0.00987783	0.0919556	0.0391651	0.993827	0.982129	0.892984	0.852155	5.77793	5.77462	5.78781	5.86989	5.8171	LAD	LAD	LAD	LAD				DR		DR					IP						PP
ILMN_1776936	ATTCCCTGGGGCCAGCACATGCAAGGTTTATATGGTCAGTAGCTCACGTG	chr1	62701836	62785083	NM_181712	-	KANK4	163782	KN motif and ankyrin repeat domains 4	0.712446	1.26576	0.598178	1.12281	-0.00130482	0.00547733	0.0543795	-0.116806	0.997401	0.989468	0.956201	0.487884	5.94521	5.94391	5.95069	5.99959	5.8284	LAD	LAD	LAD	LAD				DR		DR					IP						PP
ILMN_1696975	GTGCCTTGATTCACTTAGAAGTGTCTCAGAAAACCTGGACAGTTCGCTTC	chr1	62901974	62917475	NM_001017416	+	USP1	7398	ubiquitin specific peptidase 1	0.320222	1.02224	0.461664	0.929673	0.384232	0.360645	-0.169366	0.391899	0.719677	0.761096	0.976305	0.606973	8.00518	8.38942	8.36583	7.83582	8.39708	LAD	LAD	LAD	LAD		DR		DR	DR	DR					IP								AMB
ILMN_1678629	GGCAGTATTGCCTGTCACCTGCCACAGAGATTCCTTCAGTCGAATGAGCC	chr1	62920396	63154039	NM_033407	-	DOCK7	85440	dedicator of cytokinesis 7	0.291755	0.627188	0.307459	0.713696	0.358818	0.248245	0.057215	0.291712	0.373916	0.617944	0.987708	0.421375	8.71374	9.07256	8.96199	8.77096	9.00546	LAD	LAD	LAD	LAD		DR		DR	DR	DR					IP								AMB
ILMN_1695193	CTGTCCAGAGGGTTATTCAGGAGGCTGGTGGTGGCATGATGAGTGTGGAG	chr1	63063157	63071976	NM_014495	+	ANGPTL3	27329	angiopoietin-like 3	0.286245	0.578202	0.2124	0.490075	0.020021	0.121755	0.165	-0.0486417	0.949892	0.48606	0.531722	0.774049	5.76228	5.7823	5.88403	5.92728	5.71363	LAD	LAD	LAD	LAD		DR										PP						PI
ILMN_2383727	AGACTTGGTGGAGAAAGAACCAACACCGACTACTTAGAATTTGTGAAGGG	chr1	63249776	63330941	NM_032852	+	ATG4C	84938	autophagy related 4C, cysteine peptidase	0.542725	1.04427	1.09602	1.08961	-0.0797464	0.136807	0.0438775	0.102907	0.791206	0.563557	0.97554	0.59494	5.65687	5.57713	5.79368	5.70075	5.75978	LAD	LAD	LAD	LAD				DR	DR	DR					IP					IP
ILMN_1737435	TGTCGCTGAGCCGGACGACTGCCACCATCGCGCCCATTCTTAGCGTGCCA	chr1	63788729	63790797	NM_012183	+	FOXD3	27022	forkhead box D3	0.677358	1.17449	0.841174	1.27586	-0.00889854	-0.00488295	-0.0263533	-0.0297047	0.976977	0.986905	0.978419	0.842735	5.78495	5.77606	5.78007	5.7586	5.75525	LAD	LAD	LAD	LAD						DR						PP					PP
ILMN_1771411	GACGTTGATGACTGTCACACTGGATCCTCCTCAGAAACTACCGGACTTGT	chr1	63833260	63904233	NM_013339	+	ALG6	29929	ALG6, alpha-1,3-glucosyltransferase	0.390753	0.94121	0.596371	0.912365	0.293105	0.290028	0.0704037	0.208334	0.472499	0.479042	0.980399	0.559989	8.22493	8.51803	8.51495	8.29533	8.43326	LAD	LAD	LAD	LAD				DR		DR					IP						PP
ILMN_1692790	CAGGACTTCCTCACAAAGCATCACGTCATCTTGACAGCTATGAATTCCTT	chr1	63906440	63988944	NM_014288	-	ITGB3BP	23421	integrin beta 3 binding protein (beta3-endonexin)	0.27292	0.61721	0.462502	0.623104	0.278599	0.266775	-0.0777984	0.438245	0.647899	0.67989	0.98532	0.299254	7.13841	7.41701	7.40518	7.06061	7.57665	LAD	LAD	LAD	LAD				DR	DR	DR					IP					IP
ILMN_1698673	CTACACTCTATGGGCTACAATAAAGCTCTGGAGTTGACAGAGGCATGTCC	chr1	63989012	64038364	NM_032437	+	EFCAB7	84455	EF-hand calcium binding domain 7	-0.0635725	0.0723737	0.2678	0.106864	-0.0334233	-0.138584	-0.172476	0.128594	0.944322	0.662993	0.785858	0.579281	6.19781	6.16439	6.05923	6.02533	6.3264		LAD	LAD	LAD				DR	DR	DR					IP					IP
ILMN_2143011	AGTTGGACCCTTGTGTTTTGAAGAAATGCCAACTGCTTGAAGAATTTCCT	chr1	64014650	64016307	NR_002771	+	DLEU2L	79469	deleted in lymphocytic leukemia 2-like	-0.0754614	0.0423982	0.262593	0.11271	0.00684191	0.0260432	0.0586949	-0.0366737	0.990014	0.955322	0.960642	0.878825	5.69308	5.69992	5.71912	5.75178	5.65641		LAD	LAD	LAD				DR		DR					IP				II
ILMN_1800659	GCCCTCCTGCATTGCTGCTGCGTGGGTATTTGTCTCCTTAGCCATCAGGT	chr1	64058946	64125916	NM_002633	+	PGM1	5236	phosphoglucomutase 1	-0.27019	-0.592385	-0.11997	-0.396667	-0.650366	-0.541789	-0.216077	-0.602287	0.00916729	0.0346833	0.844251	0.0457535	10.9232	10.2729	10.3814	10.7071	10.3209			LAD						DR					II						IP
ILMN_1655904	AGCACTGGCCATGTGACTAGCTTGCCCTCATCAGGATCCAATCAGGAAGC	chr1	64239689	64647179	NM_005012	+	ROR1	4919	receptor tyrosine kinase-like orphan receptor 1	-0.11641	-0.705154	0.386089	-0.696255	-0.360636	-0.397784	-0.0734631	-0.118321	0.075067	0.0357348	0.961505	0.647586	6.27092	5.91029	5.87314	6.19746	6.1526	LAD		LAD		DR		DR		DR								PI			IP
ILMN_1725870	AGGCATTTGGGGACAAGTGTCAGACCCTCCGCTGCCTATCATGCACGGCA	chr1	64669489	64710027	NM_152489	+	UBE2U	148581	ubiquitin-conjugating enzyme E2U (putative)	0.128039	-0.210799	0.358201	-0.0424769	0.0832525	0.10381	0.0571741	0.0168515	0.681769	0.574072	0.940496	0.930779	5.83001	5.91326	5.93382	5.88718	5.84686	LAD		LAD		DR		DR										PI				PP
ILMN_1685201	AAAAAATCCGAGAGAAGTTCAACCGTTACTTGGATGTGGTCAATCGGAAC	chr1	64936475	65158741	NM_020925	+	CACHD1	57685	cache domain containing 1	0.331432	0.396236	0.479738	0.53424	-0.117317	-0.0377285	-0.147696	-0.0532936	0.530882	0.905252	0.641035	0.756766	5.7293	5.61199	5.69157	5.58161	5.67601	LAD	LAD	LAD	LAD	DR					DR							PI				PP
ILMN_1804737	CAAAGGTGTCTGGACTACAGCACAGTGGACATGCCATCCATACTGGCCTG	chr1	65210777	65298914	NM_018211	+	RAVER2	55225	ribonucleoprotein, PTB-binding 2	0.110841	0.191426	0.160537	0.419234	0.422869	0.373424	0.278733	0.190188	0.0167332	0.0367146	0.4346	0.393868	7.42452	7.84738	7.79794	7.70325	7.6147	LAD	LAD	LAD	LAD				DR	DR	DR					IP					IP
ILMN_1793384	ATTGCCTCTGACGTCTGGTCTTTTGGAGTCACTCTGCATGAGCTGCTGAC	chr1	65298905	65432187	NM_002227	-	JAK1	3716	Janus kinase 1	-0.376304	-0.497082	-0.404267	-0.244537	-0.0557794	-0.122279	-0.147625	-0.288707	0.908379	0.760426	0.865064	0.2048	8.67592	8.62014	8.55364	8.52829	8.38721														II					II
ILMN_1843198	GTGTTTATGATGAGTCAGAGTGCTTTTCCTCGGTGGGACAGTTGCTGGCC	chr1	65613512	65697828	NM_001005353	+	AK4	205	adenylate kinase 4	-0.0672583	0.0604201	0.0821172	0.220094	-0.644527	-0.525072	-0.216639	0.011473	0.000341304	0.00296133	0.696895	0.97474	8.6096	7.96507	8.08453	8.39296	8.62107	LAD		LAD	LAD	DR		DR			DR	e29.2	e39.2					PI				PP
ILMN_2166543	AAACGAATCTGTATGTTGAGGCAAAAGGATTGAACCTGGAAGTCTGGGAC	chr1	65730376	65881552	NM_014787	+	DNAJC6	9829	DnaJ (Hsp40) homolog, subfamily C, member 6	0.064594	0.251998	0.348902	0.200071	0.0600831	-0.0815395	0.0253269	0.0904126	0.803633	0.716522	0.985825	0.550252	5.6467	5.70678	5.56516	5.67202	5.73711	LAD	LAD	LAD	LAD				DR	DR						IP					IP
ILMN_1661537	CCTAGAGCCTTATTAGAAATGCAGAATCTGAAGCCCCACTCTGGACCCAG	chr1	65886130	65901690	NM_017526	+	LEPROT	54741	leptin receptor overlapping transcript	0.256818	0.410594	0.456424	0.343949	-0.0980444	-0.175794	-0.305256	0.0802373	0.899075	0.796566	0.789384	0.871991	9.13139	9.03334	8.95559	8.82613	9.21162		LAD	LAD	LAD					DR					II						IP
ILMN_2330570	TGGGAAGATGTTCCGAACCCCAAGAATTGTTCCTGGGCACAAGGACTTAA	chr1	65886334	66096095	NM_001003680	+	LEPR	3953	leptin receptor	0.629447	0.861817	0.728207	0.71267	0.138265	0.079127	0.0459874	-0.204706	0.662369	0.849908	0.980399	0.351277	5.78224	5.9205	5.86136	5.82822	5.57753	LAD	LAD	LAD	LAD					DR							PP				IP
ILMN_2340259	TTCTTCTGAATGCTCCCGAACTACTGACTTTGAAGAGGTAGCCTCCTGCC	chr1	66258855	66840262	NM_002600	+	PDE4B	5142	phosphodiesterase 4B, cAMP-specific	1.37775	0.925002	0.849085	0.668248	-0.0335087	0.220987	0.291661	0.398962	0.953948	0.472882	0.53732	0.0947589	7.15297	7.11946	7.37396	7.44463	7.55193	LAD	LAD	LAD	LAD	DR	DR	DR										PI					PI
ILMN_1664362	ACTCTCAGTTGGCCCCCTACAGCAGTCTGGTGTTGAAGTTTCTTTGAACG	chr1	66999824	67210768	NM_032291	+	SGIP1	84251	SH3-domain GRB2-like (endophilin) interacting protein 1	0.385536	0.0700182	-0.0417597	-0.197319	-0.0231422	0.182122	-0.0242017	0.119597	0.958559	0.396434	0.990895	0.552641	5.75742	5.73427	5.93954	5.73321	5.87701	LAD	LAD	LAD	LAD		DR	DR									PP						PI
ILMN_1751868	AATGATGTTGTGGCGTTGTTCTTGGATGGTAAGTGGACTGCCTAGAGGAC	chr1	67218139	67244730	NM_152665	+	TCTEX1D1	200132	Tctex1 domain containing 1	0.747819	0.752213	0.246804	0.347358	-0.0103294	-0.00113034	-0.00919609	-0.00968627	0.977419	0.998551	0.99586	0.963579	5.97112	5.96079	5.96999	5.96193	5.96144	LAD	LAD	LAD	LAD												PP					PP
ILMN_2060578	GGGGAAGACCGTCTTTGGGGTGGACAGATGCCCACTGAAGAGCTTTGGAA	chr1	67263423	67266942	NM_005478	-	INSL5	10022	insulin-like 5	0.808119	0.794144	0.259888	0.334929	-0.0417459	0.0316776	0.0462146	-0.0627067	0.898475	0.934262	0.96623	0.742825	5.93022	5.88848	5.9619	5.97644	5.86752	LAD	LAD	LAD	LAD												PP					PP
ILMN_1679535	GTAACCCAAACAAGAATAAGAAGCATTTTTATCTGGCTGTTGACAAAATT	chr1	67303281	67390570	NM_207014	-	WDR78	79819	WD repeat domain 78	0.358649	0.382985	0.0843426	-0.00454729	-0.0671361	-0.0938681	-0.0938202	-0.112326	0.79388	0.686427	0.870601	0.479441	5.75077	5.68363	5.6569	5.65695	5.63844	LAD	LAD	LAD	LAD		DR										PP						PI
ILMN_2334322	CCCCAACTGCATCAAACAGTAGTAACAGCCAGTCTGAGAAAGAAGATGGC	chr1	67390577	67454302	NM_001077702	+	MIER1	57708	mesoderm induction early response 1, transcriptional regulator	0.00471495	-0.297324	-0.261287	-0.384855	-0.0307575	-0.0872384	-0.0973462	0.0372171	0.911326	0.659535	0.825848	0.824314	5.74333	5.71258	5.65609	5.64599	5.78055														II					II
ILMN_2057768	GCCCACCCTGGCCATTGCGTATTTCACAGGAGATGCACAAAAGGCTGTGG	chr1	67465014	67520080	NM_015139	-	SLC35D1	23169	solute carrier family 35 (UDP-GlcA/UDP-GalNAc transporter), member D1	-0.0772924	-0.480373	-0.331553	-0.447782	-0.0654655	-0.0297573	-0.108605	-0.10733	0.866546	0.954399	0.905082	0.636501	6.28103	6.21556	6.25127	6.17243	6.1737	LAD				DR	DR	DR										PI					PI
ILMN_2223663	GCTTCATGGTCACACATACAGGCACAAAAACAGCATTATGTGGACGCCTC	chr1	67632168	67725650	NM_144701	+	IL23R	149233	interleukin 23 receptor	0.000854364	-0.00515925	-0.465409	-0.0827842	0.0699029	0.0492782	0.0943246	0.131127	0.781378	0.869691	0.867541	0.394304	5.60505	5.67495	5.65433	5.69937	5.73618	LAD	LAD		LAD		DR		DR							IP							PI
ILMN_1761921	GCACCTGCTACACAGCAGGCTGTACACAGCAGATCAGTACTGTTCAACAG	chr1	67773046	67862583	NM_001559	+	IL12RB2	3595	interleukin 12 receptor, beta 2	-0.307437	-0.507363	-0.64094	-0.449749	-0.0139977	-0.0608643	-0.00584194	-0.0935952	0.969379	0.810308	0.996641	0.532153	5.96697	5.95297	5.90611	5.96113	5.87338														II					II
ILMN_1773968	GTTCCTTTTGCTGCCCATTTGGGAGTATGTGGCAATTCCTAGTGCTCTTG	chr1	67873492	67896123	NM_001018069	-	SERBP1	26135	SERPINE1 mRNA binding protein 1	-0.41873	-0.642467	-0.740833	-0.562089	0.254846	0.29925	0.193718	0.295315	0.807281	0.776457	0.96042	0.665403	9.22633	9.48117	9.52558	9.42004	9.52164														II					II
ILMN_1694075	CTGCACTGCGTGCTGGTGACGAATCCACATTCATCTCAATGGAAGGATCC	chr1	68150859	68154021	NM_001924	+	GADD45A	1647	growth arrest and DNA-damage-inducible, alpha	-0.680201	-1.30176	-0.661975	-0.944268	0.286368	0.393488	-0.0450747	0.0549387	0.520825	0.274106	0.990895	0.907269	9.76638	10.0527	10.1599	9.7213	9.82132														II					II
ILMN_1673380	GCACTGCCCTTAGCCTTGTGTCATCTGCTTTTTCGTTCTGCGATATGCCC	chr1	68167148	68299155	NM_018841	-	GNG12	55970	guanine nucleotide binding protein (G protein), gamma 12	-0.663631	-1.40242	-0.616224	-1.03179	0.470949	0.444801	0.300652	-0.198167	0.0857718	0.10595	0.680428	0.551578	9.21767	9.68861	9.66247	9.51832	9.0195														II					II
ILMN_1688877	CCAGGAGCCCGAGAAGAAATCCCAGATGCCCAACACCACTGAGAAGCTGC	chr1	68511644	68516460	NM_004675	-	DIRAS3	9077	DIRAS family, GTP-binding RAS-like 3	-0.140527	-0.638897	-0.477665	-0.733167	-0.051508	0.0280831	-0.0880112	-0.0850926	0.810174	0.921028	0.833931	0.517672	5.90669	5.85519	5.93478	5.81868	5.8216	LAD		LAD		DR		DR										PI				PP
ILMN_1671260	GGCCTTCATCATCGTGGCTGGAATCTGCCTCTGCCTCTACTTCCTGTTTC	chr1	68564141	68698229	NM_001002292	-	WLS	79971	wntless homolog (Drosophila)	-0.231117	-0.560835	-0.52013	-0.685417	0.173014	0.36213	0.497326	-0.578232	0.729878	0.274727	0.232397	0.0589776	9.5443	9.71731	9.90643	10.0416	8.96607	LAD				DR	DR	DR										PI					PI
ILMN_1686770	CCCGGGCTGAAGTGGAGATTAACATCCCTGTCACCTTTCATGGACTGTTC	chr1	68894506	68915642	NM_000329	-	RPE65	6121	retinal pigment epithelium-specific protein 65kDa	0.329785	0.0421028	0.271301	-0.0664765	0.0109915	0.0923804	0.064602	0.112906	0.978853	0.705185	0.940676	0.491228	5.63076	5.64176	5.72314	5.69537	5.74367	LAD	LAD	LAD	LAD												PP					PP
ILMN_2222567	AAATTATAAATATGACTTTATCCTGGCTATAAAATTATTGAACCAAAATG	chr1	68939834	68962904	NM_017779	-	DEPDC1	55635	DEP domain containing 1	0.605238	0.420917	0.635914	0.214281	-0.0853831	-0.145446	-0.164962	0.0329986	0.805109	0.603229	0.779118	0.903197	5.67955	5.59416	5.5341	5.51458	5.71254	LAD	LAD	LAD		DR		DR										PI				PP
ILMN_1810593	CGGAGCACGGAAGCACACACAAGCTCTTTATGAATTCTGCTCTCCATCAG	chr1	70225857	70589171	NM_020794	+	LRRC7	57554	leucine rich repeat containing 7	1.34571	1.56278	1.29267	1.19836	0.114833	0.00976735	0.0960847	0.260409	0.563891	0.981022	0.862853	0.0693739	5.47346	5.58829	5.48322	5.56954	5.73387	LAD	LAD	LAD	LAD					DR							PP				IP
ILMN_1732509	TGATGGACCTAGCCAAAGTGAGTCTGCTACTGAGACTGCCATGACACTAC	chr1	70610484	70671361	NM_017768	-	LRRC40	55631	leucine rich repeat containing 40	0.120384	0.0543265	0.219891	0.148749	0.231783	0.254546	-0.0849634	0.041478	0.874166	0.865919	0.992561	0.971975	6.98382	7.2156	7.23837	6.89886	7.0253	LAD	LAD	LAD	LAD												PP					PP
ILMN_1657790	GCTCCGTGTTGGAAAAAAGGGGTAGTGCATTTTAAATTGACCTTCATACG	chr1	70671364	70717701	NM_004768	+	SRSF11	9295	serine/arginine-rich splicing factor 11	-0.0333974	-0.163449	-0.227076	-0.0945992	-0.0683531	0.032492	-0.0234611	0.117333	0.910476	0.966983	0.995213	0.735098	6.20514	6.13678	6.23763	6.18167	6.32247														II					II
ILMN_2148507	TGACCCTAAGACCTGCGTATGTGAAGCAGCTATGAGTGCTGTGATTTGTT	chr1	70724684	70820417	NM_030816	-	ANKRD13C	81573	ankyrin repeat domain 13C	-0.0461691	-0.0987971	-0.496682	0.0435136	0.21461	0.260862	0.0154652	0.15533	0.295734	0.135003	0.995213	0.431317	7.46644	7.68105	7.7273	7.48191	7.62177	LAD	LAD		LAD	DR	DR	DR			DR							PI					PI
ILMN_2295957	CACTGTAGAAGAGGAATGAAGGCCAAACAATTAAAAGCGGAGGCGGGGAG	chr1	70820492	70833705	NM_001036645	+	HHLA3	11147	HERV-H LTR-associating 3	0.221986	0.253138	-0.213462	0.43693	0.0835817	0.101225	0.0378377	-0.0844706	0.773472	0.718691	0.979741	0.671752	5.74568	5.82926	5.84691	5.78352	5.66121	LAD	LAD		LAD						DR						PP			II
ILMN_2305116	CGGAATGGCAGTTGCCCAGTTCCTGGAATCTAATCCTTGGGTAGAAAAGG	chr1	70876900	70905534	NM_153742	+	CTH	1491	cystathionase (cystathionine gamma-lyase)	0.392253	0.554488	0.121459	0.747594	0.111277	0.267621	0.084162	0.029506	0.759676	0.229339	0.948246	0.924997	6.03555	6.14683	6.30317	6.11971	6.06506	LAD	LAD	LAD	LAD		DR										PP						PI
ILMN_2290453	GAGCACTTTCCATGTGTTGATTGACTCGGAAAGGTGGGAGATTACCAGCA	chr1	71418114	71513491	NM_198718	-	PTGER3	5733	prostaglandin E receptor 3 (subtype EP3)	1.28163	1.23548	1.17849	1.21249	0.143313	0.148177	0.0255627	0.0518942	0.536268	0.511955	0.988972	0.815438	5.60282	5.74614	5.751	5.62839	5.65472	LAD	LAD	LAD	LAD												PP					PP
ILMN_1662383	AAACAACCCTGAGCCCAGGGCCAACCCCTACGGAACACCACTACTTTACC	chr1	71528973	71546972	NM_005455	-	ZRANB2	9406	zinc finger, RAN-binding domain containing 2	1.17929	1.25741	1.10988	1.13245	0.182487	0.138943	-0.0580848	-0.178209	0.793921	0.86461	0.989625	0.707243	8.83184	9.01432	8.97078	8.77375	8.65363	LAD													II					II
ILMN_1697804	GCCAGGCAGAGTGTAATTTCTTAACAGCTGGGTATAAAACAACGGGCACC	chr1	71868624	72748277	NM_173808	-	NEGR1	257194	neuronal growth regulator 1	1.5413	1.62947	1.71155	1.06386	-0.0587784	-0.136856	-0.103041	0.0819243	0.85383	0.54127	0.878835	0.674317	5.77964	5.72086	5.64279	5.6766	5.86157	LAD	LAD	LAD	LAD			DR									PP					PP
ILMN_1727878	ACTCTTCAGCACTTTCAGAGCTATTGATATGCATATGTCCACCTAGTACC	chr1	74663895	74674386	NM_003838	+	FPGT	8790	fucose-1-phosphate guanylyltransferase	1.76163	1.6861	1.95458	1.44067	0.109423	-0.004246	0.0878757	0.12655	0.730834	0.994049	0.93611	0.563309	5.63435	5.74377	5.63011	5.72223	5.7609	LAD	LAD	LAD	LAD												PP					PP
ILMN_1799141	CCCCGAACTGACAGCAACGATTCCAACCACGGCAAGCTGGCTTCCAACTA	chr1	74701070	75010116	NM_015978	+	TNNI3K	51086	TNNI3 interacting kinase	1.79709	1.751	1.7781	1.55895	0.048877	0.0738923	0.0623017	-0.137174	0.840517	0.740033	0.928261	0.305586	5.84722	5.8961	5.92111	5.90952	5.71005	LAD	LAD	LAD	LAD												PP					PP
ILMN_1751569	GCACGAAGTCCCTCTGCCCTACTCCCTATTCAAGGATATTACTCACTGCA	chr1	75033794	75139422	NM_001002912	-	C1orf173	127254	chromosome 1 open reading frame 173	1.11225	1.23527	1.46137	1.18641	0.0630547	0.115749	0.0193972	0.0943276	0.818095	0.588919	0.991381	0.577682	5.85881	5.92186	5.97456	5.8782	5.95314	LAD	LAD	LAD	LAD			DR		DR							PP				IP
ILMN_1672389	CATTATTGGTTGGCTGCCAATGACCCCATATGTTCTGTGAGAATAGTAGC	chr1	75171171	75199092	NM_001889	-	CRYZ	1429	crystallin, zeta (quinone reductase)	1.02441	0.883839	1.20315	0.822406	0.185325	-0.0484478	0.147919	0.220713	0.782081	0.963969	0.949491	0.617884	9.09616	9.28148	9.04771	9.24408	9.31687	LAD	LAD	LAD	LAD			DR									PP					PP
ILMN_1726842	AGGAAATTTGGGCAGGAAAGGGAACTCACAGTGTCGGAATGCCTGGAGCA	chr1	75198839	75232360	NM_138467	+	TYW3	127253	tRNA-yW synthesizing protein 3 homolog (S. cerevisiae)	1.18734	1.1152	1.32661	1.03702	0.310842	0.386657	0.158403	0.353813	0.819688	0.7747	0.981474	0.688825	7.26689	7.57773	7.65354	7.42529	7.6207	LAD	LAD	LAD	LAD			DR									PP					PP
ILMN_1794818	GGCTTATTCTGCCTACGTGCCCCAAGATGGAACGATGTTAACTGCGCTGC	chr1	75594118	75627218	NM_001001933	+	LHX8	431707	LIM homeobox 8	1.76484	1.48278	1.74958	1.60311	0.047449	-0.0304021	0.143603	0.0863933	0.884192	0.93871	0.741624	0.636817	5.6792	5.72665	5.6488	5.82281	5.7656	LAD	LAD	LAD	LAD												PP					PP
ILMN_1744003	CTGGCCTTCCTATTCTTCACACAAAGACTGCCAGTGATTGCACAAGGACC	chr1	75672074	76076799	NM_152697	-	SLC44A5	204962	solute carrier family 44, member 5	1.5577	1.41115	0.955193	1.5371	0.00953514	0.000884166	-0.0543566	0.202549	0.986107	0.999078	0.967845	0.297301	5.73872	5.74826	5.73961	5.68437	5.94127	LAD	LAD	LAD	LAD	DR	DR											PI					PI
ILMN_1778104	GCTAGAATGAGTTACCAGAGAGCAGCTTGGGAGGTTGATTCTGGTCGTCG	chr1	76190031	76229363	NM_000016	+	ACADM	34	acyl-CoA dehydrogenase, C-4 to C-12 straight chain	0.341344	0.417712	0.0795808	0.668663	0.246652	0.323703	-0.124798	0.461997	0.819976	0.758599	0.981591	0.475456	8.76265	9.0093	9.08635	8.63785	9.22465	LAD			LAD						DR				II					II
ILMN_2163796	ACTCTAGGTTTCTACTTGATTTTTCCCCCATGTATACCTTTCATCTGTTC	chr1	76251878	76260775	NM_004582	+	RABGGTB	5876	Rab geranylgeranyltransferase, beta subunit	0.33274	0.343717	0.186836	0.666487	0.299245	0.134908	-0.15207	0.355459	0.681588	0.898795	0.962426	0.493218	8.11992	8.41916	8.25483	7.96785	8.47538														II					II
ILMN_1653146	GACAGAGAGCTGTGTACCATCTAGCCACTAGGCTTGTTCAAACTGCTCGA	chr1	76262555	76378923	NM_002440	+	MSH4	4438	mutS homolog 4 (E. coli)	0.673609	0.559602	0.525549	0.770675	-0.10021	-0.0923471	-0.0367344	-0.178997	0.552311	0.603524	0.965944	0.143334	5.88066	5.78045	5.78832	5.84393	5.70167	LAD	LAD	LAD	LAD		DR										PP						PI
ILMN_2210101	GAGTAAGAGTAATGGTTGATCGTGAATTGGCTGACATCCATGAAGATGCC	chr1	76384557	76398116	NM_080868	-	ASB17	127247	ankyrin repeat and SOCS box containing 17	1.38998	1.06052	1.11506	1.34363	0.0258502	-0.149066	-0.11156	0.0641668	0.926026	0.267555	0.755837	0.662905	5.71352	5.73937	5.56445	5.60196	5.77769	LAD	LAD	LAD	LAD												PP					PP
ILMN_1779061	ACAAAAAGCATCACAAAGGATGGTCTTGGCCATATGCTAGGGCCCCTGTG	chr1	76540388	77096669	NM_152996	+	ST6GALNAC3	256435	ST6 (alpha-N-acetyl-neuraminyl-2,3-beta-galactosyl-1,3)-N-acetylgalactosaminide alpha-2,6-sialyltransferase 3	1.36001	1.26495	1.41472	1.39528	-0.142452	-0.0597635	-0.0834283	0.153428	0.43428	0.832753	0.897486	0.311342	5.84832	5.70587	5.78856	5.76489	6.00175	LAD	LAD	LAD	LAD												PP					PP
ILMN_1773959	AGCAGGCTGAAACTATGGACATGATTTCTGAAGAGCACATCTCCACTGAC	chr1	77333185	77529737	NM_030965	+	ST6GALNAC5	81849	ST6 (alpha-N-acetyl-neuraminyl-2,3-beta-galactosyl-1,3)-N-acetylgalactosaminide alpha-2,6-sialyltransferase 5	0.715022	0.932277	0.786671	1.10067	0.0678459	0.0982345	-0.0584626	-0.107349	0.839445	0.754455	0.96165	0.595678	5.89657	5.96442	5.99481	5.83811	5.78922	LAD	LAD	LAD	LAD	DR			DR		DR								AMB			PP
ILMN_1772743	GCTGAAAGACTGGCATCCTCCTGGGGGCTTTATTCTGGGATTATGGGCAC	chr1	77554666	77685132	NM_005482	-	PIGK	10026	phosphatidylinositol glycan anchor biosynthesis, class K	0.457049	0.244624	0.357877	0.0548876	0.265631	0.170232	-0.0304837	0.152188	0.507118	0.747851	0.993729	0.67095	7.74066	8.00629	7.91089	7.71017	7.89284	LAD	LAD	LAD	LAD	DR	DR	DR										PI					PI
ILMN_1656593	CAGCCATGAACACCAACGATGCCAAGGAGTATCTGGCCCGGAGGGAAATC	chr1	77747661	78025654	NM_174858	+	AK5	26289	adenylate kinase 5	-0.344248	-0.208061	-0.071236	-0.477828	0.169907	0.120598	0.300963	0.125853	0.423425	0.640257	0.160014	0.506002	5.66542	5.83532	5.78601	5.96638	5.79127	LAD	LAD	LAD		DR	DR	DR	DR	DR									AMB					AMB
ILMN_1653618	GGAGGCAACTGTGGCATTGCTTCCTTAACCAGCTCATGGTGTGTGAATGT	chr1	78030189	78148343	NM_015534	-	ZZZ3	26009	zinc finger, ZZ-type containing 3	-0.729013	-0.999291	-0.711929	-0.783799	0.544238	0.407508	0.043594	0.597594	0.61409	0.758135	0.996087	0.460567	8.94051	9.48475	9.34802	8.98411	9.53811														II					II
ILMN_2306077	TCGGCAAGCCCTCCTAAATCAGGCAATTTGTGGCCAGGATTGGCACCACC	chr1	78161673	78225564	NM_201624	-	USP33	23032	ubiquitin specific peptidase 33	-0.538273	-0.787209	-0.746521	-0.581498	0.217948	0.214024	0.133521	-0.127913	0.562546	0.579	0.925862	0.693939	6.97886	7.1968	7.19288	7.11238	6.85094														II					II
ILMN_2123557	GCAGAAGGGTACTTAAGACATATATAACAGGCCAGGAGCAGTGGCTCACG	chr1	78245308	78345225	NM_198549	+	FAM73A	374986	family with sequence similarity 73, member A	-0.47022	-0.602494	-0.815727	-0.518842	0.0974275	0.0972082	0.119258	0.0141293	0.577015	0.583652	0.717246	0.94084	5.71219	5.80962	5.8094	5.83145	5.72632														II					II
ILMN_1783276	TCTGTGGCGGGGCCAAAAAAGGAAACCAGGAGTGCCACTATGCTGACTTC	chr1	78354199	78409578	NM_144573	+	NEXN	91624	nexilin (F actin binding protein)	-0.69064	-0.850497	-0.719888	-0.748956	0.095875	-0.112141	-0.305614	0.237476	0.931944	0.92577	0.882881	0.68671	7.04912	7.145	6.93698	6.74351	7.2866														II					II
ILMN_1776552	CACTGGCATGTTTTTCCCCCCTTGCAGTATAGTGGTAGATTGGAGGATCT	chr1	78413590	78444777	NM_003902	-	FUBP1	8880	far upstream element (FUSE) binding protein 1	-0.476669	-0.810641	-0.71395	-0.750711	0.20833	0.223497	0.16527	-0.0180222	0.324723	0.252254	0.751858	0.94991	7.26401	7.47234	7.4875	7.42928	7.24598														II					II
ILMN_2222317	GTAATGGCAATTTCTCTCCTGTGGAAATCCCAATTGCTTGAATTACTGAT	chr1	78470635	78482995	NM_007034	+	DNAJB4	11080	DnaJ (Hsp40) homolog, subfamily B, member 4	-0.495851	-0.917974	-0.727088	-0.707863	-0.08089	-0.0408921	0.0985036	-0.0558756	0.803193	0.925804	0.909283	0.812534	5.87669	5.7958	5.8358	5.97519	5.82081														II					II
ILMN_2075476	TCCAGCTCAGGTTGTAACTTGTTGGTACTTGTTTAGTGAGTTCGTTTTGG	chr1	78511588	78603112	NM_017655	+	GIPC2	54810	GIPC PDZ domain containing family, member 2	-0.205739	-0.502519	-0.416105	-0.388588	-0.0846096	-0.0353617	0.0383295	-0.000316196	0.746843	0.925888	0.978297	0.99936	5.65635	5.57174	5.62099	5.69468	5.65603	LAD		LAD		DR	DR	DR		DR								PI						AMB
ILMN_2395652	TTTGACTGGGGAGAGGCATGGAGAAGAAACTCTCATTCAGGGGCTCCAGG	chr1	78956727	79006386	NM_000959	+	PTGFR	5737	prostaglandin F receptor (FP)	0.68323	0.630739	0.654234	0.449461	0.0300069	-0.0740549	-0.0796237	-0.256772	0.914986	0.741026	0.883931	0.0472707	5.92725	5.95726	5.85319	5.84763	5.67048	LAD	LAD	LAD	LAD	DR		DR										PI				PP
ILMN_1723912	GTGGGCTAAGATAGGTCCTACTGCAAACCACCCCTCCATATTTCCGTACC	chr1	79086087	79111830	NM_006820	+	IFI44L	10964	interferon-induced protein 44-like	0.243464	0.567759	0.396307	0.408717	-0.0577153	-0.0344717	-0.0536945	0.011948	0.818153	0.915578	0.948456	0.955692	5.74671	5.689	5.71224	5.69302	5.75866	LAD	LAD	LAD	LAD				DR							IP						PP
ILMN_1760062	GCTCTGAGACGAATGCTATGGGCTGCAGATGACTTCTTAGAGGATTTGCC	chr1	79115476	79129763	NM_006417	+	IFI44	10561	interferon-induced protein 44	0.177184	0.633151	0.372004	0.451161	0.658276	0.545526	-0.228246	0.204619	0.224044	0.359174	0.938367	0.746747	7.26539	7.92367	7.81092	7.03715	7.47001	LAD	LAD	LAD	LAD					DR							PP				IP
ILMN_1697548	GTGTGTCACCCCTGTTTATTCTTGAACAGAGGGCAAAGAGGGCACTGGGC	chr1	82266081	82458107	NM_012302	+	LPHN2	23266	latrophilin 2	1.12319	0.769886	1.25161	0.732409	0.100287	0.0596126	0.136056	0.144221	0.795029	0.904646	0.880022	0.555212	7.01664	7.11693	7.07625	7.15269	7.16086	LAD	LAD	LAD	LAD	DR		DR										PI				PP
ILMN_1702821	ATAAAAGCCCGGAGGTGGTGACTCCTTTGCAGCTCCAGTGTTGCCAGCGC	chr1	84335056	84464833	NM_024686	-	TTLL7	79739	tubulin tyrosine ligase-like family, member 7	0.496168	0.448066	0.434756	0.386129	0.063704	-0.00511602	-0.0472777	0.122797	0.888739	0.993613	0.981452	0.627869	6.18806	6.25176	6.18294	6.14078	6.31086	LAD	LAD	LAD	LAD	DR												PI				PP
ILMN_1759922	GTGTAGACTCTCAAGAGGACTAAAGGTCATATGAAGAATGATGAGAGAAC	chr1	84543744	84670979	NM_207578	+	PRKACB	5567	protein kinase, cAMP-dependent, catalytic, beta	-0.1014	-0.244129	0.133182	-0.254225	0.134792	0.0370506	0.0588876	0.0667795	0.538726	0.923806	0.95413	0.736001	5.63245	5.76724	5.6695	5.69134	5.69923	LAD		LAD		DR		DR		DR								PI			IP
ILMN_1783131	GCATCATGGCCCCTTCAGGAGCAGAATCATAGCTCTGAAAAGAGAAGCTC	chr1	84764048	84816481	NM_001010971	+	SAMD13	148418	sterile alpha motif domain containing 13	-0.239579	-0.734826	-0.282814	-0.619147	0.0617204	-0.00199742	-0.126151	0.180109	0.821365	0.996991	0.785858	0.239168	5.79245	5.85417	5.79046	5.6663	5.97256	LAD				DR	DR	DR										PI					PI
ILMN_1888474	CTGAGGTGAAGGACTGATGCTTTGCCACCCAAGTGTACTGCAAGTGGCGC	chr1	84830640	84863576	NR_003927	-	UOX	391051	urate oxidase, pseudogene	-0.173017	-0.776573	-0.377795	-0.641995	-0.0558637	0.0504039	-0.092109	0.0702177	0.755009	0.799895	0.771566	0.556954	5.73939	5.68352	5.78979	5.64728	5.8096														II					II
ILMN_2275742	ATTGCAGGCTGGGTAGCTGGTAGAAATGTTGTGGGCGTTTGTAAGTGGAA	chr1	84874033	84880691	NM_058248	+	DNASE2B	58511	deoxyribonuclease II beta	-0.326986	-0.888947	-0.450477	-0.630419	0.0540917	0.0939162	0.0227223	-0.188236	0.820747	0.629183	0.987467	0.148461	5.86682	5.92091	5.96073	5.88954	5.67858														II					II
ILMN_1655734	GGAGAGTATGAATGGGTCCATAAGCCCCGGGAAATGGATACAAGTAGAAG	chr1	84944919	84964033	NM_025065	+	RPF1	80135	ribosome production factor 1 homolog (S. cerevisiae)	-0.242806	-0.689863	-0.587867	-0.591119	0.136018	0.204303	-0.0771626	0.239845	0.664913	0.415675	0.951301	0.256374	8.10546	8.24148	8.30976	8.0283	8.34531														II					II
ILMN_1701854	GCCGCTATGAAGAAAGTGGTTCAACAGCTCCGGCTGGAGGCCGGACTCAA	chr1	84964005	84972262	NM_005274	-	GNG5	2787	guanine nucleotide binding protein (G protein), gamma 5	-0.27558	-0.703188	-0.626546	-0.601662	-0.186705	-0.121686	-0.118086	0.0771383	0.754613	0.869171	0.960824	0.873224	8.28979	8.10308	8.1681	8.1717	8.36692														II					II
ILMN_2144573	CGGGGCATTGGCATGTGGAATGCAAACTGTCTTGACTACTCTGGAGATGC	chr1	85018803	85040163	NM_004388	-	CTBS	1486	chitobiase, di-N-acetyl-	-0.369535	-0.735163	-0.5953	-0.614946	-0.178133	-0.234538	-0.348445	0.263561	0.525798	0.31577	0.203929	0.21355	7.62078	7.44265	7.38625	7.27234	7.88434														II					II
ILMN_1720844	CAGTCTGTTCATAAAACATGGACTGATGGGTCTGCTCCAGGCCACATTTG	chr1	85109389	85156240	NM_014021	-	SSX2IP	117178	synovial sarcoma, X breakpoint 2 interacting protein	-0.366692	-0.809375	-0.699822	-0.68627	0.0621535	0.214995	0.0507688	-0.00937704	0.94501	0.753155	0.991301	0.988681	6.41065	6.4728	6.62564	6.46141	6.40127														II					II
ILMN_1709719	GCATCCCCTCCACAGTCCTCAGCAGGAGTGACACAGGCAGCCAGTACATA	chr1	85279085	85358896	NM_012152	-	LPAR3	23566	lysophosphatidic acid receptor 3	-0.318356	-0.9543	-1.05283	-0.884196	1.19084	1.46006	0.460973	-0.322823	1.46415e-06	4.73367e-08	0.193021	0.247329	6.87456	8.0654	8.33463	7.33554	6.55174											e29.1	e39.1		II					II
ILMN_1660462	AAGACCTCATGCTCATGCAGTGGACATTTCTTGGCCTGTTTTCCTGTGGG	chr1	85391265	85462796	NM_153259	-	MCOLN2	255231	mucolipin 2	-0.0608508	-0.397202	-0.675459	-0.508333	0.32107	0.385199	0.147707	0.160899	0.207592	0.0819066	0.887133	0.558805	8.33544	8.65651	8.72064	8.48315	8.49634	LAD				DR	DR	DR										PI					PI
ILMN_2046611	GCCTACTACACACCTAGGCTATTTGGTATAGCCTGTTGGTCCTGGGGTAC	chr1	85483764	85514223	NM_018298	-	MCOLN3	55283	mucolipin 3	0.059866	-0.112311	-0.382077	-0.256567	0.109107	0.153019	-0.122111	0.604545	0.896744	0.847259	0.965714	0.127874	6.89013	6.99924	7.04315	6.76802	7.49468	LAD	LAD				DR	DR									PP						PI
ILMN_1653771	TCAACCTTGGCCTAATCAAAGTCACAGAGAAGGGGTCATACATGGAGGTG	chr1	85527980	85598821	NM_145172	+	WDR63	126820	WD repeat domain 63	0.11852	0.102398	-0.387706	-0.13858	-0.117034	-0.0293216	0.031552	-0.0684326	0.669273	0.950572	0.987467	0.758907	5.77695	5.65992	5.74763	5.8085	5.70852	LAD	LAD				DR	DR	DR							IP							PI
ILMN_1691403	GACAGTCCACTTAGCAATCGTTATGCAGGAGACTGGAGCAGCTGTGGGGA	chr1	85623355	85666728	NM_032184	-	SYDE2	84144	synapse defective 1, Rho GTPase, homolog 2 (C. elegans)	-0.250108	-0.230012	-0.596806	-0.468294	0.0302964	0.113853	0.00643278	-0.0427501	0.91786	0.526922	0.996459	0.805541	6.05467	6.08497	6.16853	6.06111	6.01192	LAD	LAD				DR	DR									PP						PI
ILMN_1742611	AGAGTGCCTCCTGTGTTCCAGGTGCTTTGTGCATATATTTTCTCTGATCC	chr1	85715636	85725355	NM_198077	-	C1orf52	148423	chromosome 1 open reading frame 52	-0.639766	-0.813322	-0.655999	-0.712202	0.0571449	0.117116	0.0552106	0.216713	0.880469	0.698763	0.966633	0.256296	9.28467	9.34181	9.40178	9.33988	9.50138														II					II
ILMN_1716446	AGCAGTTGTGAACCTTTTCCAGATGGAGCCACGAACAACCTCTCCAGATC	chr1	85731459	85742587	NM_003921	-	BCL10	8915	B-cell CLL/lymphoma 10	-0.633858	-0.988496	-0.679764	-0.853949	0.202118	0.16793	-0.0302496	-0.198269	0.295314	0.429854	0.987467	0.262099	7.55391	7.75603	7.72184	7.52366	7.35564														II					II
ILMN_1668507	TCAGCTACTCTGAACAGATTACTAAGGCCATCTCCTCATCTCTAAGGGAG	chr1	85784167	85930889	NM_012137	-	DDAH1	23576	dimethylarginine dimethylaminohydrolase 1	-0.648803	-1.15754	-0.508769	-0.905958	0.124006	-0.0557984	-0.242714	0.233228	0.840172	0.947468	0.831595	0.519285	8.96323	9.08723	8.90743	8.72051	9.19646														II					II
ILMN_2188264	GAAACTGCCAAGGGTGCTGGTGCGGATGGACACTAATGCAGCCACGATTG	chr1	86046443	86049648	NM_001554	+	CYR61	3491	cysteine-rich, angiogenic inducer, 61	-0.821446	-1.10675	-0.599742	-0.92516	0.13043	-0.181877	-0.239622	-0.533492	0.79336	0.685591	0.780441	0.0572247	11.9157	12.0461	11.7338	11.6761	11.3822														II					II
ILMN_1668540	CTGTGCCTTTCATCACATTCCTAGCCCACTCTCATCATTACTGCAGAAGG	chr1	86115105	86174116	NM_017953	-	ZNHIT6	54680	zinc finger, HIT-type containing 6	-0.433794	-0.46881	-0.19272	-0.336959	0.203635	0.250882	-0.0014641	0.200537	0.824504	0.785104	0.999602	0.745344	9.62897	9.83261	9.87985	9.62751	9.82951														II					II
ILMN_1810996	GCCGGTGATACACTACCTCTTACGTGTTGCCTCTTTGTGTTGCTTGGTGC	chr1	86194915	86622121	NM_152890	-	COL24A1	255631	collagen, type XXIV, alpha 1	0.846362	1.18378	1.09958	1.04271	0.00653367	-0.0163432	-0.0590529	0.0258663	0.989572	0.972214	0.954709	0.910944	5.83222	5.83875	5.81588	5.77317	5.85809	LAD	LAD	LAD	LAD				DR		DR					IP						PP
ILMN_1702073	GTGCAGACCAGGAACACACCATTAGGGAGCTTCAGGGCCAGGTTGATGGA	chr1	86815776	86862025	NM_001007022	-	ODF2L	57489	outer dense fiber of sperm tails 2-like	0.83371	0.483832	0.665191	0.629459	0.133168	0.102434	-0.108196	0.132488	0.815719	0.876665	0.958651	0.72952	6.29586	6.42902	6.39829	6.18766	6.42834	LAD	LAD	LAD	LAD	DR	DR	DR										PI					PI
ILMN_1803236	AGAAGAGGTCAGCAGGGAGATACTAACCTTTGGAAATGATTAGCTGGCTC	chr1	86889768	86922240	NM_006536	+	CLCA2	9635	chloride channel accessory 2	0.600014	0.0727484	0.344854	0.39824	-0.0493613	-0.054483	-0.0492526	-0.04122	0.866126	0.854591	0.96042	0.831645	5.85079	5.80143	5.79631	5.80154	5.80957	LAD	LAD	LAD	LAD	DR												PI				PP
ILMN_1797219	ATTATGTGGAAGTGGATAGGAGAACTGCAGCTGTCAATAGCCTAGGGCTG	chr1	86934525	86965974	NM_001285	+	CLCA1	1179	chloride channel accessory 1	0.812876	0.445643	0.493536	0.638513	-0.109156	-0.0368996	-0.0721046	-0.151128	0.672823	0.927988	0.941373	0.39969	5.77656	5.66741	5.73966	5.70446	5.62544	LAD	LAD	LAD	LAD												PP					PP
ILMN_1679176	AGCAAATCCTGATGACATTGATCCTACTCCTACTCCTACTCCTACTCCTG	chr1	87012758	87046432	NM_012128	+	CLCA4	22802	chloride channel accessory 4	1.19264	1.13723	0.853507	1.15772	-0.0178401	0.1373	0.0735627	0.121567	0.964702	0.49853	0.929773	0.472289	5.62062	5.60278	5.75792	5.69418	5.74219	LAD	LAD	LAD	LAD												PP					PP
ILMN_1766045	GGCTTCAACAAGTGGCCTAGTAATCACCTCTCCTTCCAACCTCAGTGACC	chr1	87170252	87213867	NM_016009	+	SH3GLB1	51100	SH3-domain GRB2-like endophilin B1	0.175156	0.138554	-0.0982684	0.142831	0.154545	0.0620306	-0.149745	0.22414	0.58818	0.88723	0.83493	0.281713	9.77403	9.92857	9.83606	9.62428	9.99817	LAD	LAD	LAD				DR									PP					PP
ILMN_2407082	GCCTCATGTGCTGTGTGCTCTTTGAAAGGAATGACAGCAGACTACAAAGC	chr1	87328127	87380107	NM_004261	-	2015-09-01	9403	15 kDa selenoprotein	-0.246492	-0.277555	-0.575534	-0.440614	0.00718243	-0.0260209	-0.374202	0.227359	0.989572	0.956757	0.0571699	0.213947	10.744	10.7512	10.718	10.3698	10.9714														II					II
ILMN_1738987	ACTTGCAGTGGCTGAACAAAGAGCATGGCTTGAGAATCAAAGGGATCTGC	chr1	87380334	87575681	NM_012262	+	HS2ST1	9653	heparan sulfate 2-O-sulfotransferase 1	0.0292419	-0.176807	-0.171734	-0.101221	0.0477851	0.134621	-0.0636621	0.139811	0.913107	0.670738	0.96393	0.535551	6.05852	6.10631	6.19314	5.99486	6.19833	LAD	LAD	LAD	LAD		DR	DR			DR						PP						PI
ILMN_1703487	CTACCCTCATTAACAATTAGCAGGGCACTGGCCAGAGTTTGTACCCTGTG	chr1	87794150	87814607	NM_006769	+	LMO4	8543	LIM domain only 4	0.444947	0.467336	0.373706	0.722379	0.269966	0.206699	-0.121794	0.388632	0.046626	0.173974	0.810044	0.012201	9.06328	9.33324	9.26998	8.94148	9.45191	LAD		LAD	LAD	DR												PI				PP
ILMN_1906957	CCTCAAAGTTGTATGCTGGGGATAACACATGAAGGAGATGCCTGGGCCAT	chr1	87819209	87837338	NR_038324	-	RP4-544H6.2	100505768	uncharacterized LOC100505768	0.470193	0.492605	0.478645	0.721864	0.0648648	0.0386211	0.0111015	-0.118486	0.818551	0.916384	0.9958	0.484223	5.85483	5.91969	5.89345	5.86593	5.73634	LAD	LAD	LAD	LAD												PP					PP
ILMN_1706825	CCACCTCGAGAACCAAGGATACTTTCGGAAGAGGAGCAGGAAATGTTCAG	chr1	89149921	89301938	NM_006256	+	PKN2	5586	protein kinase N2	-0.149041	-0.479154	-0.474868	-0.230659	0.105188	-0.000915963	-0.0314227	0.430488	0.821566	0.999296	0.991607	0.0905113	6.09198	6.19717	6.09106	6.06056	6.52247														II					II
ILMN_1737857	CATCTCTGTGGCAGCGGCAGCTATTTACATGGCCTCACAGGCATCAGCTG	chr1	89318320	89357301	NM_001514	-	GTF2B	2959	general transcription factor IIB	-0.0993169	-0.272597	-0.447068	-0.0388813	0.161684	0.129324	-0.0492679	0.138992	0.55476	0.683672	0.977437	0.530879	8.55693	8.71862	8.68626	8.50767	8.69593														II					II
ILMN_2244484	TGGCCCAGAGGAGCCTCTGCTCTCTTAGCGGTAGAGCAAAATTCCTGAAG	chr1	89401455	89458643	NM_001008661	-	CCBL2	56267	cysteine conjugate-beta lyase 2	-0.0701939	-0.289715	-0.19133	0.0231395	0.0718649	0.176181	-0.0579971	-0.00583441	0.785325	0.281577	0.949352	0.981748	6.38917	6.46103	6.56535	6.33117	6.38333	LAD	LAD	LAD	LAD												PP					PP
ILMN_2130003	TGACCAGACACCTGTTTGATAAATAGTTTACTGAACTAGCAGACGTGTGG	chr1	89445138	89458643	NM_019610	-	RBMXL1	494115	RNA binding motif protein, X-linked-like 1	-0.044752	-0.16509	-0.116118	0.154802	-0.0808369	-0.0325152	-0.0361162	-0.0977259	0.695499	0.916743	0.971702	0.498976	5.74841	5.66757	5.7159	5.71229	5.65068														II					II
ILMN_1725314	CCTGATTCTTAAAGGTCATACTTGAAATCCTGCCAATTTTCCCCAAAGGG	chr1	89472359	89488549	NM_018284	-	GBP3	2635	guanylate binding protein 3	0.171741	-0.0528222	0.0264268	0.299211	0.150688	0.171912	0.033931	-0.139613	0.612226	0.537272	0.987708	0.543879	6.80131	6.952	6.97322	6.83524	6.6617				LAD						DR				II					II
ILMN_1701114	GCATTGGTCTGGCCAAGTCTACAATGTCCCAATATCAAGGACAACCACCC	chr1	89517986	89531043	NM_002053	-	GBP1	2633	guanylate binding protein 1, interferon-inducible	0.339499	0.0539369	0.149783	0.461474	0.170625	0.226448	-0.21092	-0.233649	0.719625	0.592032	0.845664	0.467454	7.28466	7.45529	7.51111	7.07374	7.05101	LAD	LAD	LAD	LAD												PP					PP
ILMN_1774077	GCCTGTCCAGCTCCCTCTCCCCAAGAAACAACATGAATGAGCAACTTCAG	chr1	89571815	89591842	NM_004120	-	GBP2	2634	guanylate binding protein 2, interferon-inducible	0.734038	0.55853	0.59061	0.911819	-0.512421	-0.481821	-0.321583	-0.086551	0.338449	0.372914	0.853596	0.893079	8.3296	7.81718	7.84778	8.00802	8.24305	LAD	LAD	LAD	LAD												PP					PP
ILMN_2052172	TAAGCAGGCTAAGAAGGAGGCAGCTGAAAAGGAACAGGAGCTGCTAAGAC	chr1	89597433	89641723	NM_207398	-	GBP7	388646	guanylate binding protein 7	0.967768	0.986593	0.836938	1.14883	-0.0752245	0.038301	-0.00583641	-0.0214468	0.739999	0.9022	0.996641	0.912434	5.74056	5.66533	5.77886	5.73472	5.71911	LAD	LAD	LAD	LAD												PP					PP
ILMN_1771385	CCATGGGCCTTTTCACAGGGGACACAGGCTTCTTAAAACAACCCGGCTTC	chr1	89646830	89664633	NM_052941	-	GBP4	115361	guanylate binding protein 4	1.08736	1.07324	0.934994	1.22794	0.00226281	-0.029358	-0.0113505	-0.0475362	0.995288	0.933258	0.995253	0.793772	5.75684	5.7591	5.72748	5.74549	5.70931	LAD	LAD	LAD	LAD												PP					PP
ILMN_2114568	GCAGGAACAACAGATGCAGGAACAGGCTGCACAGCTCAGCACAACATTCC	chr1	89724633	89738544	NM_052942	-	GBP5	115362	guanylate binding protein 5	0.978301	0.915153	0.877278	1.14551	0.0583404	0.00703653	0.0411853	0.0556315	0.806318	0.984388	0.96507	0.731214	5.79505	5.85339	5.80208	5.83623	5.85068	LAD	LAD	LAD	LAD												PP					PP
ILMN_1756953	GGATATCAGTGCCTGGCCCACATGAGAGAACAGATCCATACACACTTTGA	chr1	89829435	89853719	NM_198460	+	GBP6	163351	guanylate binding protein family, member 6	0.754395	0.571245	0.493552	0.988219	0.0177842	0.122966	0.0134501	-0.000975816	0.942605	0.287669	0.991445	0.995888	5.72343	5.74121	5.8464	5.73688	5.72245	LAD	LAD	LAD	LAD												PP					PP
ILMN_1782487	CAACCAAGGACATGTACCATAAACTAAAGACCAGAGCCTTCCTGTCACCC	chr1	89873237	89890493	NR_003133	+	GBP1P1	400759	guanylate binding protein 1, interferon-inducible pseudogene 1	0.687518	0.612102	0.516919	0.986467	-0.0123987	-0.0307693	0.0193347	0.0186087	0.969088	0.910874	0.987708	0.911949	5.88917	5.87677	5.8584	5.9085	5.90777	LAD	LAD	LAD	LAD												PP					PP
ILMN_1838313	CCTCAGTATCTCAGTGCTGTGGCATAGCTCCAATAGGTGTGCTGTGGTGC	chr1	89990396	90063420	NM_001134476	+	LRRC8B	23507	leucine rich repeat containing 8 family, member B	0.132129	-0.0731043	0.0714387	0.122596	0.182259	0.328467	0.298079	0.337152	0.681387	0.301713	0.66415	0.251079	6.95737	7.13963	7.28584	7.25545	7.29453	LAD	LAD	LAD	LAD	DR	DR											PI					PI
ILMN_2094396	CCTACATCCCAGAGCATATAAAGAAACTCACCAGCCTGGAACGCCTGTCC	chr1	90098643	90185094	NM_032270	+	LRRC8C	84230	leucine rich repeat containing 8 family, member C	-0.00160894	-0.272799	-0.171343	-0.25743	0.750993	0.637253	0.200666	-0.0942397	0.000107442	0.000677314	0.773023	0.742421	6.8452	7.59619	7.48245	7.04586	6.75096											e29.1	e39.1		II					II
ILMN_1763409	CATCACCTCACTCCCAGAGAAAGTTGGTCAGCTCTCCCAGCTCACTCAGC	chr1	90287479	90401989	NM_018103	+	LRRC8D	55144	leucine rich repeat containing 8 family, member D	-0.445324	-0.928612	-0.478327	-0.555739	0.126509	0.0851161	0.144091	0.0377372	0.629989	0.798765	0.805764	0.877216	7.22009	7.3466	7.30521	7.36418	7.25783														II					II
ILMN_2159471	TTTGTACTGGGACAGCGCCGCCAAGATCCAGGCCATGGAGGCTAACGTGC	chr1	90458823	90460525	NR_002830	-	GEMIN8P4	492303	gem (nuclear organelle) associated protein 8 pseudogene 4	-0.151458	-0.367094	-0.184134	-0.034942	-0.17054	-0.0873534	-0.0765982	0.000269143	0.275267	0.70854	0.911002	0.99936	5.9269	5.75636	5.83955	5.8503	5.92717														II					II
ILMN_1753950	GTAGGCTCTCGGGGGAGAGGAACGCCTGCTTATCCTGAAAGTACGTTTGG	chr1	90460677	90494094	NM_182976	+	ZNF326	284695	zinc finger protein 326	-0.0168269	-0.147096	-0.0337955	0.161948	0.106655	0.161943	0.104741	0.0550696	0.561759	0.249744	0.81284	0.736286	6.02537	6.13202	6.18731	6.13011	6.08043	LAD													II					II
ILMN_1706493	GGAAGGCAGAGGAGTAAGAGAGGAAGATGCTTACCAGTGGGCAGGGGACC	chr1	91177578	91182794	NM_020063	-	BARHL2	343472	BarH-like homeobox 2	0.946489	0.994939	0.695283	1.27398	0.0144532	0.0589761	0.066812	-0.179784	0.97552	0.867738	0.948456	0.311073	5.78248	5.79693	5.84146	5.84929	5.6027	LAD	LAD	LAD	LAD												PP					PP
ILMN_1671048	TCATGTCAGGGGGCATCTTCACAGAGCAGGATTAAGCTATGAAGCCCGTC	chr1	91380856	91487812	NM_201269	-	ZNF644	84146	zinc finger protein 644	0.0203113	-0.311222	-0.154699	0.0403787	0.286987	0.320234	-0.0157766	0.180496	0.72189	0.688661	0.997281	0.772837	6.51846	6.80545	6.8387	6.50269	6.69896	LAD			LAD	DR	DR	DR										PI					PI
ILMN_1796572	CTGCTATGCCCAAGTTCAGTGCATCCTCCATGACAAAATTACCTCAACAA	chr1	91726322	91870426	NM_001017975	-	HFM1	164045	HFM1, ATP-dependent DNA helicase homolog (S. cerevisiae)	1.08302	1.13085	0.790262	1.2103	-0.121412	-0.0394616	-0.155881	0.0179074	0.432268	0.881284	0.502244	0.920673	5.84349	5.72208	5.80403	5.68761	5.8614	LAD	LAD	LAD	LAD												PP					PP
ILMN_1741801	GACAGCATATCAAACTTCCTATGGGAAAAAGTCTGGTGGGTGGTCAGCTG	chr1	91966403	91991321	NM_003503	+	CDC7	8317	cell division cycle 7	-0.0272406	-0.347237	-0.293391	-0.309293	0.163638	0.0910307	-0.087155	0.0996384	0.820747	0.923667	0.980399	0.84926	7.08829	7.25193	7.17933	7.00114	7.18793														II					II
ILMN_1784287	TGCATGGCAAATCCTGTCGGTCTCCAGTTGGTTATCTGAATAGTGTCACC	chr1	92145899	92351836	NM_003243	-	TGFBR3	7049	transforming growth factor, beta receptor III	-0.354016	-0.775177	-0.590143	-0.795794	0.0827204	0.02607	0.742802	0.260812	0.86865	0.97074	0.00237038	0.318408	8.3159	8.39862	8.34197	9.0587	8.57671	LAD				DR	DR	DR						e47.1				PI					PI
ILMN_1667928	GGAGGAGAGAAGCAATGGTGGGTACCATTGATATGACCCTTCAAAGTGAC	chr1	92414927	92479985	NM_207189	+	BRDT	676	bromodomain, testis-specific	-0.200496	-0.182673	-0.607124	-0.296738	0.0516437	0.0785469	0.0518928	0.0770599	0.897005	0.829541	0.971702	0.740342	5.56594	5.61758	5.64449	5.61783	5.643	LAD	LAD			DR	DR	DR	DR										AMB				PI
ILMN_1719498	CTGTGGGGAGAGAATGACGCATTCATGGAGGTTGAGATGGCTGAAGTCAC	chr1	92495532	92529093	NM_173567	+	EPHX4	253152	epoxide hydrolase 4	0.056823	-0.0237135	-0.347099	-0.10808	0.0833298	0.0521698	0.0796019	-0.0720736	0.906594	0.952749	0.978419	0.872229	6.77567	6.859	6.82784	6.85527	6.70359	LAD	LAD				DR	DR									PP						PI
ILMN_2049900	GCCTGATTATTGCTCATTCAGTTGGAGTGGAAAGTCTTTTTGCTGACTGC	chr1	92545861	92613401	NM_183242	+	BTBD8	284697	BTB (POZ) domain containing 8	0.0325374	-0.00450245	-0.224009	-0.0742471	-0.181355	-0.121657	-0.113444	-0.0699697	0.39592	0.649609	0.870656	0.746808	5.82884	5.64749	5.70718	5.7154	5.75887	LAD	LAD	LAD	LAD	DR	DR											PI					PI
ILMN_2083742	GCCCTCCATGGGCCTGAAGAATGGAAACTGATGTTCAGGATTCAGCAGAG	chr1	92683572	92711367	NM_001012425	+	C1orf146	388649	chromosome 1 open reading frame 146	-0.143575	-0.252745	-0.409209	-0.211881	-0.0499984	-0.0970423	-0.171778	-0.0950652	0.833753	0.602044	0.427529	0.50138	5.7238	5.6738	5.62676	5.55202	5.62874		LAD		LAD				DR		DR					IP				II
ILMN_1739397	GTGGAGAAGAGATCCCTAATATGCCTCCTGAAATGCAGCTTAAGGTCCTG	chr1	92711954	92764566	NM_053274	-	GLMN	11146	glomulin, FKBP associated protein	-0.196938	-0.478255	-0.604338	-0.339123	0.381548	0.35152	-0.0524318	0.227677	0.524796	0.577963	0.99244	0.665273	8.23934	8.62089	8.59086	8.18691	8.46702				LAD						DR				II					II
ILMN_1657754	TCTCTGTATGGGCAAAGGCTACTGTCATCCTGTTGTTGGTCTGGGGCCAC	chr1	92764521	92853732	NM_024813	+	RPAP2	79871	RNA polymerase II associated protein 2	-0.141595	-0.352178	-0.667115	-0.394344	0.4091	0.253117	-0.0736947	0.0205215	0.621055	0.813156	0.991381	0.982873	7.53706	7.94616	7.79018	7.46337	7.55758		LAD						DR							IP				II
ILMN_1690420	CTGACTGCTCCTCAAAAGCTAACGGTTGCACCTCCAAGTGGCTGGGTCTG	chr1	92940317	92952433	NM_005263	-	GFI1	2672	growth factor independent 1 transcription repressor	-0.0361814	-0.00572906	-0.401688	-0.158284	0.0535789	0.167712	0.15383	0.243092	0.872986	0.406763	0.737529	0.146411	6.02163	6.07521	6.18934	6.17546	6.26472														II					II
ILMN_1746314	CCTGTGAAAGAATAACCACTGCACTCCAACCTGGGCAACATGGCAAGACC	chr1	92974252	93257961	NM_005665	-	EVI5	7813	ecotropic viral integration site 5	-0.252215	-0.18643	-0.377488	-0.14815	0.220792	0.150975	-0.076717	-0.301473	0.819664	0.89881	0.989877	0.62028	7.12076	7.34155	7.27174	7.04405	6.81929	LAD	LAD		LAD		DR	DR	DR		DR					IP							PI
ILMN_2087080	GGAGCGGGCTGCTGAGAGCTAAACCCAGCAATTTTCTATGATTTTTTCAG	chr1	93297593	93307481	NM_000969	+	RPL5	6125	ribosomal protein L5	-0.524944	-0.562857	-0.769779	-0.484744	0.0518171	0.0614557	0.0379051	-0.113419	0.874166	0.851314	0.978419	0.532493	12.1054	12.1572	12.1668	12.1433	11.9919														II					II
ILMN_1682577	GGACCAGCACCGGTAATTGTGCCAAACTTTTGCGAAGCACTGCTCCAGAC	chr1	93307716	93427079	NM_001006605	-	FAM69A	388650	family with sequence similarity 69, member A	-0.710852	-0.71163	-0.753195	-0.50148	-0.120039	-0.180958	-0.167575	-0.107907	0.549097	0.233515	0.585402	0.502125	6.33656	6.21653	6.15561	6.16899	6.22866														II					II
ILMN_1774973	CCCACTAACTGAGCAGTCAGTAGTTGGTCCTTTGGTTGCATATGATGCGA	chr1	93302845	93302940	NR_000006	+	SNORD21	6083	small nucleolar RNA, C/D box 21	-0.524679	-0.552944	-0.767525	-0.47353	0.12116	0.130543	-0.0296232	0.0902388	0.813733	0.805104	0.993389	0.805389	6.13366	6.25482	6.26421	6.10404	6.2239														II					II
ILMN_1689616	CGATCACTAGCTCTGCGTGATGTGGCAGAAGCAAAGGGAACCAGGTTTGC	chr1	93306275	93306408	NR_002444	+	SNORA66	26782	small nucleolar RNA, H/ACA box 66	-0.52627	-0.555544	-0.759168	-0.47793	0.0804767	0.0927075	-0.0333292	-0.19651	0.834334	0.812229	0.987783	0.369526	6.01383	6.0943	6.10653	5.9805	5.81732														II					II
ILMN_1733615	GCACTCTGATTTTCTGTAGGTACAGTTCAAAGCCCTAAAGGGAGTCTGGC	chr1	93544791	93604638	NM_007358	+	MTF2	22823	metal response element binding transcription factor 2	-0.623236	-0.962136	-0.83283	-0.785308	0.179509	0.0876159	-0.0698395	0.0242108	0.681638	0.885578	0.977485	0.956483	6.73211	6.91162	6.81972	6.66227	6.75632														II					II
ILMN_1803279	GGCCCAACCGATTTCCATAATGTAGCAGTTACCGTGTTCACCTCACACTA	chr1	93615298	93646246	NM_016040	-	TMED5	50999	transmembrane emp24 protein transport domain containing 5	-0.64017	-0.951386	-0.828146	-0.879504	0.448491	0.32048	-0.145639	0.425263	0.813495	0.887708	0.990782	0.741718	9.58173	10.0302	9.90221	9.43609	10.007														II					II
ILMN_1804953	AGATTTGGGGCAAGAATTGAGGCTGACCCGGGAGCAGGTGCAGAACTCTC	chr1	93646272	93744287	NM_206886	+	CCDC18	343099	coiled-coil domain containing 18	-0.649315	-0.866278	-0.823302	-0.88609	0.215612	0.149971	-0.161567	0.378023	0.866616	0.923281	0.976785	0.609803	7.01834	7.23395	7.16831	6.85677	7.39636														II					II
ILMN_1759983	ACTTATGTATTCACCAAGCCCAAAAATAGATTGTGGCTCCCAGGATTCCA	chr1	93811477	93828148	NM_001938	+	DR1	1810	down-regulator of transcription 1, TBP-binding (negative cofactor 2)	-0.659016	-0.801992	-0.817835	-0.873051	0.292172	0.255216	-0.0382957	-0.231867	0.499361	0.586392	0.992582	0.526923	8.15736	8.44953	8.41257	8.11906	7.92549														II					II
ILMN_1754600	TCCGTAGGAGGCAAGTTCCTTGATGTGGAATAGTGCAACCTGTATATGGG	chr1	93913687	94020218	NM_001024948	+	FNBP1L	54874	formin binding protein 1-like	-0.772633	-1.10163	-0.800705	-0.956226	0.149221	-0.122937	0.0694299	0.241904	0.843172	0.886718	0.987467	0.593914	7.6379	7.78713	7.51497	7.70733	7.87981														II					II
ILMN_1763638	GCCCTCTCGCGTAAATTGGAACCTCCTCCTGTAAAGCAGGCAGAGCTTTG	chr1	94027342	94147394	NM_003567	-	BCAR3	8412	breast cancer anti-estrogen resistance 3	-1.03756	-1.72142	-0.910691	-1.386	0.259933	0.110956	0.370555	0.0513789	0.188223	0.739874	0.0989029	0.840997	11.1919	11.4518	11.3028	11.5624	11.2433														II					II
ILMN_1708345	CCGAAGGAAGTACTCAGAGATCATGGCTGAAAAAGCAGCAAATGCAGCAG	chr1	94335013	94344762	NM_014597	-	DNTTIP2	30836	deoxynucleotidyltransferase, terminal, interacting protein 2	-0.69283	-1.04562	-0.794317	-0.905901	-0.0420729	-0.00775749	-0.00746924	0.0500908	0.923463	0.98828	0.996641	0.847894	5.77966	5.73759	5.77191	5.77219	5.82975														II					II
ILMN_1788547	AAGCATTCCTGACATTCAAGCGCACGAGTGGGTGCCGCTGTGGCTACTGC	chr1	94352589	94375012	NM_002061	-	GCLM	2730	glutamate-cysteine ligase, modifier subunit	-0.706887	-1.05469	-0.814635	-0.971777	0.486992	0.291982	0.36533	0.00858727	0.253349	0.61385	0.7344	0.989798	9.81899	10.306	10.111	10.1843	9.82758														II					II
ILMN_1794965	CCGGGCCATCCCACTAGCAGCTTTGGCCTCCATATTGCTCTCATTTCAAG	chr1	94458393	94586705	NM_000350	-	ABCA4	24	ATP-binding cassette, sub-family A (ABC1), member 4	-0.453771	-1.10965	-0.728798	-0.862197	-0.121212	-0.156287	-0.0656349	0.176229	0.713658	0.600761	0.963141	0.426896	6.23289	6.11168	6.07661	6.16726	6.40912														II					II
ILMN_1751474	TGGCTTAGAAGTCAACACCTAGGATCATACATCCGTTGACTACAATGTGG	chr1	94634462	94703307	NM_004815	-	ARHGAP29	9411	Rho GTPase activating protein 29	-0.711232	-1.24641	-0.743112	-1.07477	-0.0905979	-0.177572	-0.214707	-0.0489146	0.868845	0.68781	0.816617	0.899623	6.15858	6.06798	5.98101	5.94387	6.10966														II					II
ILMN_1674032	GCAGTCTTGCTTACAAGGAGGGGTTACCATGTATCACACCTAATCTTCCC	chr1	94883932	94984219	NM_002858	+	ABCD3	5825	ATP-binding cassette, sub-family D (ALD), member 3	-0.450525	-0.975854	-0.78437	-0.86619	0.172314	0.219478	0.119883	0.0211675	0.706228	0.597303	0.943361	0.962919	6.93381	7.10613	7.15329	7.0537	6.95498	LAD				DR	DR	DR										PI					PI
ILMN_1797009	TGGGCGTGAACCACCATGCCCAGCCGAAAAGCTTTTGAGGGGCTGACTTC	chr1	94994731	95007413	NM_001993	-	F3	2152	coagulation factor III (thromboplastin, tissue factor)	-0.31139	-1.04504	-0.696761	-0.847816	0.322394	0.401305	0.179003	-0.164646	0.55247	0.395241	0.935553	0.73423	6.68436	7.00675	7.08566	6.86336	6.51971	LAD				DR	DR	DR										PI					PI
ILMN_1658498	CCGATGCTGCTACTGCTGTTTCTGGTGTCTTGACAAATACCTGCTCCATC	chr1	95286099	95360803	NM_152369	+	SLC44A3	126969	solute carrier family 44, member 3	-0.786629	-1.23175	-0.740839	-0.888492	0.0272961	0.0648838	0.062339	0.0519264	0.917601	0.763944	0.917838	0.723785	5.94747	5.97477	6.01236	6.00981	5.9994														II					II
ILMN_1782439	GTGGCCTGTGGACATTTAGGCCTGGGTGATGCATTTGCTCTTCCTGTTTG	chr1	95362504	95392779	NM_001839	-	CNN3	1266	calponin 3, acidic	-0.716214	-1.11724	-0.77471	-0.899125	-0.131658	-0.12581	-0.256007	-0.0355519	0.808166	0.828564	0.78173	0.937722	11.8537	11.7221	11.7279	11.5977	11.8182														II					II
ILMN_1743635	CACCACCTTGCACTCCATGTGGCTCTCCTTTCCCCTAATTCACAGGGTGA	chr1	95448278	95538507	NM_144988	-	ALG14	199857	ALG14, UDP-N-acetylglucosaminyltransferase subunit	-0.496637	-0.694434	-0.687553	-0.637389	-0.0790481	0.0288471	-0.141737	0.181445	0.910429	0.975831	0.940496	0.631159	7.15536	7.07631	7.18421	7.01362	7.3368														II					II
ILMN_1782429	TTCTGTTTGCAAAATCTTCCCTGAGTTCTGAACCCAGCACCATCAGTACC	chr1	95582893	95663161	NM_152487	+	TMEM56	148534	transmembrane protein 56	-0.0434853	0.154537	-0.00838076	0.262665	0.206752	0.152388	0.0215241	0.115794	0.362087	0.57104	0.992983	0.595456	6.17723	6.38398	6.32962	6.19875	6.29303	LAD	LAD	LAD	LAD				DR		DR					IP						PP
ILMN_1796835	CAGCAGAATCTCAGGCATATCCTCAGCCAACCAGAAACTGGCAGTGGCAG	chr1	95699710	95712781	NM_015485	+	RWDD3	25950	RWD domain containing 3	0.597008	0.764393	0.488986	0.684658	0.0743983	0.106608	0.0496152	0.352038	0.906799	0.859974	0.987708	0.244772	6.6748	6.74919	6.7814	6.72441	7.02683	LAD	LAD	LAD	LAD					DR							PP				IP
ILMN_1707240	GGATTTCTGAGCATGTGCAGACTGGTCTAGCTAGTTCCAGGAACTGGTGC	chr1	97187174	97280605	NM_021190	+	PTBP2	58155	polypyrimidine tract binding protein 2	-0.0209885	-0.166603	-0.136762	0.0495452	0.328859	0.403998	0.182841	0.652954	0.708283	0.622085	0.961609	0.248369	7.25774	7.5866	7.66174	7.44058	7.9107	LAD					DR								II								PI
ILMN_1795715	TCCCCTTCGCTGAAATTGCTTATTTTTGGTGTTGGATAGAGGATAGGGAG	chr1	97543299	98386615	NM_000110	-	DPYD	1806	dihydropyrimidine dehydrogenase	0.730263	1.09296	1.0161	0.760074	-0.146721	-0.0279861	-0.212774	0.165877	0.640069	0.961978	0.68311	0.472765	6.73638	6.58966	6.70839	6.52361	6.90226	LAD	LAD	LAD	LAD	DR	DR	DR	DR	DR	DR								AMB					AMB
ILMN_2290686	GAGGTTGAATGTCACTCCAGTTTCTCAAGTTGCTGCTGAGAGAAGACCTG	chr1	99127235	99226056	NM_152238	+	SNX7	51375	sorting nexin 7	0.991536	1.14274	1.24985	1.05949	0.184291	0.156694	0.0482218	0.0728073	0.180277	0.293906	0.956068	0.645722	6.18913	6.37342	6.34583	6.23735	6.26194	LAD	LAD	LAD	LAD												PP					PP
ILMN_1705187	TTTCCACTTCTAACTGGGCCTCTCTTTTCTCAGGATCTATCCTAGCCAAA	chr1	99355800	99470449	NM_001037317	-	LPPR5	163404	lipid phosphate phosphatase-related protein type 5	1.24415	1.25583	1.07116	1.3103	-0.0288939	0.154495	0.0173623	0.050077	0.94474	0.515237	0.994315	0.831463	5.84161	5.81272	5.99611	5.85897	5.89169	LAD	LAD	LAD	LAD												PP					PP
ILMN_2172497	ATGGGAGCACTTCTTCCTTTGTTAGGCTGTGCTTTACTGATAAAACCAAG	chr1	99729847	99775138	NM_014839	+	LPPR4	9890	lipid phosphate phosphatase-related protein type 4	1.17023	1.58058	1.48494	1.51924	0.0104296	0.0230767	0.10314	0.0685833	0.980701	0.954927	0.862838	0.71148	5.62096	5.63139	5.64404	5.7241	5.68955	LAD	LAD	LAD	LAD												PP					PP
ILMN_1761206	GGGTCTGAGTTTGGATAGTCCGGCCAGCGCACAGATCATAACCCGCACAT	chr1	100111430	100160097	NM_017734	+	PALMD	54873	palmdelphin	0.183364	0.0949447	0.192283	0.157246	0.084837	0.0855438	0.0669477	0.0547416	0.680105	0.68781	0.920556	0.737568	5.83681	5.92165	5.92235	5.90376	5.89155	LAD	LAD	LAD	LAD	DR		DR										PI				PP
ILMN_1735488	GACCGGATTCGTAGCCTGGCATGTTGGGACTGAGGTTGTTCTGGAGTTGA	chr1	100174258	100231349	NM_001013660	-	FRRS1	391059	ferric-chelate reductase 1	0.166915	0.271755	0.0531259	0.204414	0.0578735	0.022785	0.0515703	-0.0134185	0.7936	0.942019	0.944395	0.944055	5.92641	5.98428	5.9492	5.97798	5.91299	LAD	LAD	LAD	LAD			DR	DR		DR					IP						PP
ILMN_1750235	GAATGTACGTTTCCAGGGGAAGGAGAAAGAGACATTACAGAGCAGACAGC	chr1	100326765	100389579	NM_000645	+	AGL	178	amylo-alpha-1, 6-glucosidase, 4-alpha-glucanotransferase	-0.0409417	0.409303	0.058819	0.247999	-0.0839675	-0.0803531	-0.0893688	-0.109253	0.636869	0.668118	0.832304	0.393403	5.88697	5.80301	5.80662	5.7976	5.77772	LAD	LAD	LAD	LAD				DR	DR						IP					IP
ILMN_1653429	GCTTCAAGACTGCTGAAAGCAATCCAGTTGCTCCTGTGCTAGATGGTAGC	chr1	100435344	100492534	NM_012243	+	SLC35A3	23443	solute carrier family 35 (UDP-N-acetylglucosamine (UDP-GlcNAc) transporter), member A3	-0.242679	-0.0497084	-0.216762	-0.103069	0.444728	0.356521	0.0352459	0.333245	0.694202	0.788709	0.996459	0.69835	7.76023	8.20496	8.11675	7.79547	8.09347		LAD						DR							IP				II
ILMN_1763007	CAGTCACAGCCATCCTCATAATACACAAGCGCCAGGAGAGGCCAAAGAAC	chr1	100503788	100548929	NM_033055	+	HIAT1	64645	hippocampus abundant transcript 1	-0.403515	-0.430565	-0.510438	-0.54926	0.0636665	0.15033	-0.012323	0.182927	0.872622	0.600403	0.996025	0.384958	8.54455	8.60822	8.69488	8.53223	8.72748														II					II
ILMN_1680662	ATATTAGGCAGTTGATACTCCCCCACCTCCCCCATTTAGATACACTACTG	chr1	100549101	100598511	NM_194292	-	SASS6	163786	spindle assembly 6 homolog (C. elegans)	-0.364153	-0.351891	-0.384581	-0.298585	0.162305	0.278092	-0.0098177	-0.00612449	0.582493	0.183928	0.996587	0.985743	6.11629	6.2786	6.39438	6.10647	6.11017														II					II
ILMN_1659786	GTCTCGGTTCAAATTCCAAACCTACCATCTTCAGTTGTGCGACCTTGGGC	chr1	100598705	100616054	NM_019083	+	TRMT13	54482	tRNA methyltransferase 13 homolog (S. cerevisiae)	-0.291518	-0.313305	-0.403003	-0.258901	0.281427	0.206298	-0.136369	0.239019	0.877537	0.924766	0.988972	0.841905	7.96472	8.24614	8.17102	7.82835	8.20374														II					II
ILMN_1719309	CCTCCCAGTGAAGGCACAGATGAAGAAGAGGAACGGGAATTATTTGGCCT	chr1	100614003	100643829	NM_144620	-	LRRC39	127495	leucine rich repeat containing 39	-0.361119	-0.306951	-0.335176	-0.304942	0.0820229	0.118109	0.150068	0.153021	0.775328	0.63623	0.749788	0.387955	5.62095	5.70298	5.73906	5.77102	5.77397		LAD	LAD	LAD				DR	DR	DR					IP					IP
ILMN_1887403	GTCTGGAAAGCCCACTGGCTTGTTTGGGCATTTCTCATGGCTTCCCACTC	chr1	100652477	100715409	NM_001918	-	DBT	1629	dihydrolipoamide branched chain transacylase E2	-0.424825	-0.314312	-0.218494	-0.232526	0.19334	0.104952	0.0773711	0.00546997	0.397223	0.751072	0.944696	0.985782	6.06372	6.25706	6.16867	6.14109	6.06919	LAD	LAD	LAD	LAD		DR		DR	DR	DR					IP								AMB
ILMN_1808305	GGTGGTACTGTGGATGAGTATCTGCAAGACCAGCTGATTGTTTTCATGGC	chr1	100731713	100758325	NM_003729	+	RTCA	8634	RNA 3'-terminal phosphate cyclase	-0.403078	-0.186815	-0.133581	-0.0545843	0.219004	0.0940617	-0.0504198	0.273136	0.528535	0.85719	0.984698	0.307242	9.03355	9.25256	9.12762	8.98313	9.30669														II					II
ILMN_1655983	TTCTCTGGATGCCACGAGTACCAAGTTTTTAGAAGTAGAGCCATCCGTCT	chr1	100818022	100950926	NM_033313	+	CDC14A	8556	cell division cycle 14A	-0.196902	0.0223858	0.253057	0.130876	-0.039622	-0.26313	-0.229726	0.00499348	0.88512	0.0162233	0.168913	0.982309	5.76612	5.7265	5.50299	5.53639	5.77111	LAD	LAD	LAD	LAD				DR	DR	DR					IP					IP
ILMN_1812946	CCAGCTTGCTTTGTTGCACGCCTGGGCAATTTCAGCCAGGACATTAGGAC	chr1	101003727	101007583	NM_022049	+	GPR88	54112	G protein-coupled receptor 88	-0.203475	-0.00586535	0.279697	-0.030782	0.0221738	0.0314272	0.0406083	0.0765924	0.944791	0.924459	0.966999	0.630616	5.67917	5.70135	5.7106	5.71978	5.75576	LAD	LAD	LAD				DR									PP					PP
ILMN_2307903	TTCACGAAGTTTGTTCATCAGACTCCTGTGCAACTTTCCCAATGTGGCCT	chr1	101185195	101204601	NM_001078	+	VCAM1	7412	vascular cell adhesion molecule 1	0.208937	0.46612	0.674813	0.408627	0.0954136	0.075877	0.148124	0.122495	0.68884	0.787708	0.707511	0.460467	5.63458	5.73	5.71046	5.78271	5.75708	LAD	LAD	LAD	LAD					DR							PP				IP
ILMN_1797950	ATTAGCGTCTGTGTTTCACCCATTGTCTGTGTTTAGTCCTTGTTCACCAC	chr1	101337927	101360735	NM_001439	-	EXTL2	2135	exostosin-like glycosyltransferase 2	-0.242484	-0.294966	-0.103906	-0.130313	0.230219	0.243247	0.192197	0.241883	0.730925	0.724653	0.931128	0.606752	8.88121	9.11143	9.12445	9.0734	9.12309														II					II
ILMN_1789999	CCCCCAGAAGCCTTAGTGACCCAGATCTCAACCAGAGACTCAAGATAGCC	chr1	101361633	101447311	NM_133496	+	SLC30A7	148867	solute carrier family 30 (zinc transporter), member 7	-0.334646	-0.689923	-0.463668	-0.468376	0.258058	0.262236	-0.190819	0.288038	0.821566	0.828243	0.965815	0.70081	9.10569	9.36375	9.36793	8.91487	9.39373														II					II
ILMN_2400183	AATTCCCAGGTGTTGTGGTAGGTAATTGAATCATGGGGGCAGTTTCCCTC	chr1	101455179	101491362	NM_001077395	-	DPH5	51611	diphthamide biosynthesis 5	-0.183003	-0.52732	-0.333636	-0.289689	-0.187568	-0.0382043	0.16447	-0.117392	0.64306	0.95809	0.886498	0.722674	8.93718	8.74962	8.89898	9.10165	8.81979														II					II
ILMN_1653504	GGCTATGTTGAGTACGTAGGCTGTGGGAAGATGAAGATGGTTTGGAGGTG	chr1	101702304	101707076	NM_001400	+	S1PR1	1901	sphingosine-1-phosphate receptor 1	-0.113311	-0.269813	-0.299663	-0.143113	-0.0771252	-0.149414	-0.401875	0.381639	0.821686	0.569652	0.0458172	0.0420928	6.55657	6.47944	6.40716	6.1547	6.93821														II					II
ILMN_1729617	CTCTGTTCACTCCACTGAATGCAACCCATATAGTTTCTTGCACAAGGTGC	chr1	102268122	102462790	NM_058170	-	OLFM3	118427	olfactomedin 3	1.52247	1.43279	1.50593	1.45864	0.0322598	0.00207759	-0.145816	-0.0338801	0.941953	0.997631	0.823215	0.899091	5.56121	5.59347	5.56329	5.41539	5.52733	LAD	LAD	LAD	LAD												PP					PP
ILMN_2286253	GGACAGTGGCTACTAAATCAAAGGAAAAATCCAAAAAGTTTACACCCCCC	chr1	103342022	103574052	NM_080629	-	COL11A1	1301	collagen, type XI, alpha 1	1.19239	1.37299	1.47358	1.01449	0.0869018	0.194205	0.228155	0.0274021	0.730877	0.223102	0.329305	0.899718	5.64381	5.73072	5.83802	5.87197	5.67122	LAD	LAD	LAD	LAD												PP					PP
ILMN_1783026	CACCTTTGTGTCCTTCACACAGCAGTTTACATCCAGTGCTGTTACCTTCA	chr1	104068577	104097859	NM_017619	+	RNPC3	55599	RNA-binding region (RNP1, RRM) containing 3	1.21127	1.15557	1.20403	0.947247	0.0470689	0.0182343	0.0711511	0.0739198	0.899075	0.970755	0.945608	0.731214	6.46945	6.51652	6.48769	6.5406	6.54337	LAD	LAD	LAD	LAD			DR									PP					PP
ILMN_2073157	TGGCAATTGCACAGGCATTAAAATCTACGTTTCTGACGATGGCAAAGCTC	chr1	104097265	104122156	NM_020978	+	AMY2B	280	amylase, alpha 2B (pancreatic)	1.28153	1.13171	1.2135	1.02962	-0.0452883	-0.0315512	-0.11718	0.12564	0.830304	0.904158	0.672696	0.288102	5.68522	5.63993	5.65367	5.56804	5.81086	LAD	LAD	LAD	LAD			DR									PP					PP
ILMN_1751102	GAGAAGATGTCTTACTTAAAGAACTGGGGAGAAGGTTGGGGTTTCGTACC	chr1	104159998	104168400	NM_000699	+	AMY2A	279	amylase, alpha 2A (pancreatic)	1.49404	1.19838	1.47222	1.11872	0.150394	0.173718	0.0726976	-0.0642262	0.464339	0.345884	0.935736	0.746132	5.77395	5.92434	5.94767	5.84665	5.70972	LAD	LAD	LAD	LAD												PP					PP
ILMN_2294762	TTACGTTATCTACCAGAGCACCGTGGGCTGTTACTTGCCTTGAGTTGGAA	chr1	104292439	104301311	NM_004038	+	AMY1A	276	amylase, alpha 1A (salivary)	1.39331	1.33942	1.50205	1.06913	-0.394805	-0.537631	-0.324038	-0.474628	0.433805	0.180048	0.806111	0.250617	7.74067	7.34587	7.20304	7.41663	7.26604	LAD	LAD	LAD	LAD												PP					PP
ILMN_1663313	GGTCAGCAGTCTCTGATCCGTGCAGGGTATTAATGTGTCAGGGCTGAGTG	chr1	104292440	104301310	NM_001008219	+	AMY1C	278	amylase, alpha 1C (salivary)	1.39331	1.33942	1.50205	1.06913	-0.228268	-0.294882	-0.125058	-0.340431	0.546092	0.354308	0.935736	0.226335	13.0098	12.7816	12.7149	12.8848	12.6694	LAD	LAD	LAD	LAD												PP					PP
ILMN_1726327	TTAGCTTACGTTATCTACCAGAGCACCGTGGGCTGTTACTTGCCTTGAGT	chr1	104292462	104301310	NM_001008218	+	AMY1B	277	amylase, alpha 1B (salivary)	1.39331	1.33942	1.50205	1.06913	-0.278169	-0.251668	-0.127125	-0.0911669	0.156478	0.213255	0.872317	0.700341	6.68734	6.40918	6.43568	6.56022	6.59618	LAD	LAD	LAD	LAD												PP					PP
ILMN_1813834	TTCTTATGAAACAGGCTGGTAGAGGAGGTTTCTGAGCCTAGCCCAAGGGC	chr1	107599266	107601916	NM_018137	+	PRMT6	55170	protein arginine methyltransferase 6	0.403824	0.475087	0.558047	0.617864	-0.204171	-0.0570862	0.181973	-0.166867	0.53499	0.921565	0.829508	0.538329	8.24998	8.04581	8.19289	8.43195	8.08311	LAD		LAD	LAD					DR	DR				II						IP
ILMN_1727778	CCCCCTCTAAAAGCGCAAGCCAGTCATACCCCTGTATATCTTAGCAGCAC	chr1	107682744	108024475	NM_014917	+	NTNG1	22854	netrin G1	0.588515	0.757095	0.648899	0.334693	0.46069	0.379044	0.495404	0.180299	0.00144308	0.00898718	0.00425441	0.330707	7.58516	8.04585	7.9642	8.08056	7.76545	LAD	LAD	LAD	LAD	DR		DR	DR	DR									AMB		IP
ILMN_2399463	CTTTGTCTTGCCTGTATGCAGCCCTCGTGTAATACGGTGAATTAGAGTGG	chr1	108113781	108507545	NM_006113	-	VAV3	10451	vav 3 guanine nucleotide exchange factor	-0.00478769	-0.0828316	0.0856737	-0.114793	0.910447	0.963726	0.0861273	-0.0442958	3.41014e-06	1.28603e-06	0.948308	0.883806	6.66103	7.57147	7.62475	6.74715	6.61673	LAD	LAD	LAD	LAD	DR		DR	DR	DR	DR	e29.1	e39.1						AMB		IP
ILMN_1752639	GATTCTGTAAACCCTGGAGTCATGGTGTTGCTGGGATGCGGTGCCTTATC	chr1	108677343	108742980	NM_013386	-	SLC25A24	29957	solute carrier family 25 (mitochondrial carrier; phosphate carrier), member 24	-0.126128	-0.328341	-0.157352	-0.266042	0.596131	0.525062	0.197904	-0.0633169	0.295733	0.381869	0.948462	0.933601	7.65343	8.24956	8.17849	7.85133	7.59011	LAD		LAD		DR	DR	DR										PI					PI
ILMN_1786789	ATGCGTTGACCAAATCCCATGGAGAAAAGACATCTCATTTGAGGTTCCCC	chr1	109102970	109181949	NM_001010883	+	FAM102B	284611	family with sequence similarity 102, member B	-0.165082	-0.0965944	-0.120514	-0.110876	-0.00177674	0.0975837	-0.189786	0.0435021	0.998076	0.874816	0.872172	0.91856	6.49609	6.49431	6.59367	6.3063	6.53959		LAD	LAD	LAD					DR	DR				II						IP
ILMN_1682428	GACTCAATTCCTCTGAGCAGTGATGGTTCTGCAGTGGTGGCTGACCTGCG	chr1	109190909	109204148	NM_144584	-	HENMT1	113802	HEN1 methyltransferase homolog 1 (Arabidopsis)	-0.275365	-0.448884	-0.290845	-0.315702	0.0970165	0.0153757	-0.00087915	0.00921995	0.549097	0.96221	0.999291	0.960514	5.6376	5.73462	5.65298	5.63673	5.64682	LAD			LAD	DR	DR	DR			DR							PI					PI
ILMN_1799299	GAAACGTCAGTAGAGTCACACTTTGTGTACAGGGATGTCTTAGTGCCCAG	chr1	109234931	109244422	NM_018061	+	PRPF38B	55119	PRP38 pre-mRNA processing factor 38 (yeast) domain containing B	-0.278821	-0.532696	-0.405017	-0.356709	0.299202	0.303851	-0.036431	0.269785	0.530857	0.517906	0.99366	0.485812	7.46479	7.76399	7.76864	7.42836	7.73457														II					II
ILMN_1764168	GCAGTATGGAATGGTTCAGGAGCTGTAAGTGCTCGCCAGAAACCCAGAGC	chr1	109289284	109352148	NM_007269	+	STXBP3	6814	syntaxin binding protein 3	-0.50721	-0.818649	-0.755527	-0.668417	0.236809	0.170846	-0.124673	0.417217	0.899075	0.938767	0.990724	0.693069	7.70928	7.94609	7.88013	7.58461	8.1265														II					II
ILMN_2205785	GCACAGAGGTGGAGGAATCGACTGAAATACTAGTTCAACGCTAGGCTACC	chr1	109358519	109399726	NM_152763	-	AKNAD1	254268	AKNA domain containing 1	-0.428886	-0.794429	-0.878654	-0.77917	-0.0445277	-0.0843063	-0.0931759	-0.0661139	0.84441	0.639164	0.816142	0.633687	5.84063	5.7961	5.75632	5.74745	5.77451														II					II
ILMN_2139816	GCCAGGGCTTCGTCTAACACAAAACAGCCAGTCGGTACTTAGCCACCTGA	chr1	109419602	109473044	NM_013296	+	GPSM2	29899	G-protein signaling modulator 2	-0.38381	-0.59984	-0.798273	-0.733014	0.298959	0.273497	0.106335	0.215347	0.392365	0.450061	0.953384	0.498127	8.05145	8.35041	8.32495	8.15779	8.2668														II					II
ILMN_1809267	CAGACCAAGGCAGCACATACAGCCCCGCAAGAGGTGTGGCTGGACCACGT	chr1	109472129	109506121	NM_015127	-	CLCC1	23155	chloride channel CLIC-like 1	-0.365716	-0.38933	-0.778264	-0.564524	0.242182	0.353012	0.0756256	-0.00996735	0.0560585	0.00196732	0.912377	0.964803	6.59266	6.83484	6.94568	6.66829	6.5827														II					II
ILMN_1741869	TTCCGCAGTGCTTTCAGTCTTCCATGTGAGCTCGTGCTGCTGTGACCTGC	chr1	109512837	109584850	NM_014969	-	WDR47	22911	WD repeat domain 47	-0.385526	-0.258639	-0.874846	-0.423553	0.376617	0.256644	-0.0383871	0.08171	0.264052	0.54433	0.991607	0.842407	7.07418	7.4508	7.33083	7.0358	7.15589		LAD						DR							IP				II
ILMN_2061327	TGGCGTGCTAGTGGGATGGCAGATGAGGAAGAAGACCCCACGTTTGAGGA	chr1	109606997	109618624	NM_005645	-	TAF13	6884	TAF13 RNA polymerase II, TATA box binding protein (TBP)-associated factor, 18kDa	-0.453719	-0.315968	-0.907957	-0.426672	0.114675	0.0794555	-0.0447515	0.119703	0.602285	0.776061	0.967845	0.476247	6.37598	6.49065	6.45544	6.33123	6.49568														II					II
ILMN_1795893	ACCAGTTTTTACAGCCTCCTGGGTGGGTCGTCTTGACCCAAACTCTTGTG	chr1	109633402	109639554	NM_020141	+	TMEM167B	56900	transmembrane protein 167B	-0.429404	-0.320788	-0.901614	-0.418798	0.154406	0.0974722	-0.0598096	-0.0600352	0.660339	0.827758	0.97556	0.845571	7.58908	7.74349	7.68655	7.52927	7.52905														II					II
ILMN_1771482	GCATAGCACCTTTGCAAGCCTGCGGCGATTTGGGTGCCAGCATCCTGCAA	chr1	109656584	109749403	NM_020775	+	KIAA1324	57535	KIAA1324	-0.565073	-0.567973	-0.918805	-0.595667	-0.942059	-1.06176	0.0727378	-0.491358	0.000134451	2.24402e-05	0.977942	0.0962214	8.23171	7.28965	7.16996	8.30445	7.74035											e29.2	e39.2		II					II
ILMN_1786972	CGCCCATTGAGCAGGAGCCATCAAAGAAGCAGAAGAAGCAACATGAGGGC	chr1	109756514	109780804	NM_006513	+	SARS	6301	seryl-tRNA synthetase	-0.573986	-0.750344	-0.983589	-0.782038	-0.17258	-0.0900403	-0.00808265	-0.318669	0.568599	0.831408	0.99675	0.143825	8.54451	8.37193	8.45447	8.53642	8.22584														II					II
ILMN_1711208	CTGGAGCAGGTGGCTAGAAAAAGAGGCTGTGGGCAGGAAAGAAAGGCTCC	chr1	109792640	109818378	NM_001408	+	CELSR2	1952	cadherin, EGF LAG seven-pass G-type receptor 2	-0.570215	-0.725105	-0.981595	-0.74966	-0.178278	-0.205801	-0.128747	0.23685	0.228798	0.117929	0.737637	0.0894086	6.26123	6.08295	6.05543	6.13248	6.49808														II					II
ILMN_2315964	TCTCTGGGTTGAAAGAAGATTAGGGGAAAAGAGGTCACCTTCCAGCAGTG	chr1	109822175	109825790	NM_001032291	-	PSRC1	84722	proline/serine-rich coiled-coil 1	-0.593588	-0.832506	-0.995032	-0.760294	0.0132647	0.0646959	0.205522	-0.107446	0.985642	0.910755	0.797193	0.722793	6.16893	6.18219	6.23362	6.37445	6.06148														II					II
ILMN_1731215	AGGAAGCCCGCCAGTGGTGAGACTGTGTCCTCAAGGAGCTTCGGCACCAT	chr1	109834986	109849663	NM_001010985	-	MYBPHL	343263	myosin binding protein H-like	-0.59877	-0.845586	-0.932144	-0.719673	0.0493972	0.043224	0.0708	-0.0289789	0.860505	0.889868	0.924585	0.88342	5.61446	5.66386	5.65768	5.68526	5.58548														II					II
ILMN_1707077	GGTCCCCATGTGCCTGTTGTTCAGCCCTCTCTCTTGTTCCCTTTCTGAGC	chr1	109852187	109940563	NM_002959	-	SORT1	6272	sortilin 1	-0.622736	-0.838791	-0.95328	-0.765712	-0.34678	-0.277434	-0.370501	0.0708219	0.165523	0.326446	0.328348	0.829183	7.38655	7.03977	7.10911	7.01605	7.45737														II					II
ILMN_1759952	GGAGAAGCTGAATGCAACAAACATTGAGCTAGCCACAGTGCAGCCTGGCC	chr1	109941652	109969070	NM_002790	-	PSMA5	5686	proteasome (prosome, macropain) subunit, alpha type, 5	-0.617124	-0.847948	-0.828797	-0.789483	-0.0863415	-0.0702907	-0.159983	0.0579272	0.774283	0.837042	0.738748	0.796572	11.739	11.6527	11.6687	11.579	11.797														II					II
ILMN_1679279	AGGGCTGGGCAGGGCCAAGTGCCTCATAGGACTCATGTTCTCTCCAACCA	chr1	110009099	110024764	NM_001040709	+	SYPL2	284612	synaptophysin-like 2	-0.765374	-0.960639	-0.789283	-0.86112	-0.148393	-0.176473	-0.115869	-0.113402	0.455803	0.314475	0.835107	0.514482	5.78655	5.63815	5.61008	5.67068	5.67315														II					II
ILMN_1664177	GTCAAAAGCCCATTAACGAGAAAGTGCCTGCCCACTGCAACGGAGCCGCC	chr1	110026560	110035420	NM_153340	+	ATXN7L2	127002	ataxin 7-like 2	-0.814359	-0.948967	-0.820834	-0.913334	0.0275988	0.0410984	0.0693952	-0.153521	0.949344	0.926614	0.951249	0.443445	7.04349	7.07109	7.08459	7.11289	6.88997														II					II
ILMN_1765460	GTCTGAGTTGGATGGGAATGAGGAAGGAGTGAGGGGAAGAACAGATTCCC	chr1	110049445	110052336	NM_020703	-	AMIGO1	57463	adhesion molecule with Ig-like domain 1	-0.790342	-0.914661	-0.726769	-0.893953	0.106065	0.0783764	-0.0295867	-0.0356591	0.666391	0.794441	0.986597	0.871212	5.86625	5.97232	5.94463	5.83667	5.83059														II					II
ILMN_1671225	TGCAGCACTGGGTTGGAGAGAGGGCACGGGAGTTGGTCTTGGCTGTTCAT	chr1	110082493	110088455	NM_031936	+	GPR61	83873	G protein-coupled receptor 61	-0.735938	-0.934924	-0.70763	-0.983342	0.0277965	-0.0351167	0.052249	-0.271221	0.92617	0.91054	0.948462	0.0443578	5.78706	5.81486	5.75195	5.83931	5.51584														II					II
ILMN_1696003	GGCGATTGATTCAGTGCCCACAATGTAAACAGGGTTGGTAGTTGTTACTC	chr1	110091185	110138454	NM_006496	+	GNAI3	2773	guanine nucleotide binding protein (G protein), alpha inhibiting activity polypeptide 3	-0.698532	-0.859834	-0.653716	-0.976363	0.237824	0.194205	-0.0204894	0.196799	0.694008	0.783013	0.996087	0.66367	7.62328	7.86111	7.81749	7.60279	7.82008														II					II
ILMN_1745537	AAGAAAACCTCAAGGACTGCGGCCTCTTCTAATCCTCACCATTCCTCAGG	chr1	110145888	110155705	NM_005272	-	GNAT2	2780	guanine nucleotide binding protein (G protein), alpha transducing activity polypeptide 2	-0.648874	-0.851465	-0.675288	-0.978202	0.0940586	0.169536	0.00855488	0.0149451	0.815144	0.592247	0.996641	0.965757	5.95161	6.04566	6.12114	5.96016	5.96655														II					II
ILMN_1786899	CCCTCAGGACCCGGGCTTTCTGCTGTACAGACTTCTCGTGGGCAGCCTCC	chr1	110162434	110174677	NM_139156	+	AMPD2	271	adenosine monophosphate deaminase 2	-0.671787	-0.917437	-0.634277	-0.979148	0.0964936	0.0985203	0.121176	-0.0386152	0.744027	0.753572	0.857668	0.873224	5.79043	5.88692	5.88895	5.9116	5.75181														II					II
ILMN_1716979	CTGCTCCGTGCCTCCCGCGCCTGTTGGTTGGAAGTGACGACCTTGAAGAT	chr1	110198697	110204331	NM_000850	+	GSTM4	2948	glutathione S-transferase mu 4	-0.640986	-0.847817	-0.510906	-0.892105	0.150429	0.0640282	0.095239	0.0217498	0.334234	0.799271	0.849408	0.909369	5.82938	5.97981	5.89341	5.92462	5.85113														II					II
ILMN_2201580	GGTCCCTGCCTTAGGCCTACCTGATGGAAGTAAAGCCTCAACCACAAAAA	chr1	110210643	110217908	NM_000848	+	GSTM2	2946	glutathione S-transferase mu 2 (muscle)	-0.60105	-0.79377	-0.539943	-0.842015	0.355075	0.513996	0.285152	0.082986	0.123527	0.00876522	0.559455	0.786266	10.2605	10.6156	10.7745	10.5456	10.3435												e39.1		II					II
ILMN_2391861	GCAGCATGGTCCCTGCCTTAGGCCTACCTGATGGAAGTAAAGCCTCAACC	chr1	110230417	110236367	NM_000561	+	GSTM1	2944	glutathione S-transferase mu 1	-0.655667	-0.851636	-0.499348	-0.859888	0.335428	0.477211	0.284033	0.126414	0.207986	0.0267893	0.612725	0.67649	10.2078	10.5433	10.685	10.4919	10.3343														II					II
ILMN_1750790	GAAAGGTGCTCTGTGCCAAGTTCCTCACTCATTCGCGCTCCTGTAGGCCG	chr1	110254863	110260890	NM_000851	+	GSTM5	2949	glutathione S-transferase mu 5	-0.640345	-0.840365	-0.598121	-0.860634	-0.018463	0.0909778	0.0544532	0.0782681	0.963053	0.728899	0.95669	0.668452	5.71371	5.69525	5.80469	5.76816	5.79198														II					II
ILMN_1736184	GACACAGAACACAGACGCCTTACTGGCAACCTGCTTTCAAGACCCCTGTC	chr1	110276553	110283660	NM_000849	-	GSTM3	2947	glutathione S-transferase mu 3 (brain)	-0.652623	-0.87426	-0.600754	-0.858123	0.624565	0.711559	0.755621	0.0185804	0.00321765	0.000678416	0.00277902	0.964107	6.73567	7.36023	7.44723	7.49129	6.75425											e29.1	e39.1	e47.1	II					II
ILMN_1673261	GCAGCAAACCCCACACCCCAGCTCACACAGCAAAAACAATGGACAGGCCC	chr1	110292701	110306644	NM_139053	-	EPS8L3	79574	EPS8-like 3	-0.726999	-0.896998	-0.591806	-0.82923	-0.048835	-0.0829125	-0.128545	-0.0222994	0.848396	0.704326	0.711332	0.905916	5.88256	5.83373	5.79965	5.75402	5.86026														II					II
ILMN_2302947	GCCCCCTGACTCAGGATGACAGACAGGTGGAACTGCCAGTGTAGAGGGAA	chr1	110453232	110473616	NM_000757	+	CSF1	1435	colony stimulating factor 1 (macrophage)	-0.848775	-1.31459	-0.864538	-0.933415	-0.227124	-0.059236	-0.207936	-0.0865231	0.0511254	0.810679	0.253739	0.557129	5.79268	5.56555	5.73344	5.58474	5.70615														II					II
ILMN_1770412	CCCGGCAGGTAGGTTAGATGTGGGTGGTGCATGTTAATTTCCCTTAGAAG	chr1	110527386	110566364	NM_006621	+	AHCYL1	10768	adenosylhomocysteinase-like 1	-0.893725	-1.34973	-0.870798	-0.846878	-0.168561	-0.156969	0.0735872	0.0884094	0.659622	0.704345	0.967845	0.782896	10.7235	10.5549	10.5665	10.7971	10.8119														II					II
ILMN_1791217	TAGGATTAGGGCCAGGGCCAGAAAGTCGGTATCTTGGTTGTGCTCTGGGG	chr1	110577222	110597263	NM_033088	+	STRIP1	85369	striatin interacting protein 1	-0.894543	-1.34084	-0.892282	-0.819272	0.0265027	0.00113176	0.115023	-0.261954	0.961569	0.999078	0.912377	0.236847	7.09286	7.11936	7.09399	7.20788	6.83091														II					II
ILMN_1729325	GCAGTCATCTTCCCCTCCAAGGGGGCAGAAATTCCACCAGAAATCACCAC	chr1	110602996	110613322	NM_006492	-	ALX3	257	ALX homeobox 3	-0.859741	-1.29518	-0.86894	-0.805251	-0.0604496	-0.064195	-0.073547	-0.185417	0.86166	0.858342	0.943361	0.312848	5.98801	5.92756	5.92382	5.91447	5.8026														II					II
ILMN_1806394	TCAGCAAAGTCATACACTCCCTGTGGCCAGCGTGAACAGAGCCATGCCCC	chr1	110655061	110656569	NM_203412	+	UBL4B	164153	ubiquitin-like 4B	-0.717864	-1.03327	-0.8278	-0.721903	-0.00691083	-0.00788467	-0.0209656	-0.0386075	0.98199	0.980031	0.984952	0.776496	5.72021	5.7133	5.71233	5.69925	5.68161														II					II
ILMN_1723837	TCCTTCAAATAGGCCCTGAGATGTGAGGTCTGCTGCTTCACTGGGGCCCG	chr1	110693131	110744823	NM_001010898	+	SLC6A17	388662	solute carrier family 6 (neutral amino acid transporter), member 17	-0.73091	-0.933784	-0.933283	-0.731579	-0.0507482	0.0317637	0.0342724	0.0909813	0.857656	0.928314	0.978419	0.579307	5.7192	5.66846	5.75097	5.75348	5.81019														II					II
ILMN_1727850	GCCAGGCCCTCCGACCCTCGGGGTAATGACCACACCGACTTCAAGAACAT	chr1	110753335	110776674	NM_004978	+	KCNC4	3749	potassium voltage-gated channel, Shaw-related subfamily, member 4	-0.619699	-1.00416	-1.03406	-0.727965	0.0923415	0.086545	0.0852252	0.086177	0.76366	0.796823	0.930605	0.687286	5.78352	5.87586	5.87007	5.86875	5.8697														II					II
ILMN_1666739	GGCTCACACAGCTTAAGAGTAGCTGTCTCTCAAACGTGCGCTCACAGTTG	chr1	110881944	110889303	NM_022768	+	RBM15	64783	RNA binding motif protein 15	-0.441022	-0.866223	-1.01939	-0.641513	0.2796	0.19787	0.0301848	-0.0797234	0.165232	0.423184	0.988972	0.748977	8.8092	9.0888	9.00707	8.83938	8.72947														II					II
ILMN_1804673	GCCAGTTTCTTTGCTGGGATGGCTGTCCTTTCTGGACCACCTATAGCAGG	chr1	110905472	110933704	NM_004696	-	SLC16A4	9122	solute carrier family 16, member 4	-0.30712	-0.909043	-0.898139	-0.678665	-0.558755	-0.51591	-0.514732	-0.260128	0.00028242	0.000613042	0.00473849	0.16464	6.53737	5.97861	6.02146	6.02263	6.27724											e29.2	e39.2	e47.2	II					II
ILMN_1795779	GCGACGGAAGCGCAGTGATGTTTTCCAGTAAAGAACGCGGACGTTGCACC	chr1	110943876	110950546	NM_006402	-	LAMTOR5	10542	late endosomal/lysosomal adaptor, MAPK and MTOR activator 5	-0.317474	-0.916928	-0.823895	-0.700807	0.117817	0.103983	0.0955711	0.120648	0.606396	0.67989	0.888458	0.489276	5.68435	5.80217	5.78834	5.77993	5.805														II					II
ILMN_1716259	TCCAAGGATCAGCCCTGAGAGCAGGTTGGTGACTTTGAGGAGGGCAGTCC	chr1	110993787	110999976	NM_032414	+	PROK1	84432	prokineticin 1	-0.113019	-0.777797	-0.587638	-0.577321	0.0936707	0.0272929	0.0129748	0.0388948	0.728773	0.950024	0.995342	0.860836	5.63515	5.72882	5.66245	5.64813	5.67405	LAD				DR	DR	DR										PI					PI
ILMN_1901887	GCAGGCTCCTGGAGGACTTCCTGAGGAATCACCATTATGCAGTCAGCAGG	chr1	111023387	111033891	NR_003599	+	CYMP	643160	chymosin pseudogene	-0.0667187	-0.580775	-0.407964	-0.392545	0.0845576	-0.00913452	0.0461329	0.101783	0.724081	0.982184	0.96504	0.537117	5.87099	5.95555	5.86186	5.91712	5.97277														II					II
ILMN_1811380	CCAATGGTGGCTGTTCCACAGAGAAGTCTAGGAAATGATCAGTCCAGGGC	chr1	111059838	111061797	NM_005549	-	KCNA10	3744	potassium voltage-gated channel, shaker-related subfamily, member 10	0.0163199	-0.513827	-0.284925	-0.346261	0.0334519	-0.0168823	-0.0215759	-0.0521262	0.931531	0.972792	0.991607	0.816443	5.66247	5.69592	5.64559	5.64089	5.61034														II					II
ILMN_1792125	GCTGTCCAAAGATCCCATCCTCCCCTGACCTAAAGAAAAGTAGAAGTGCC	chr1	111145775	111148975	NM_004974	-	KCNA2	3737	potassium voltage-gated channel, shaker-related subfamily, member 2	0.116844	-0.235112	0.0122126	-0.11208	-0.127857	-0.0133895	0.00693719	-0.0701934	0.559328	0.977158	0.996641	0.715073	5.66265	5.53479	5.64926	5.66958	5.59245	LAD				DR												PI		II
ILMN_1702604	CTTCGGCAGTATCACAAGAAGATTAAAGTGGCAGACACCCCTTCCAGCGG	chr1	111215073	111217655	NM_002232	-	KCNA3	3738	potassium voltage-gated channel, shaker-related subfamily, member 3	0.0861711	-0.139635	0.130436	0.000588203	0.0770968	-0.00797028	-0.0231376	0.0431948	0.674166	0.981191	0.984944	0.772609	5.55481	5.63191	5.54684	5.53167	5.598	LAD	LAD	LAD	LAD												PP					PP
ILMN_2413808	CCCCAAAGTCAAGCAAGAGACTAGTTGAAGGGAGTTCTGGGGCCAGGCTC	chr1	111415721	111442558	NM_000560	+	CD53	963	CD53 molecule	0.354816	0.327398	0.399386	0.0460866	0.0846699	0.116074	0.0898703	0.12289	0.763705	0.640706	0.909382	0.499941	5.63435	5.71902	5.75042	5.72422	5.75724	LAD	LAD	LAD	LAD												PP					PP
ILMN_1756811	CCCAGCTTGCTTCCATGGCCAATCTAAGGGCAGAGAAGAATAAAGTGGAG	chr1	111489811	111506566	NM_018372	-	LRIF1	55791	ligand dependent nuclear receptor interacting factor 1	0.352808	0.45878	0.393018	0.0639903	0.117484	0.0622703	-0.00577252	0.094625	0.784398	0.914534	0.997294	0.75632	6.14884	6.26632	6.21111	6.14306	6.24346			LAD											II					II
ILMN_1808634	GAAAGTAGACCTGGATTCATGTGGGCTCTTCCATGGCTTAAGTGTTGCCC	chr1	111659953	111682838	NM_178454	-	DRAM2	128338	DNA-damage regulated autophagy modulator 2	0.0758105	0.0239187	0.114018	-0.201243	0.0882151	0.212593	0.135432	0.129692	0.754613	0.215148	0.805583	0.479154	6.93907	7.02728	7.15166	7.0745	7.06876		LAD	LAD											II					II
ILMN_2266309	CCCAGTCGGCTGGAGTCGGAGGCGATATTTCTAGGGGTGTACTTGTTGGG	chr1	111682832	111727724	NM_006090	+	CEPT1	10390	choline/ethanolamine phosphotransferase 1	-0.0111441	-0.0580208	0.0919765	-0.185723	0.288563	0.275882	0.0909427	-0.3513	0.0678177	0.0797481	0.91557	0.0443578	7.19459	7.48316	7.47048	7.28554	6.8433	LAD				DR	DR	DR										PI					PI
ILMN_1707088	CCCTGGTATTGATTTCTCAGGACTTTGGAGGGCTCTGACACCATGCTCAC	chr1	111728590	111743325	NM_024901	-	DENND2D	79961	DENN/MADD domain containing 2D	-0.0684346	-0.24593	0.0630612	-0.355363	-0.0991331	-0.0807077	-0.120378	0.0477015	0.544067	0.663159	0.682053	0.746192	5.77912	5.67999	5.69842	5.65875	5.82683	LAD				DR	DR	DR										PI					PI
ILMN_1685045	GTGAGCACACCCACATTTTCACTGCCATTATCTGGGACAGCAGAACCAGG	chr1	111772332	111786062	NM_001025199	+	CHI3L2	1117	chitinase 3-like 2	-0.0141453	-0.234514	0.0955438	-0.233863	-0.0807789	0.018535	-0.0968226	0.112184	0.705778	0.959291	0.844251	0.442001	5.75354	5.67276	5.77208	5.65672	5.86573	LAD	LAD	LAD	LAD												PP					PP
ILMN_1679647	GACAAAGCTTATTCTCCTCACAGGTCTTGTCCTTATACTGAATTTGCAGC	chr1	111833473	111863188	NM_201653	+	CHIA	27159	chitinase, acidic	0.0470984	0.0864985	0.115917	-0.114651	0.0560154	0.119663	-0.125033	0.0382191	0.828883	0.524621	0.755916	0.837087	5.55574	5.61175	5.6754	5.43071	5.59396	LAD	LAD	LAD	LAD												PP					PP
ILMN_2064237	GCTTCAAGTTCTTAGGTCCCTTTGGAGGATATTGATGGGGGTGGAGGTGG	chr1	111889194	111895639	NM_181643	+	PIFO	128344	primary cilia formation	0.00927766	0.0287228	0.0251562	-0.149371	0.125283	0.0280061	0.295102	-0.120124	0.502232	0.936715	0.0567695	0.431444	5.9839	6.10918	6.01191	6.279	5.86378	LAD				DR	DR	DR										PI					PI
ILMN_1734542	CTTCTCATCCCGGGGCAAAGCAGGCATCAAAACCAGAATAGGCCAATCTC	chr1	111956936	111970399	NM_002557	-	OVGP1	5016	oviductal glycoprotein 1, 120kDa	-0.439647	-0.409659	-0.356159	-0.60494	0.191359	0.0056199	0.136232	-0.108885	0.331851	0.990341	0.80809	0.572693	7.00494	7.1963	7.01056	7.14117	6.89606														II					II
ILMN_1742889	AAAAAGTTTGGCTTGCCTGTGTAATGCCCACTCCCTTCCCCCTGGCTCCC	chr1	111982511	111991830	NM_024102	-	WDR77	79084	WD repeat domain 77	-0.581664	-0.609191	-0.465123	-0.715999	-0.00885432	0.10738	0.122512	-0.306013	0.990226	0.804045	0.912377	0.188973	8.62226	8.61341	8.72964	8.74477	8.31625														II					II
ILMN_1721989	GTGCATTGCGGACCTAAAGCTGCTGGCAAAGAAGGCTCAAGCACAGCCAG	chr1	111991742	112004525	NM_001688	+	ATP5F1	515	ATP synthase, H+ transporting, mitochondrial Fo complex, subunit B1	-0.6321	-0.70816	-0.505013	-0.730455	0.025892	-0.0155114	-0.0779622	0.127482	0.959975	0.979874	0.950888	0.586666	11.8643	11.8902	11.8488	11.7863	11.9918														II					II
ILMN_1754894	CCCTTGGGGGCATAGACTGCCTTCCTTGGACCCTTCCAAAGTGTGTGGTA	chr1	112016603	112021134	NM_174896	+	C1orf162	128346	chromosome 1 open reading frame 162	-0.708914	-0.748166	-0.569426	-0.80115	0.128802	0.095957	0.0995383	0.195172	0.692414	0.805096	0.92853	0.37364	6.01595	6.14475	6.11191	6.11549	6.21113														II					II
ILMN_1733259	GTAGTCAGAGGAGCTATGATAGACCACACCCAAGCAAGGCTGCCCTCAAA	chr1	112025969	112106597	NM_001081976	-	ADORA3	140	adenosine A3 receptor	-0.888612	-1.03666	-0.797941	-0.963697	-0.164859	-0.126042	-0.120077	-0.0759475	0.251703	0.451936	0.749788	0.62151	5.6769	5.51204	5.55086	5.55683	5.60096														II					II
ILMN_1766176	GGTGATTACCCTGTGTATAAGAGTATGTGTCTCACTGCACCTTCAATGGC	chr1	112162404	112256101	NM_001010935	+	RAP1A	5906	RAP1A, member of RAS oncogene family	-0.601169	-0.842579	-0.7826	-0.751346	0.300686	0.232642	0.0680011	-0.0298981	0.0275452	0.119258	0.941709	0.892615	6.09914	6.39983	6.33179	6.16714	6.06924														II					II
ILMN_1890614	CAGCAGAAGCTCAGCAGATACTGGACAACCCATCCCCTTAGTAGAGGCAC	chr1	112264685	112282046	NM_019099	-	FAM212B	55924	family with sequence similarity 212, member B	-0.45441	-0.533189	-0.526852	-0.48155	-0.186436	-0.160516	-0.185542	0.0464304	0.55787	0.647556	0.806111	0.884211	6.72149	6.53505	6.56097	6.53594	6.76792														II					II
ILMN_1694983	GAGGCTGTGAAAGCTGTCCACATTTTTGCTGTGTATTAAATAGCTGTGGG	chr1	112298189	112310199	NM_007204	+	DDX20	11218	DEAD (Asp-Glu-Ala-Asp) box polypeptide 20	-0.299875	-0.364153	-0.386235	-0.460293	-0.00913433	-0.0336067	0.081251	-0.129155	0.986003	0.939406	0.932774	0.505663	6.2267	6.21756	6.19309	6.30795	6.09754														II					II
ILMN_2337856	GGAAGGAAAAAGAGGTAGCAAAGGGGCACCTGAGGTTCACGCTGCTAGCG	chr1	112318453	112531777	NM_172198	-	KCND3	3752	potassium voltage-gated channel, Shal-related subfamily, member 3	0.161123	0.226443	-0.056887	-0.0525163	0.0295012	0.0662459	0.0556331	-0.0403704	0.911326	0.763204	0.935736	0.798517	5.792	5.8215	5.85825	5.84764	5.75163	LAD	LAD	LAD	LAD	DR	DR	DR	DR		DR								AMB				PI
ILMN_1719517	GCGGACAAAAGCCTCCAAACTTTCCAACTGTGTAGGCCAGTACAGCTGGC	chr1	112938799	113003786	NM_018704	+	CTTNBP2NL	55917	CTTNBP2 N-terminal like	-0.639359	-0.718241	-0.799957	-0.657188	0.116218	0.0437331	-0.0679666	0.178572	0.669854	0.91763	0.950029	0.337255	6.81698	6.9332	6.86072	6.74902	6.99556														II					II
ILMN_1740269	GGACAGCACTGCCTCTTTTGCTTACTTGCTGCCTGTTCAAACTGAGGTGG	chr1	113051369	113063910	NM_024494	+	WNT2B	7482	wingless-type MMTV integration site family, member 2B	-0.635573	-0.823329	-0.898337	-0.723829	-0.140828	-0.0627786	-0.124758	-0.0325508	0.58818	0.869624	0.860766	0.90002	5.79222	5.65139	5.72944	5.66746	5.75966														II					II
ILMN_2410113	CCTCCAGAACACATTCTGAAACGGGGTGATAGTGAAGCAATTGCCTATGC	chr1	113084412	113162040	NM_138729	-	ST7L	54879	suppression of tumorigenicity 7 like	-0.603239	-0.921877	-0.93227	-0.763279	0.13556	0.118444	0.0915862	0.0314564	0.636869	0.712723	0.930796	0.909105	6.21866	6.35422	6.3371	6.31024	6.25011														II					II
ILMN_1803742	GAAAAGGTGTTTGTGCTCCGTTTTGTTTCTGCTCAGTAATATAGTCAAGC	chr1	113162074	113214241	NM_006135	+	CAPZA1	829	capping protein (actin filament) muscle Z-line, alpha 1	-0.545693	-0.837959	-0.957899	-0.79078	0.178138	0.0225753	-0.218577	0.0371588	0.625826	0.974982	0.764965	0.9172	6.55549	6.73363	6.57806	6.33691	6.59265														II					II
ILMN_1725700	AGCTCTGAAGACACAGCACCCAGCCTTCTCGCACCAGCCAAGCCTTAACT	chr1	113216933	113243368	NM_020963	+	MOV10	4343	Mov10, Moloney leukemia virus 10, homolog (mouse)	-0.502995	-0.670818	-0.926544	-0.741038	-0.216888	-0.124676	-0.156312	0.229851	0.649254	0.844234	0.925862	0.515533	7.55574	7.33886	7.43107	7.39943	7.78559														II					II
ILMN_1673305	GGAGTTGTTTTCGGCAGGGGCCTTGTCTCTCACTGCATTTGGTCAGGGGG	chr1	113243748	113250025	NM_001042678	-	RHOC	389	ras homolog family member C	-0.543108	-0.684465	-0.921844	-0.719428	0.194554	0.0946758	0.205273	-0.260662	0.62891	0.867821	0.82951	0.368467	10.1791	10.3737	10.2738	10.3844	9.91843														II					II
ILMN_1799150	TCTCCCCAACAACAAGCTGGGTTCCGGGGATGACATCTCTGTCTTCGTCA	chr1	113252615	113257950	NM_005167	-	PPM1J	333926	protein phosphatase, Mg2+/Mn2+ dependent, 1J	-0.550395	-0.697294	-0.931906	-0.694732	-0.00381061	-0.0162201	-0.0836908	0.0603956	0.993468	0.97131	0.91302	0.760036	5.77279	5.76898	5.75657	5.6891	5.83319														II					II
ILMN_1764364	GGAAAACACTCTCCCCTTATGCCAGACCAGCAGTATCTCATTTGGATGGG	chr1	113263188	113269856	NM_182759	+	FAM19A3	284467	family with sequence similarity 19 (chemokine (C-C motif)-like), member A3	-0.518509	-0.621631	-0.981314	-0.686696	0.224807	0.150721	0.0888836	-0.0853554	0.33469	0.608224	0.939115	0.728691	6.01976	6.24456	6.17048	6.10864	5.9344														II					II
ILMN_1757052	GGCACCAGGCAAACGAATAAAGATAGGATTGGGAAAGAAGTTGCTAAGTG	chr1	113454469	113498975	NM_003051	-	SLC16A1	6566	solute carrier family 16 (monocarboxylate transporter), member 1	-0.563542	-0.55337	-1.04568	-0.467526	-0.0399408	-0.023926	-0.0364751	-0.0441571	0.90611	0.954399	0.978419	0.830527	5.78906	5.74912	5.76513	5.75258	5.7449														II					II
ILMN_2084562	CAGTAAAGTCACCACCAAGTGAAGAATGAAACCTCCTGGGGTGCTGTGTG	chr1	113465971	113467295	NR_002796	+	AKR7A2P1	246182	aldo-keto reductase family 7, member A2 pseudogene 1	-0.560179	-0.562179	-1.01186	-0.493042	0.130202	0.0873122	0.0230692	0.0627532	0.43428	0.67927	0.987545	0.692828	5.81636	5.94657	5.90368	5.83943	5.87912														II					II
ILMN_1654099	GTGTGCCTGGGATTCTTCAGTGGTTTCAGGCAGATAGTTGAGACTGGGGC	chr1	113615830	113667342	NM_014813	+	LRIG2	9860	leucine-rich repeats and immunoglobulin-like domains 2	-0.476525	-0.505828	-0.88303	-0.396683	0.0311328	0.0668604	-0.10884	-0.154363	0.935423	0.840015	0.870062	0.387624	6.51282	6.54395	6.57968	6.40398	6.35846														II					II
ILMN_1803464	TGAATGGTGTTTCCGGAGGAGCAAGTCCTTTTCCAACTGGGTGTGCATGC	chr1	114239823	114301777	NM_006608	-	PHTF1	10745	putative homeodomain transcription factor 1	-0.397762	-0.56968	-0.583932	-0.647749	-0.180407	-0.231842	-0.107387	-0.160296	0.55782	0.376627	0.928266	0.517624	7.94465	7.76424	7.71281	7.83726	7.78435														II					II
ILMN_1791097	ATTTGCCTGGCGGACTATTTGCGTTGTGTGGCCTTAGTTTGTTTATTGAC	chr1	114304453	114355070	NM_018364	-	RSBN1	54665	round spermatid basic protein 1	-0.639414	-0.676153	-0.747927	-0.684093	0.327009	0.321979	0.0743025	0.333416	0.510366	0.51863	0.984132	0.405449	7.68791	8.01492	8.00989	7.76221	8.02132														II					II
ILMN_1715885	ACTAGCAACTGCTCCAAGGATAGATGATGAAATCCCCCCTCCACTTCCTG	chr1	114356432	114414375	NM_012411	-	PTPN22	26191	protein tyrosine phosphatase, non-receptor type 22 (lymphoid)	-0.743871	-0.841328	-0.856308	-0.724494	0.993608	1.18094	0.222502	0.0268785	0.0754208	0.0204644	0.954486	0.979003	6.47125	7.46486	7.65219	6.69375	6.49813												e39.1		II					II
ILMN_1655722	CACTCTACTCATGGACTTCTTGAGCCCAACATTGCAGGTTGCCAGCCGGA	chr1	114419435	114430169	NM_001010922	-	BCL2L15	440603	BCL2-like 15	-0.772466	-0.907894	-0.826034	-0.764086	-0.0275364	-0.0982313	-0.0851107	0.0082404	0.933249	0.664048	0.892092	0.972132	5.77176	5.74422	5.67353	5.68665	5.78														II					II
ILMN_1669377	CGCAATGAGTAGGGCTGGGTCTCGGCCATGGAAAGCATACCTCAGTGCTC	chr1	114437370	114447741	NM_006594	-	AP4B1	10717	adaptor-related protein complex 4, beta 1 subunit	-0.725357	-0.895529	-0.860234	-0.743229	0.347712	0.336786	0.0591737	-0.178481	0.0102303	0.0118344	0.954704	0.289241	8.81662	9.16433	9.15341	8.8758	8.63814														II					II
ILMN_1655382	CCTAGGCTCGAATCTGTGGCACCCTGAGCAATTACTTAAATTGTGGAGCC	chr1	114447914	114456708	NM_022836	+	DCLRE1B	64858	DNA cross-link repair 1B	-0.722498	-0.90427	-0.835375	-0.764456	0.171662	0.180892	0.103727	-0.0457063	0.408285	0.352447	0.883979	0.837892	6.08607	6.25774	6.26697	6.1898	6.04037														II					II
ILMN_1690951	GATTGTTTCACATCACCAGTGTATCCTCAGCTCCTAACACTGTGTCTGGT	chr1	114496498	114520491	NM_181358	+	HIPK1	204851	homeodomain interacting protein kinase 1	-0.580718	-0.815225	-0.68007	-0.645683	0.210167	0.132645	0.0329698	0.237115	0.319511	0.629967	0.986797	0.205244	5.5131	5.72327	5.64574	5.54607	5.75021														II					II
ILMN_1727532	AGAGCCCGAAGAGTCAAAACCCTCAATGTTCCCTCCTGCTCTCCTGCCCC	chr1	114522012	114524876	NM_020190	+	OLFML3	56944	olfactomedin-like 3	-0.510817	-0.70592	-0.583206	-0.627663	0.157245	0.0983332	0.693335	-0.0728188	0.408285	0.694554	1.24074e-05	0.693195	5.97079	6.12803	6.06912	6.66412	5.89797													e47.1	II					II
ILMN_1696167	GCTTCGACAGTGAGAGCTCGTGCCCATCTCCGAAACCACCTCCAACACCA	chr1	114631913	114695062	NM_205848	-	SYT6	148281	synaptotagmin VI	0.00286187	-0.246427	-0.316987	-0.35545	-0.0117402	-0.0447436	-0.095631	-0.0493889	0.975496	0.878584	0.855001	0.777057	5.71625	5.70451	5.67151	5.62062	5.66686	LAD				DR	DR	DR										PI					PI
ILMN_2351930	ACTGGAGTAAACCCACCTTTACCACCCCAATTACAGCACCCGAGGCCGAT	chr1	114935398	115053781	NM_033020	-	TRIM33	51592	tripartite motif containing 33	-0.36034	-0.64786	-0.773505	-0.48485	0.305952	0.362152	0.138787	-0.0104264	0.518979	0.391052	0.948456	0.985594	7.90775	8.2137	8.2699	8.04654	7.89732														II					II
ILMN_1751760	AGCAGCAACATGGAGAGGCAAACAAAGAAAACATCCGGCAAGACTTCTGA	chr1	115110180	115124265	NM_005872	-	BCAS2	10286	breast carcinoma amplified sequence 2	-0.182331	-0.406976	-0.723805	-0.367138	-0.0560795	-0.0533575	-0.0315806	-0.0315493	0.805027	0.827	0.976785	0.85117	5.89691	5.84083	5.84355	5.86533	5.86536														II					II
ILMN_1815035	TGGGGGTAAAAGGGTTTACTGTGATGGATCCTGGCTATCCCTCTAGGAGG	chr1	115127195	115212732	NM_198459	-	DENND2C	163259	DENN/MADD domain containing 2C	-0.24579	-0.449726	-0.610322	-0.417996	0.230215	0.142593	0.107407	-0.124314	0.141135	0.495601	0.862837	0.477881	6.00026	6.23047	6.14285	6.10766	5.87594		LAD						DR							IP				II
ILMN_1759312	CCGGAGGACAAATGTAGCCCAAATCCGCATGGCCTATCGCTATGAAACCT	chr1	115215719	115238239	NM_000036	-	AMPD1	270	adenosine monophosphate deaminase 1	-0.36478	-0.571904	-0.68857	-0.624946	0.0902896	0.0290705	0.171044	0.249654	0.709857	0.939406	0.602125	0.099124	5.56462	5.65491	5.59369	5.73567	5.81428														II					II
ILMN_1775759	GGTTTTCCAGAGGCCTGTTTTGGGGCTTTCCCAGGAGAAAGATGAAACTG	chr1	115247084	115259515	NM_002524	-	NRAS	4893	neuroblastoma RAS viral (v-ras) oncogene homolog	-0.370634	-0.514211	-0.737605	-0.655526	0.391838	0.37203	0.136549	-0.193451	0.103691	0.122938	0.912198	0.491519	8.96093	9.35277	9.33296	9.09748	8.76748														II					II
ILMN_1683538	GTGTGCGCTGTTCCTCACAACTTAGAGAGTAAATCTCCAGCTGCCCCGGG	chr1	115259533	115300671	NM_001007553	-	CSDE1	7812	cold shock domain containing E1, RNA-binding	-0.328566	-0.614121	-0.666473	-0.652333	0.440773	0.542459	0.353059	-0.682529	0.232011	0.0858228	0.679741	0.0495466	7.21191	7.65268	7.75437	7.56497	6.52938														II					II
ILMN_1653524	CAGTGGTCAACTGGGTTCACTCATCAACTCATTCCCGTCCCAGTTTACTC	chr1	115312104	115323308	NM_025073	-	SIKE1	80143	suppressor of IKBKE 1	-0.282509	-0.72483	-0.539307	-0.61933	0.168254	0.153542	-0.00382277	0.114448	0.698567	0.751379	0.998438	0.734807	6.05953	6.22779	6.21307	6.05571	6.17398														II					II
ILMN_2218248	GCCAGAGCCAAATTTTATCTGGAAGTTGAGACTTAAAAAATACTTGCATG	chr1	115397423	115537990	NM_003176	+	SYCP1	6847	synaptonemal complex protein 1	0.18766	-0.200789	-0.0978535	-0.360895	0.023069	0.0552243	-0.113146	0.171697	0.946985	0.853163	0.824171	0.256953	5.64066	5.66373	5.69588	5.52751	5.81236	LAD	LAD	LAD		DR	DR	DR										PI					PI
ILMN_1652578	GTTTGGGTCACCACAGCATCTGCTCACCAATGCAAAGTAAGCATGACTGC	chr1	115572444	115576930	NM_000549	+	TSHB	7252	thyroid stimulating hormone, beta	-0.159301	-0.599816	-0.221596	-0.504303	0.0394441	0.0984106	-0.0564173	0.0398263	0.888666	0.62487	0.943361	0.821766	5.64546	5.68491	5.74387	5.58904	5.68529	LAD				DR	DR	DR										PI					PI
ILMN_1810093	CTCTCTGCCTGAAGACAGGAAACAGGCCCAAGTGCATACTCGGGTTCTTT	chr1	115590632	115632121	NM_005725	-	TSPAN2	10100	tetraspanin 2	-0.405907	-0.744661	-0.274985	-0.674806	-0.00758138	0.0779167	-0.0116294	0.0525555	0.983086	0.69628	0.995054	0.72718	5.70095	5.69337	5.77886	5.68932	5.7535														II					II
ILMN_1716608	GTACCACGACTCACACCTTTGTCAAGGCGCTGACCATGGATGGCAAGCAG	chr1	115828536	115880857	NM_002506	-	NGF	4803	nerve growth factor (beta polypeptide)	-0.501848	-1.04573	-0.670099	-0.777409	0.0831309	0.0274318	0.361788	0.176035	0.657707	0.927167	0.00273061	0.156749	6.04338	6.12651	6.07081	6.40517	6.21941														II					II
ILMN_1685929	TCCTTTGACCATCTGCACTTTATTTGGAAGGAAGCAGGGGCTGTCCACCC	chr1	116184573	116240845	NM_138959	+	VANGL1	81839	VANGL planar cell polarity protein 1	-0.568321	-0.859404	-0.608809	-0.631161	0.0630515	-0.163689	0.2655	-0.0116353	0.868467	0.520775	0.388156	0.969503	6.52207	6.58513	6.35839	6.78757	6.51044														II					II
ILMN_1722329	GATGGGTTCATGTCTCTGATTGGGTCAGCTGGCTTCCTAGCCTAAGCTGG	chr1	116242625	116311426	NM_001232	-	CASQ2	845	calsequestrin 2 (cardiac muscle)	-0.47278	-1.0759	-0.692073	-0.741165	-0.130009	-0.065009	-0.0279826	0.071337	0.535305	0.827662	0.986616	0.70004	5.66714	5.53714	5.60214	5.63916	5.73848														II					II
ILMN_2208777	AATCTGGTTTCTATCTGACGAGTTTTTCATATCTCATGAATGGTGCGCTG	chr1	116378998	116383747	NM_005599	-	NHLH2	4808	nescient helix loop helix 2	-0.233339	-0.77721	-0.692377	-0.521399	-0.00962912	-0.0486342	-0.0743103	-0.0668391	0.980321	0.865066	0.911746	0.685086	5.89128	5.88165	5.84265	5.81697	5.82444														II					II
ILMN_1730639	TTGAAGACTAATTGGGAGTCCATCTCTCTATTGGCACTGGGTTCGATTGC	chr1	116519118	116612675	NM_018420	+	SLC22A15	55356	solute carrier family 22, member 15	-0.0863357	-0.781122	-0.638611	-0.644731	0.512483	0.465527	0.0701812	0.367875	0.0235765	0.0411895	0.973288	0.166884	6.75014	7.26262	7.21566	6.82032	7.11801	LAD				DR	DR	DR				e29.1						PI					PI
ILMN_1772790	GTAACTGCATGAAGAAGGTCTGGGGACTCACACAGGAGCTGGGCACTGAG	chr1	116654375	116677861	NM_152367	+	MAB21L3	126868	mab-21-like 3 (C. elegans)	-0.141786	-0.742003	-0.381865	-0.524747	0.0564845	0.0115863	-0.0164574	-0.0547931	0.815833	0.976543	0.991607	0.737717	5.83128	5.88777	5.84287	5.81483	5.77649	LAD				DR	DR	DR										PI					PI
ILMN_1775566	CCCTGGCTTATGAGCAGGCTGAGAGTGACATCATGAAGAGACAGCCCAGA	chr1	116915794	116947396	NM_000701	+	ATP1A1	476	ATPase, Na+/K+ transporting, alpha 1 polypeptide	-0.371482	-1.17389	-0.544963	-0.816593	-0.236524	-0.284728	-0.206198	0.0475208	0.391282	0.228388	0.746454	0.87899	10.158	9.92145	9.87325	9.95178	10.2055														II					II
ILMN_1785268	GTGCTTGAGTCTCTTCCATCTCCCACACTAACTTGTGCATTGACTAATGG	chr1	117057155	117113715	NM_001779	-	CD58	965	CD58 molecule	-0.691781	-1.18274	-0.814611	-1.10395	-0.362079	-0.435044	-0.543043	0.597847	0.574409	0.454483	0.570795	0.200912	8.5686	8.20653	8.13356	8.02556	9.16645														II					II
ILMN_1704353	CAGATGGATGGTAATGGTGCCCTCCAGTGGCTGTGAGACCTCATTGCGCA	chr1	117117019	117209578	NM_001542	-	IGSF3	3321	immunoglobulin superfamily, member 3	-0.656521	-0.893029	-0.781089	-0.792085	-0.728424	-1.14032	-0.799826	-0.251082	0.00168136	4.8967e-06	0.00397704	0.409639	8.1018	7.37337	6.96148	7.30197	7.85071											e29.2	e39.2	e47.2	II					II
ILMN_1723256	ATCCAAATGAGGCAACATCACCATCAGTCCTCCTTCCCTGGCTCACTGCC	chr1	117236733	117249225	NM_001013643	+	C1orf137	388667	chromosome 1 open reading frame 137	-0.654111	-0.846294	-0.657266	-0.637727	0.0907577	0.139732	0.0806263	0.0824574	0.706777	0.473815	0.912377	0.640237	5.76633	5.85709	5.90606	5.84695	5.84879														II					II
ILMN_1695025	GGCCACAGCCACCTCTGCATCTTCGAACTCAGCCATGTGGTCAACATCTG	chr1	117297085	117311851	NM_001767	+	CD2	914	CD2 molecule	-0.720131	-0.790683	-0.588045	-0.605825	-0.102736	-0.0177246	-0.0741922	-0.0268224	0.717247	0.972123	0.94331	0.91483	5.64992	5.54718	5.63219	5.57573	5.6231														II					II
ILMN_2077905	CACCGATGACAACAGAGGAAGAAGGGAACTGGGATTTGGGTAAGTTCTCC	chr1	117452688	117532972	NM_020440	+	PTGFRN	5738	prostaglandin F2 receptor inhibitor	-0.622132	-0.92225	-0.577537	-0.941726	-0.51815	-0.465418	-0.191664	0.065011	0.0474345	0.0819477	0.870062	0.871801	6.80024	6.28209	6.33482	6.60858	6.86525											e29.2			II					II
ILMN_1799278	GGAGGGAAGACGAGGAGGAAGATGAAGGCAACTGAATCCCAAGAGGCACC	chr1	117544371	117579173	NM_004258	+	CD101	9398	CD101 molecule	-0.777407	-1.04276	-0.640902	-0.976286	-0.0204983	-0.010358	-0.00550508	-0.071724	0.938846	0.97563	0.996492	0.588492	5.89291	5.87241	5.88255	5.8874	5.82118														II					II
ILMN_1810228	CAGCCATCTCTGCAGTTCTCTCAGTGCAGGCAGTTCTTCCTCTCAGGCTG	chr1	117602948	117645491	NM_003594	+	TTF2	8458	transcription termination factor, RNA polymerase II	-0.679134	-0.969623	-0.661522	-0.835911	0.0464528	0.0496464	-0.0816705	0.105259	0.917113	0.91879	0.946607	0.661249	8.76922	8.81567	8.81887	8.68755	8.87448														II					II
ILMN_1684352	TGTCCCCCTACTCCGTCTCTATGCCATGACAGCCTTCTGCCCCAAAGCCT	chr1	117653676	117664411	NM_025188	-	TRIM45	80263	tripartite motif containing 45	-0.580192	-0.739854	-0.494633	-0.697884	0.131816	0.102037	-0.0891331	-0.0925489	0.365896	0.542791	0.839835	0.493765	6.60595	6.73777	6.70799	6.51682	6.5134														II					II
ILMN_1753101	CCCACACTCTTCATGTGTTAACCACTGCCTTCCTGGACCTTGGAGCCACG	chr1	117686208	117753582	NM_024626	-	VTCN1	79679	V-set domain containing T cell activation inhibitor 1	-0.248921	-0.322724	-0.24423	-0.359882	0.0211326	-0.117531	-0.0409399	0.0735376	0.948743	0.537272	0.967845	0.654261	5.70763	5.72876	5.59009	5.66669	5.78116		LAD	LAD	LAD				DR	DR	DR					IP					IP
ILMN_1755120	CAGGAACTTCTCAAGGGATGAGGAGACAGAACCCCTACTTCCAAGTGCTC	chr1	117910084	118068320	NM_006699	+	MAN1A2	10905	mannosidase, alpha, class 1A, member 2	-0.307827	-0.350935	0.0559028	-0.369305	-0.0541924	-0.0588646	-0.148164	-0.0549162	0.91477	0.914968	0.875265	0.860109	6.66364	6.60945	6.60478	6.51548	6.60872			LAD						DR					II						IP
ILMN_1713266	GTGCCTAGGAGGTCTGGGGATTCCTCTTTCGTGGTGGTCACTAACCTTAC	chr1	118148603	118171011	NM_017709	+	FAM46C	54855	family with sequence similarity 46, member C	-0.353354	-0.638215	-0.150948	-0.562716	0.0962647	-0.206159	0.441019	-0.366296	0.819564	0.491868	0.0985526	0.108357	7.1085	7.20476	6.90234	7.54952	6.7422			LAD						DR					II						IP
ILMN_1789059	CAGCATCTCTTGAGTTGCCTGCATCAGTGTGGAGGAAGTGTGTCACAGTG	chr1	118406106	118472302	NM_017686	-	GDAP2	54834	ganglioside induced differentiation associated protein 2	-0.438624	-0.605611	-0.247507	-0.653982	0.107875	0.111111	0.0612856	-0.107892	0.775649	0.782477	0.970773	0.678293	7.04043	7.1483	7.15154	7.10171	6.93254														II					II
ILMN_1711254	GGGCACTGACCCACCCCTACGCCCCGCACAGTCAAAAATCTGCATATAAC	chr1	118472371	118503049	NM_006784	+	WDR3	10885	WD repeat domain 3	-0.0159043	-0.159574	0.154413	-0.303698	0.0702768	0.116524	0.0470629	-0.068231	0.802017	0.611737	0.965815	0.720421	6.32655	6.39683	6.44308	6.37362	6.25832			LAD											II					II
ILMN_1693114	CTAGACACTCTGAATAGGGCAGGTCCCAGGAACACCTGAAAGGAGCACAT	chr1	118496287	118727848	NM_206996	-	SPAG17	200162	sperm associated antigen 17	0.923735	0.622043	0.919903	0.765746	-0.110616	-0.120815	-0.0786276	-0.0689163	0.671556	0.635135	0.932629	0.742487	5.79857	5.68795	5.67775	5.71994	5.72965	LAD	LAD	LAD	LAD	DR												PI				PP
ILMN_1721580	AATGCCTGCCCGCTATCCCTGTGGCAGGAAATATCCCCTCATGTCCCAGG	chr1	119425665	119532179	NM_152380	-	TBX15	6913	T-box 15	0.57086	0.691627	0.625553	0.420208	0.0247275	0.0990887	0.0303868	0.0324724	0.943815	0.675027	0.983702	0.874226	5.76418	5.7889	5.86327	5.79456	5.79665	LAD	LAD	LAD	LAD			DR	DR							IP						PP
ILMN_2323979	CCTTGTGTCAGAACACATGTTAATCCACAAAACGCCCCATCCCAGATTCC	chr1	119573838	119683295	NM_201263	-	WARS2	10352	tryptophanyl tRNA synthetase 2, mitochondrial	0.2638	0.341738	0.230171	0.0696234	-0.0989297	-0.0854404	-0.0382461	0.0545779	0.672945	0.749633	0.976785	0.776025	5.8172	5.71827	5.73176	5.77896	5.87178	LAD	LAD	LAD	LAD	DR	DR	DR		DR								PI						AMB
ILMN_1740402	AGCTGGTGAGGCAGTGAAAATCCAGGGCCTAGAAAGCTGGGAATGCCATG	chr1	119911401	119936751	NM_001005783	+	HAO2	51179	hydroxyacid oxidase 2 (long chain)	0.245965	0.243732	0.255569	0.0616267	-0.039957	-0.0680616	-0.215474	-0.137445	0.921259	0.853571	0.566448	0.494645	5.78708	5.74713	5.71902	5.57161	5.64964	LAD	LAD	LAD	LAD	DR	DR											PI					PI
ILMN_1733462	AATGTCATCAAACTCCACCCACCTGGCTTCATACAGAAGGCAACAGGGGC	chr1	119957742	119965662	NM_000198	+	HSD3B2	3284	hydroxy-delta-5-steroid dehydrogenase, 3 beta- and steroid delta-isomerase 2	0.206101	0.394931	0.444118	0.274001	0.133536	0.022845	0.0494728	-0.054678	0.304773	0.936715	0.94123	0.689971	5.72694	5.86047	5.74978	5.77641	5.67226	LAD	LAD	LAD	LAD				DR							IP						PP
ILMN_1780693	GTATTCCTCATGTCATCAAAACCTGCGCAGTCATTGGCCCAACAAGAAGG	chr1	120049825	120057681	NM_000862	+	HSD3B1	3283	hydroxy-delta-5-steroid dehydrogenase, 3 beta- and steroid delta-isomerase 1	-0.00188291	0.0637082	0.234032	0.13563	0.0708578	0.0314999	-0.0280385	0.0495052	0.774283	0.927986	0.984698	0.786587	5.6828	5.75365	5.7143	5.65476	5.7323	LAD	LAD	LAD	LAD				DR	DR						IP					IP
ILMN_1704537	CCACATTCTTGGGCTGAACGCGGGCCTCTGACACTGCTTACACTGCACTC	chr1	120254418	120286849	NM_006623	+	PHGDH	26227	phosphoglycerate dehydrogenase	-0.748062	-1.04467	-0.67527	-0.790147	-0.190079	0.106858	-0.0184957	-0.0540919	0.699701	0.869378	0.996039	0.902289	11.7977	11.6076	11.9046	11.7792	11.7436														II					II
ILMN_1815203	GGCCCTTCATTCCTCTCCATGCTGCAATCACTGTCCTGGGCTTATGGTGC	chr1	120290618	120311555	NM_005518	-	HMGCS2	3158	3-hydroxy-3-methylglutaryl-CoA synthase 2 (mitochondrial)	-0.70006	-0.879012	-0.594068	-0.693361	0.0139895	0.0812693	0.0852361	-0.0240503	0.972352	0.756221	0.896754	0.909031	5.71517	5.72916	5.79644	5.80041	5.69112														II					II
ILMN_2169383	GGTCTGGCAAGTCCATGGGTGGGAACAAGCACTGTGCTGAGATGAGCTCC	chr1	120336640	120354203	NM_032044	-	REG4	83998	regenerating islet-derived family, member 4	-0.648115	-1.0715	-0.613369	-0.77416	0.0307221	-0.0156529	0.0905653	-0.0310427	0.92193	0.968278	0.872813	0.871801	5.91416	5.94488	5.8985	6.00472	5.88311														II					II
ILMN_2320641	GATCCAGTTAAGGGAGAAGTTACGGGAAGGGAGAGATGCCTCCCACTCAC	chr1	120377387	120387503	NM_001047980	-	NBPF7	343505	neuroblastoma breakpoint family, member 7	-0.750939	-1.13079	-0.686292	-0.884345	-0.0311447	0.0302868	-0.00856868	-0.113106	0.905581	0.916707	0.9958	0.382783	5.79796	5.76682	5.82825	5.7894	5.68486														II					II
ILMN_2100871	ACCAGTGCATTCTACTTCTCGAGTGTTCACTTGCCCCTCAGTTTGTGACC	chr1	120436155	120439147	NM_021794	-	ADAM30	11085	ADAM metallopeptidase domain 30	-0.796442	-1.30365	-0.731677	-1.08891	0.0206301	-0.040823	-0.0763764	0.108949	0.951889	0.899181	0.912377	0.48878	5.78177	5.8024	5.74095	5.70539	5.89072														II					II
ILMN_2405297	AGCCATAGCTGGTGACAAACAGATGGTTGCTCAGGGACAAGGTGCCTTCC	chr1	120454175	120612317	NM_024408	-	NOTCH2	4853	notch 2	-0.928182	-1.60262	-0.707718	-1.21272	-0.343349	-0.300001	-0.562824	0.0796183	0.199389	0.290838	0.0414303	0.813286	7.53875	7.1954	7.23875	6.97592	7.61837													e47.2	II					II
ILMN_2261600	GCAGCCTCCATGGGTCAGCGTGTTCCAAGAGGAAACCGTAACCTTGCACT	chr1	120926127	120935944	NM_001017986	-	FCGR1B	2210	Fc fragment of IgG, high affinity Ib, receptor (CD64)	-0.655816	-1.00591	-0.685512	-0.881337	-0.137605	-0.112003	-0.0739108	-0.0381892	0.551392	0.669406	0.939377	0.866459	5.82337	5.68577	5.71137	5.74946	5.78518														II					II
ILMN_1719870	GCATTCAGAGCTACAAAGGAATAGGAAAGTAGGGTAGTGTTGGATTCTGG	chr1	143896451	143913143	NM_207418	-	FAM72D	728833	family with sequence similarity 72, member D	-0.761469	-1.13282	-0.734755	-0.899301	0.120031	0.102273	-0.111395	-0.0575505	0.819737	0.862194	0.948462	0.884567	6.67649	6.79652	6.77877	6.5651	6.61894														II					II
ILMN_2387496	GTGGACACCTCCATCTACAGCCTCGTGGCGGACGGGACCTGTTAGGACAC	chr1	144610814	144612727	NR_003242	-	PFN1P2	767846	profilin 1 pseudogene 2	-0.650193	-1.02595	-0.569126	-0.735608	0.0507533	0.0719321	0.0941718	-0.0814235	0.859793	0.792087	0.872813	0.632699	5.76674	5.81749	5.83867	5.86091	5.68531														II					II
ILMN_2115490	CCTTCCAGTTGTCTTGAACAGCCTGACTCCTGGCAGCCCTATGGAAGTTC	chr1	144614958	144830407	NM_001037675	+	NBPF9	400818	neuroblastoma breakpoint family, member 9	-0.533209	-1.09229	-1.06354	-0.940364	0.693427	0.584879	0.0286558	-1.10715	0.580004	0.67989	0.997281	0.223259	9.78449	10.4779	10.3694	9.81315	8.67734														II					II
ILMN_2246134	TGCAGGAGCTGTGGGATGATCTCTGTGAAGATTATTTGCCGCTCCGGGTC	chr1	144890590	144932365	NM_001002811	-	PDE4DIP	9659	phosphodiesterase 4D interacting protein	-0.857567	-1.33264	-0.852259	-0.810205	0.430145	0.497334	-0.0622683	0.209841	0.00722937	0.00146102	0.962657	0.296581	6.53752	6.96767	7.03486	6.47525	6.74736														II					II
ILMN_1784238	ATAGGATATGGAGAGGCCCCTGGCTTCATGAGAACAAAGGCAGGCCCAGG	chr1	145096406	145116997	NM_004892	+	SEC22B	9554	SEC22 vesicle trafficking protein homolog B (S. cerevisiae) (gene/pseudogene)	-0.794685	-1.4997	-0.820401	-1.11281	-0.127415	-0.0723836	-0.1905	-0.0504151	0.612646	0.829541	0.623272	0.824758	8.81602	8.68861	8.74364	8.62552	8.76561														II					II
ILMN_1685445	GAGGAGGGGATCCTCTGTTAATCAGTGAGCACTTTTTGATGAGCTGATAG	chr1	145209112	145286270	NM_203458	+	NOTCH2NL	388677	notch 2 N-terminal like	-0.828837	-1.67636	-0.678752	-1.16337	-0.0168099	0.0800586	0.0249031	-0.219508	0.954477	0.679278	0.983251	0.0707927	6.0566	6.03979	6.13665	6.0815	5.83709														II					II
ILMN_2155719	GGGCCTGAAGTCTTGCAGGACTCACTGGATAGATGTTATTCGACTCCTTC	chr1	145293370	146466121	NM_001039703	+	NBPF10	100132406	neuroblastoma breakpoint family, member 10	-0.139435	-0.405013	-0.206597	-0.350685	0.356447	0.254505	-0.20137	-0.700901	0.789542	0.871681	0.972966	0.382783	9.86131	10.2178	10.1158	9.65994	9.16041	LAD	LAD	LAD	LAD	DR	DR	DR		DR								PI						AMB
ILMN_2324584	GCTCTTAGGTGAAGGGAGTCTCTGCTTTTGAAGAATGGCACAGGTAGGAC	chr1	145413190	145417545	NM_213652	+	HFE2	148738	hemochromatosis type 2 (juvenile)	-0.591088	-0.535955	-0.807935	-0.547846	-0.136725	-0.11132	-0.0877664	-0.0772754	0.51669	0.639451	0.904839	0.679576	5.75079	5.61407	5.63947	5.66303	5.67352														II					II
ILMN_1697448	CAGCCATAGCACTTTGTTCACTGTCCTGTGTCAGAGCACTGAGCTCCACC	chr1	145438437	145442628	NM_006472	+	TXNIP	10628	thioredoxin interacting protein	-0.590501	-0.590231	-0.842137	-0.54291	0.299113	0.11055	-0.109965	-0.127839	0.344873	0.834662	0.945608	0.693195	6.46674	6.76585	6.57729	6.35677	6.3389														II					II
ILMN_1760667	GAAGAACTGGGGTTGTTAGAGCTGAGATGACTGTACACATACCCCTGCCC	chr1	145456235	145470387	NM_032305	-	POLR3GL	84265	polymerase (RNA) III (DNA directed) polypeptide G (32kD)-like	-0.621412	-0.623703	-0.897292	-0.609358	0.293894	0.178308	0.262428	-0.00445668	0.0915093	0.447315	0.382243	0.988931	8.82193	9.11583	9.00024	9.08436	8.81748														II					II
ILMN_2119793	GTCTCATTTTCCCAGGGGGTGGGTCATGGGCTCTAAGCTGCTCTTCTGTC	chr1	145470507	145475647	NM_001039888	+	ANKRD34A	284615	ankyrin repeat domain 34A	-0.611694	-0.614401	-0.945002	-0.632999	0.104382	0.0530371	0.0558063	-0.0501795	0.743063	0.903713	0.967845	0.84341	6.23207	6.33645	6.2851	6.28787	6.18189														II					II
ILMN_1708098	CTTCCAACTGCTAGGCATCCACCCACATAACTCCCCAGGCTTTCCACAGC	chr1	145477066	145501669	NM_153713	+	LIX1L	128077	Lix1 homolog (mouse)-like	-0.640832	-0.64008	-0.893717	-0.661122	0.103373	0.196091	0.149893	-0.375806	0.866616	0.696502	0.928266	0.236452	8.48588	8.58925	8.68197	8.63577	8.11007														II					II
ILMN_1781870	GACACTGGTCAGTATTTCTTTTTTGGGGGGAACTAGGAGAGCAGGAGTAG	chr1	145507556	145513535	NM_005105	+	RBM8A	9939	RNA binding motif protein 8A	-0.660477	-0.748019	-0.838451	-0.697834	0.0430578	0.139483	0.145155	-0.0975987	0.903815	0.535723	0.76606	0.608539	6.08431	6.12736	6.22379	6.22946	5.98671														II					II
ILMN_2224619	GATTCAGTTGGAAAACCCAGCAATTTAACAAAAAGGGGGAGGGGCAGCCC	chr1	145509751	145516076	NR_002328	-	GNRHR2	114814	gonadotropin-releasing hormone (type 2) receptor 2	-0.667027	-0.73991	-0.832741	-0.693299	0.0830316	-0.0142604	-0.146408	-0.150258	0.739046	0.973963	0.709615	0.343201	5.89163	5.97466	5.87737	5.74522	5.74137														II					II
ILMN_1678546	CCTCTTCCTCCCTTATGTCTACCTCACCAACCTCGCTCATCATTTGGCCC	chr1	145516164	145523732	NM_003846	+	PEX11B	8799	peroxisomal biogenesis factor 11 beta	-0.65183	-0.769541	-0.841384	-0.686564	-0.149418	-0.152588	0.1105	-0.0778577	0.768619	0.777335	0.951365	0.842664	9.31663	9.16721	9.16404	9.42713	9.23877														II					II
ILMN_1700144	ACTAGCAGTCACAGAACCTGTCCTCCCAGGCTGTTCCTGAGGCCTGACCA	chr1	145524989	145543868	NM_003637	+	ITGA10	8515	integrin, alpha 10	-0.658486	-0.85423	-0.886925	-0.722329	-0.106916	-0.107426	-0.137129	0.376386	0.923027	0.929524	0.971677	0.491387	8.75883	8.65192	8.65141	8.6217	9.13522														II					II
ILMN_1798006	AGACCTGAGAACCTGGACCCTGGAATCAGCATGGATGAGACCAGAGGAGG	chr1	145549208	145568526	NM_144698	+	ANKRD35	148741	ankyrin repeat domain 35	-0.626283	-0.833402	-0.883143	-0.728191	0.196325	0.138918	0.419356	0.0249857	0.198244	0.456605	0.00364751	0.904446	5.7688	5.96512	5.90771	6.18815	5.79378														II					II
ILMN_1814966	TACTCCAAAGATGACTTCCCCTGCCTCCTACTCCAGTATGACAGAGGAGG	chr1	145575987	145586546	NM_006099	+	PIAS3	10401	protein inhibitor of activated STAT, 3	-0.59426	-0.821501	-0.876821	-0.729337	0.157813	0.152326	0.199208	0.0340816	0.678878	0.705999	0.805686	0.924412	7.27038	7.42819	7.4227	7.46958	7.30446														II					II
ILMN_1787408	GGACTTCTCCCCCAGGACCTACCACCCTCTGTCCTTGCAGTGGAACTAGA	chr1	145586492	145589435	NM_001012758	-	NUDT17	200035	nudix (nucleoside diphosphate linked moiety X)-type motif 17	-0.571596	-0.850599	-0.851476	-0.761922	0.0272817	-0.0557074	0.0304504	-0.00161897	0.924404	0.82212	0.978419	0.994289	5.93352	5.9608	5.87781	5.96397	5.9319														II					II
ILMN_1795678	CCAGGTGGACGAAACCATCTTCCTGCTGGAGTCTTACATTGAGTGCACCA	chr1	145592604	145610884	NM_006468	-	POLR3C	10623	polymerase (RNA) III (DNA directed) polypeptide C (62kD)	-0.582669	-0.842815	-0.791158	-0.790724	0.632228	0.631097	0.263689	0.0177764	0.000439841	0.00037148	0.545507	0.958853	10.1721	10.8043	10.8032	10.4358	10.1898											e29.1	e39.1		II					II
ILMN_1811997	GTTGCCTTGTAACGGATGTTTCCACCTCCTTCTCCAACCTCTACCCCACC	chr1	145610989	145689005	NM_014455	+	RNF115	27246	ring finger protein 115	-0.42923	-0.753961	-0.785577	-0.770232	0.636836	0.648246	0.326977	0.0861691	0.000255074	0.000169791	0.276286	0.740342	9.69238	10.3292	10.3406	10.0194	9.77855											e29.1	e39.1		II					II
ILMN_1742001	GCACTGCTGGAGGAAGAGGAAGATTTGTGCAGACCAAGAGCACCACAGAC	chr1	145695797	145715639	NM_007053	-	CD160	11126	CD160 molecule	-0.218364	-0.60353	-0.695604	-0.586906	0.0413449	0.0179316	0.0298852	-0.0635876	0.905581	0.968439	0.986597	0.750954	5.79862	5.83997	5.81655	5.82851	5.73503														II					II
ILMN_1708341	ACCATGACTCGCACATGGCAAAAGAACGGGCCCACAGTACAGCCTCACAT	chr1	145727665	145764206	NM_002614	+	PDZK1	5174	PDZ domain containing 1	-0.165866	-0.515069	-0.677055	-0.585537	0.116879	0.0509197	0.0389686	-0.0250736	0.466106	0.8349	0.96507	0.884836	5.74527	5.86215	5.79619	5.78424	5.7202														II					II
ILMN_1696510	GTTTTTAGGGATCTTATCCATAGAACAGCTCATCAGCCGGGTTGGTGTGA	chr1	147425566	147465755	NM_001097616	+	GPR89C	728932	G protein-coupled receptor 89C	-0.153655	-0.399585	0.119914	-0.225471	0.425891	0.477932	0.0587536	-0.0540287	0.0011314	0.000250994	0.95413	0.792818	7.52716	7.95305	8.00509	7.58592	7.47313	LAD		LAD		DR		DR		DR								PI			IP
ILMN_2177090	ACCTCAGCCCATCTGCGGGCAGAGAAGGTCTAGTTTGTCCAACACCATTA	chr1	147574322	147624469	NM_183372	-	NBPF11	200030	neuroblastoma breakpoint family, member 11	-0.165196	-0.57051	-0.135795	-0.678352	0.196558	0.0177157	-0.329917	0.434887	0.760107	0.986191	0.769537	0.264129	9.48702	9.68358	9.50474	9.1571	9.92191	LAD				DR	DR	DR										PI					PI
ILMN_1786021	TACACGGCAGCATTTCGAATGAGTGCAGCTCTGTGTCTGTCAGAAAGGAG	chr1	146626684	146644168	NM_005399	-	PRKAB2	5565	protein kinase, AMP-activated, beta 2 non-catalytic subunit	-0.019314	-0.095305	0.25637	-0.0915991	0.569333	0.532444	0.11992	0.177048	0.00302562	0.00517457	0.918727	0.494254	6.781	7.35033	7.31345	6.90092	6.95805			LAD								e29.1	e39.1		II					II
ILMN_2075436	AAGGACTCTTCCACCAGAGATGGGAAAACCACTGGGGAGGACTAGGACCC	chr1	146649429	146651528	NR_002305	+	PDIA3P1	171423	protein disulfide isomerase family A, member 3 pseudogene	-0.086672	-0.176321	0.201342	-0.143276	0.182415	0.0998814	0.0340115	-0.601062	0.701315	0.874383	0.992934	0.0465578	6.73308	6.91549	6.83296	6.76709	6.13202			LAD						DR					II						IP
ILMN_1811632	CCTTCCACTCATGATCCGTCACTCTTCCTTGTGGTAATCCCTAGACTGGG	chr1	146657839	146697230	NM_001461	-	FMO5	2330	flavin containing monooxygenase 5	-0.184526	-0.167957	0.150041	-0.0819603	0.00274989	0.0151246	0.112183	0.180567	0.994336	0.972203	0.831595	0.241633	5.67878	5.68153	5.69391	5.79097	5.85935	LAD	LAD	LAD	LAD					DR							PP				IP
ILMN_1786016	AGACAGCTGGTGCCTTAAGAATTGGCCCAGCCTCAGATCCTGTCTTTAGC	chr1	146714290	146767447	NM_004284	+	CHD1L	9557	chromodomain helicase DNA binding protein 1-like	-0.0877707	0.0743885	0.195758	0.169963	0.453831	0.447025	0.162061	-0.0937866	0.000615235	0.000613042	0.687117	0.613594	7.71474	8.16857	8.16176	7.8768	7.62095		LAD	LAD	LAD				DR	DR	DR					IP					IP
ILMN_1704452	CCTTTCCTCCCCCTCCCATGCGTAAGACGTTCTGTGTAACCTCCATTAAA	chr1	147013270	147098020	NM_004326	+	BCL9	607	B-cell CLL/lymphoma 9	-0.0570598	-0.136832	0.369272	0.0395571	0.202429	0.264797	0.0212435	0.0777378	0.190462	0.0417847	0.990724	0.661996	7.06754	7.26997	7.33234	7.08879	7.14528	LAD	LAD	LAD	LAD					DR	DR						PP				IP
ILMN_2234343	CTCTATTACCACGGGAAGGAGCAGGTGCCGAGAGGTTGCCCTGATGGGCT	chr1	147119167	147142634	NM_016361	-	ACP6	51205	acid phosphatase 6, lysophosphatidic	-0.104486	-0.11111	0.450746	0.0584668	-0.185372	-0.0489814	0.195487	-0.180279	0.706973	0.952787	0.877634	0.612901	7.55632	7.37095	7.50734	7.75181	7.37604			LAD						DR					II						IP
ILMN_1702972	GAAGAAGCAGCCAGAGTGTGAAGAAGCCCACGGAAGGAAAGTCCAGGGAG	chr1	147228331	147245466	NM_005266	-	GJA5	2702	gap junction protein, alpha 5, 40kDa	0.212361	0.0705937	0.506962	0.101432	0.03185	0.0427341	-0.0602784	-0.125973	0.926026	0.903432	0.948456	0.450433	5.94018	5.97203	5.98291	5.8799	5.81421	LAD	LAD	LAD	LAD	DR												PI				PP
ILMN_1686867	GGAGAGAAGAAGGAGGAAGCAGAGAGGCTGACCACGGAGGAGCAGGAGAA	chr1	147374945	147381395	NM_005267	+	GJA8	2703	gap junction protein, alpha 8, 50kDa	0.159683	-0.0482529	0.342969	0.0777279	-0.0457687	-0.0600662	0.00316965	-0.0345998	0.871852	0.825588	0.997418	0.854946	5.79484	5.74907	5.73477	5.79801	5.76024			LAD	LAD						DR				II					II
ILMN_1804539	ACAGGTGATCTTCTCCGTGACGTTTGCATTTTCTTGCACCATGTTTGAGC	chr1	147400505	147465753	NM_016334	+	GPR89B	51463	G protein-coupled receptor 89B	-0.136848	-0.280805	0.20531	-0.127263	0.550957	0.464997	0.120816	-0.173188	6.77655e-05	0.000488049	0.838996	0.312841	7.61863	8.16959	8.08363	7.73945	7.44544	LAD		LAD		DR		DR		DR		e29.1						PI			IP
ILMN_1698067	AAGGACCAGTGTCTCCCAGGAATCTGCAGGAGTCTGAAGAGGAGGAAGTC	chr1	148250248	148346756	NM_015383	-	NBPF14	25832	neuroblastoma breakpoint family, member 14	-0.406089	-0.665134	-0.261428	-0.972603	0.264011	0.298086	0.131809	-0.212459	0.474904	0.377232	0.933801	0.502918	6.63197	6.89598	6.93006	6.76378	6.41951														II					II
ILMN_1675427	ACCTCACACGGTGTGGGCTGAATGAAGAGCTGCCAGATCCCACAGGTGGC	chr1	148560846	148596267	NM_173638	+	NBPF15	284565	neuroblastoma breakpoint family, member 15	-0.380984	-0.825397	-0.488382	-0.892051	0.21479	0.357484	0.0620826	-0.0185374	0.18935	0.00591733	0.948462	0.939286	6.57923	6.79402	6.93672	6.64132	6.5607														II					II
ILMN_1670093	CTAAGGAGTTTCCTGTAGTCCTGTAATGAGTTGGCCCTCAGTCATCCCCG	chr1	149783433	149783928	NM_001024599	-	HIST2H2BF	440689	histone cluster 2, H2bf	-0.578435	-0.672317	-0.357735	-0.591312	0.197737	0.0638051	0.0289845	-0.405954	0.0286038	0.714186	0.971544	0.000612142	6.67901	6.87675	6.74281	6.70799	6.27305														II					II
ILMN_2176063	GCGAGGCTGCCACAGAGGATGGAAATGTCCTTAAGCGCAGCCCTGAGTTG	chr1	149754249	149764074	NM_000566	+	FCGR1A	2209	Fc fragment of IgG, high affinity Ia, receptor (CD64)	-0.495862	-0.716043	-0.317742	-0.590844	-0.0475418	-0.0165757	-0.0411501	-0.106323	0.873447	0.968079	0.971544	0.519985	5.82185	5.7743	5.80527	5.7807	5.71552														II					II
ILMN_2115340	GCCGCTCCAGCTTTGCACGTTTCGATCCCAAAGGCCCTTTTTAGGGCCGA	chr1	149804220	149804616	NM_003548	+	HIST2H4A	8370	histone cluster 2, H4a	-0.654574	-0.700815	-0.438288	-0.702966	0.150495	0.101642	0.14918	-0.331547	0.776577	0.874708	0.927868	0.297168	7.19358	7.34407	7.29522	7.34276	6.86203														II					II
ILMN_1666179	CGACCGGCGGCAAGGCCCCGAGGAAGCAGCTGGCCACCAAGGCGGCCCGC	chr1	149812258	149812765	NM_021059	-	HIST2H3C	126961	histone cluster 2, H3c	-0.716238	-0.747587	-0.492493	-0.71917	0.204344	0.129299	0.0382251	-0.201353	0.391459	0.678475	0.984952	0.327023	6.09766	6.302	6.22696	6.13589	5.89631														II					II
ILMN_1659047	CGACTTTCCCGATCGCCAGGCAGGAGTTTCTCTCGGTGACTACTATCGCT	chr1	149822627	149823161	NM_003516	+	HIST2H2AA3	8337	histone cluster 2, H2aa3	-0.779121	-0.803759	-0.604034	-0.771141	-0.320419	-0.323031	-0.488746	0.0804511	0.734976	0.749633	0.78319	0.923452	8.92664	8.60622	8.6036	8.43789	9.00709														II					II
ILMN_1732071	CACTTACCACCTCATTTGCTTTTCTGGAGGCCATGCAATATAGGCGGGAC	chr1	149856009	149858232	NM_003528	-	HIST2H2BE	8349	histone cluster 2, H2be	-0.912016	-0.791248	-0.721066	-0.816213	-0.346993	-0.558574	-0.263611	-0.318953	0.43938	0.0857481	0.837449	0.40488	7.49814	7.15115	6.93957	7.23453	7.17919														II					II
ILMN_1768973	CGCCCAGGGCGGCGTTTTGCCTAACATCCAGGCCGTTCTGTTACCAAAGA	chr1	149858524	149858961	NM_003517	+	HIST2H2AC	8338	histone cluster 2, H2ac	-0.91807	-0.799477	-0.733156	-0.814418	-0.0375047	-0.064006	-0.363072	-0.515926	0.966102	0.939202	0.628083	0.119833	9.33491	9.29741	9.2709	8.97184	8.81898														II					II
ILMN_1747589	TGTCAGGACGCGGAAAGCAGGGAGGCAAGGCCCGCGCTAAGGCCAAGTCG	chr1	149859018	149859466	NM_175065	-	HIST2H2AB	317772	histone cluster 2, H2ab	-0.918791	-0.800532	-0.730299	-0.801717	-0.0455059	0.0822105	0.00298704	0.103183	0.898047	0.792629	0.99822	0.589154	5.8629	5.81739	5.94511	5.86589	5.96608														II					II
ILMN_1793966	GGAACAAGAAAACTCTAGGAACCCCCTGAACCCCAAGAGAGGGAGGACCC	chr1	149871154	149872348	NM_016074	+	BOLA1	51027	bolA family member 1	-0.94606	-0.812399	-0.758759	-0.802037	-0.00778105	-0.0232693	-0.0844107	-0.0554768	0.988862	0.962243	0.930672	0.811122	6.28909	6.28131	6.26582	6.20468	6.23362														II					II
ILMN_1702009	GGTTAGGCTGCCCCATCCCACCCTACTCTGTGTGGCTGCTTTCTTTGGTG	chr1	149874871	149889434	NM_014849	-	SV2A	9900	synaptic vesicle glycoprotein 2A	-0.934533	-0.850065	-0.803409	-0.835806	0.180907	0.0597322	0.128135	0.111672	0.399067	0.87048	0.838996	0.575006	6.51835	6.69925	6.57808	6.64648	6.63002														II					II
ILMN_1722648	GCTGTAGCTCCTTGGGGCAAAGGTACTAATCCCTTTCAGCACCCCCACTC	chr1	149895208	149900144	NM_005850	-	SF3B4	10262	splicing factor 3b, subunit 4, 49kDa	-0.923898	-0.830548	-0.81367	-0.836999	0.15694	0.102315	0.202563	-0.0149892	0.627145	0.804207	0.737529	0.965722	11.8385	11.9954	11.9408	12.041	11.8235														II					II
ILMN_1769299	CATCAGTCCCAACAAGATGGCCTAGAAATCGCATTCTCACCTCGCCTTGC	chr1	149900542	149908266	NM_181873	-	MTMR11	10903	myotubularin related protein 11	-0.879306	-0.822924	-0.824813	-0.848592	0.321907	0.324195	0.0959435	-0.0191864	0.0155531	0.0125324	0.885752	0.935559	10.1772	10.4991	10.5014	10.2731	10.158														II					II
ILMN_1683243	GGGTTCTGTGCTGGTTGTTAGAACTCATCTCCAGGTAGCCCACGGATACG	chr1	150039349	150117505	NM_007259	+	VPS45	11311	vacuolar protein sorting 45 homolog (S. cerevisiae)	-0.559634	-0.712663	-0.802787	-0.711092	0.226785	0.260629	0.158831	-0.182588	0.450583	0.335432	0.862853	0.483481	8.5076	8.73438	8.76823	8.66643	8.32501														II					II
ILMN_1694213	AGTCAGTACCGGAAGAGCCTGATGTGAGGGCAGGGTGGGGTCTGGAACTT	chr1	150122169	150131825	NM_016274	+	PLEKHO1	51177	pleckstrin homology domain containing, family O member 1	-0.636812	-0.536479	-0.892242	-0.581551	0.202921	0.0604746	0.343106	-0.28989	0.57041	0.92166	0.433476	0.272766	8.51294	8.71587	8.57342	8.85605	8.22305														II					II
ILMN_1684923	CAACTGACCGAAAGAAAACCCTTGGGGATAAGTTTAGTGAGGGGATTGGA	chr1	150190716	150208504	NM_030920	-	ANP32E	81611	acidic (leucine-rich) nuclear phosphoprotein 32 family, member E	-0.628495	-0.471071	-0.927914	-0.546137	0.135824	0.0842989	0.150811	-0.157028	0.695704	0.848451	0.85759	0.521582	5.719	5.85483	5.8033	5.86981	5.56197														II					II
ILMN_1742358	GGCCAGAAACACTGTAGGAGTAGTAAGCAGATGTCCTCCTTCCCCTGGAC	chr1	150230217	150237480	NM_012113	+	CA14	23632	carbonic anhydrase XIV	-0.555097	-0.33494	-0.94949	-0.399161	-0.0948698	-0.0263477	-0.114154	-0.00586996	0.667995	0.942159	0.812379	0.9809	5.7177	5.62283	5.69135	5.60354	5.71183														II					II
ILMN_1658472	TCCTCATGGCTGGGCTCATTTCGGTCCCTTTCTCCTTGGTCCCAGACCTT	chr1	150237798	150241609	NM_001077628	-	APH1A	51107	APH1A gamma secretase subunit	-0.59151	-0.35695	-0.944546	-0.401506	0.363935	0.455764	0.117092	0.511725	0.238099	0.0813624	0.945608	0.0748592	9.38738	9.75132	9.84314	9.50447	9.8991														II					II
ILMN_1702231	GAACGATGCCGTGTCCAGTTTGCGAAGTCCTATTCCCCTCCTCCTGTCGC	chr1	150245182	150253335	NM_024579	+	C1orf54	79630	chromosome 1 open reading frame 54	-0.626954	-0.381177	-0.934837	-0.42065	-0.00488841	-0.136433	0.744812	0.148536	0.994001	0.756221	0.00205412	0.600127	6.24155	6.23667	6.10512	6.98637	6.39009													e47.1	II					II
ILMN_1793543	GTTTGCCAGTAACTCTGCCATCAGACTGGAGCTATACCCTATCCCCTCCC	chr1	150255228	150259501	NM_144697	+	CIART	148523	chromosome 1 open reading frame 51	-0.611399	-0.395314	-0.924803	-0.439386	0.230256	0.408028	0.0573788	0.0820359	0.5671	0.143804	0.984357	0.829632	6.37004	6.60029	6.77806	6.42742	6.45207														II					II
ILMN_1660292	TCTAGGATGACTTCCATGTGCTCCATCTCGCGCGTCCCTGAGCATGTTGA	chr1	150266261	150281414	NM_018997	+	MRPS21	54460	mitochondrial ribosomal protein S21	-0.635195	-0.37484	-0.946445	-0.446515	0.195005	0.281729	0.050699	0.355435	0.707007	0.516381	0.988377	0.292926	8.90466	9.09966	9.18639	8.95536	9.26009														II					II
ILMN_1715392	GCATGGGGCTGAACACTACTGGGACCTTGCGCTGAGTGAATCTGTGTTAG	chr1	150293927	150325704	NM_004698	+	PRPF3	9129	pre-mRNA processing factor 3	-0.519889	-0.412911	-0.846678	-0.441614	0.811778	0.95539	0.357649	0.0723291	5.1888e-06	3.40658e-07	0.151439	0.775015	9.08476	9.89654	10.0402	9.44241	9.15709											e29.1	e39.1		II					II
ILMN_1705733	AGCCGGAGTGGTATAATCTTACGGAGTCCCCGGCCAGACTTTCGGCCTAG	chr1	150336989	150449041	NM_015203	+	RPRD2	23248	regulation of nuclear pre-mRNA domain containing 2	-0.463979	-0.411066	-0.797345	-0.482937	0.197124	0.0769788	-0.0733216	0.346802	0.293059	0.806953	0.940298	0.0393842	6.21369	6.41082	6.29067	6.14037	6.5605														II					II
ILMN_1778187	ACATAGATGAGGCAAAAACCTGCGAGTGCCATCAGCCTCCCTCACATGGG	chr1	150459839	150480085	NM_025150	+	TARS2	80222	threonyl-tRNA synthetase 2, mitochondrial (putative)	-0.501083	-0.477933	-0.83445	-0.555871	0.256527	0.31323	0.0187201	-0.157657	0.410036	0.236859	0.995669	0.582885	6.98114	7.23767	7.29437	6.99986	6.82348														II					II
ILMN_2329735	TGAGCCCAAGGAAGAATGAGTCACCCCAGAGCCCTAGAGGGTCAGATGGG	chr1	150480486	150486265	NM_022664	+	ECM1	1893	extracellular matrix protein 1	-0.473767	-0.462924	-0.873097	-0.555844	0.509368	0.416511	0.5695	-0.255548	0.0475202	0.131557	0.0871131	0.41193	6.61854	7.12791	7.03505	7.18804	6.36299											e29.1			II					II
ILMN_1762294	GGGTAACCACGCCCAGGACACCTCAGCCTTTCCAGCATAGCTCAATAAAC	chr1	150521844	150531224	NM_025008	+	ADAMTSL4	54507	ADAMTS-like 4	-0.569302	-0.606617	-0.983757	-0.631941	0.106358	0.108612	0.0856816	0.0757137	0.556043	0.544788	0.867541	0.616022	5.7152	5.82156	5.82381	5.80088	5.79091														II					II
ILMN_1756806	CTCGAGTGATGATCCATGTTTTCAGCGACGGCGTAACAAACTGGGGCAGG	chr1	150547026	150552214	NM_021960	-	MCL1	4170	myeloid cell leukemia sequence 1 (BCL2-related)	-0.617584	-0.579088	-0.972878	-0.584489	0.609123	0.758781	0.357484	-0.310433	0.003021	0.000212743	0.366558	0.226314	9.00347	9.61259	9.76225	9.36095	8.69304											e29.1	e39.1		II					II
ILMN_2364700	GCCTAGGACAAAAGCCTGGAGGCTCCGACTTCCTCATGAAGAGACTCCAG	chr1	150599521	150602098	NM_207168	-	ENSA	2029	endosulfine alpha	-0.615934	-0.637802	-0.928733	-0.630765	0.0705193	0.13081	-0.0275643	-0.107559	0.913356	0.818405	0.995082	0.775041	8.89202	8.96254	9.02283	8.86446	8.78446														II					II
ILMN_1706764	CAGCTTCAGTCTGGCTCTCTAATAGGACAAAAGCCAGTCCATGTGTTGTC	chr1	150618700	150669672	NM_018178	-	GOLPH3L	55204	golgi phosphoprotein 3-like	-0.514025	-0.55301	-0.965315	-0.626484	0.0781044	-0.0175394	-0.121347	0.235995	0.859793	0.978631	0.911615	0.315774	7.38734	7.46544	7.3698	7.26599	7.62333														II					II
ILMN_1769849	TGTTCTGCAGGCTTGCAGAGTTCTTCTCACCATTTAAACTGAAGGACCCT	chr1	150670534	150693364	NM_032132	-	HORMAD1	84072	HORMA domain containing 1	-0.588811	-0.548377	-0.950589	-0.684988	-0.149014	-0.107017	-0.0960738	0.085626	0.256325	0.502323	0.810044	0.525746	5.83028	5.68126	5.72326	5.7342	5.9159														II					II
ILMN_1743032	GACTGTCATGTAAGAGGTGCTCTCCTGGCACCCAGAGAAAAGGAGCATCC	chr1	150702671	150738433	NM_004079	-	CTSS	1520	cathepsin S	-0.575824	-0.585725	-0.890791	-0.651491	0.0357916	-0.00587083	-0.0783813	-0.02166	0.918403	0.989217	0.925862	0.92594	5.72327	5.75906	5.7174	5.64489	5.70161														II					II
ILMN_1758895	AGGCTAAGAGATGTGACTACAGCCTGCCCCTGACTGTGTTGTCCCAGGGC	chr1	150768683	150780917	NM_000396	-	CTSK	1513	cathepsin K	-0.485289	-0.501211	-0.864743	-0.651322	0.190147	0.0154619	-0.0596964	0.0717614	0.254616	0.972214	0.948596	0.697591	5.88402	6.07416	5.89948	5.82432	5.95578														II					II
ILMN_1762582	TGCTCTGACCATGAGGTGGGGGTTTTGGGGTGGGCGTTGCCTGGGTTCTT	chr1	150782180	150849244	NM_001668	-	ARNT	405	aryl hydrocarbon receptor nuclear translocator	-0.46691	-0.434462	-0.94698	-0.592996	0.216003	0.128749	0.168388	0.00360608	0.2487	0.614089	0.709615	0.990531	5.77981	5.99582	5.90856	5.9482	5.78342														II					II
ILMN_1718207	GGACCAGATGATCCCTTCCAATGTGGTGCTAGCAGGCAGGATCCCTTCTC	chr1	150898814	150937220	NM_012432	+	SETDB1	9869	SET domain, bifurcated 1	-0.585168	-0.457181	-0.939288	-0.593839	-0.125272	-0.138409	0.137737	0.136166	0.699766	0.666066	0.862853	0.556699	7.86636	7.74109	7.72795	8.00409	8.00252														II					II
ILMN_2400500	CCTCTGCCAAAAAGTGGGGGCTGTACTGGGGACTGCTCGGATGATCTTTC	chr1	150937648	150947479	NM_022075	-	CERS2	29956	ceramide synthase 2	-0.646258	-0.54212	-0.988179	-0.635628	-0.0800607	-0.132022	-0.0940983	-0.185087	0.860275	0.742676	0.945608	0.464214	8.77467	8.69461	8.64265	8.68057	8.58958														II					II
ILMN_2217601	CGCTGTACTTTGCTGACAAACTTCATCAAGCCCTCCAGGAAACTGAGCCC	chr1	150954498	150968114	NM_003568	+	ANXA9	8416	annexin A9	-0.620741	-0.523784	-1.06322	-0.582931	0.0338205	-0.149781	-0.0213131	-0.0232562	0.908651	0.33723	0.988377	0.903996	5.75974	5.79356	5.60996	5.73843	5.73648														II					II
ILMN_1689552	CCTTCCTGGGGTTTGGAAATAAAACTTCTGGCCGGGCACGGTGGCTCACT	chr1	150969300	150980854	NM_018379	-	FAM63A	55793	family with sequence similarity 63, member A	-0.644267	-0.516883	-1.06203	-0.599416	0.274422	0.106931	0.115434	-0.28072	0.552394	0.881284	0.958651	0.438784	7.33107	7.60549	7.438	7.4465	7.05035														II					II
ILMN_1728914	GGTTCATGGCGTGTTGACCCAGCAGAGCACTCCCTCCCACTAACTTGTTC	chr1	150980972	151008189	NM_021222	+	PRUNE	58497	prune exopolyphosphatase	-0.619851	-0.524774	-1.04297	-0.623405	-0.153178	0.0153887	0.0111234	0.0657311	0.600225	0.979795	0.996087	0.803913	6.92456	6.77138	6.93995	6.93568	6.99029														II					II
ILMN_1711170	CCAAATTCACACGAAAAATCCGTTTTCTGGACAGCCTGGGGGAGCTGGCC	chr1	151009028	151020076	NM_138278	+	BNIPL	149428	BCL2/adenovirus E1B 19kD interacting protein like	-0.650429	-0.575052	-1.02148	-0.665446	0.0413355	0.0384047	-0.156538	-0.133902	0.926495	0.939406	0.816791	0.553314	5.74358	5.78491	5.78198	5.58704	5.60967														II					II
ILMN_1780268	CTTGCCTTCATGCTTGGCCCTCTCTCCTCAAAAGGGCAATGTTGGTACAA	chr1	151020258	151023871	NM_017860	+	C1orf56	54964	chromosome 1 open reading frame 56	-0.668695	-0.576029	-1.00866	-0.670241	0.0669578	0.011532	0.0110641	0.0350836	0.899225	0.986191	0.996641	0.92353	6.28602	6.35298	6.29755	6.29709	6.3211														II					II
ILMN_2349138	GGGGTCAGGAATGTAGGAACTGGTATCCATTCTGCCAATTCCACCACCCA	chr1	151023446	151032125	NM_001038707	-	CDC42SE1	56882	CDC42 small effector 1	-0.657243	-0.548736	-1.01124	-0.648373	-0.057163	-0.0781769	-0.142007	-0.50656	0.911215	0.875708	0.888642	0.0332024	7.64276	7.58559	7.56458	7.50075	7.1362														II					II
ILMN_1759097	CCCTTCTTCACACCTACTCACTTTACAACTTTGCTCCTAACTGTGGGTTG	chr1	151032150	151040973	NM_006818	+	MLLT11	10962	myeloid/lymphoid or mixed-lineage leukemia (trithorax homolog, Drosophila); translocated to, 11	-0.635632	-0.512295	-0.987097	-0.647527	-0.201082	-0.164074	0.0307379	-0.1852	0.584719	0.69917	0.992291	0.523411	10.6335	10.4324	10.4694	10.6642	10.4483														II					II
ILMN_2161007	TGCAGTGAGCTGAGATCGCACCATTACACTCCAGCCTGGGCAACAGAGCC	chr1	151043079	151091007	NM_144618	+	GABPB2	126626	GA binding protein transcription factor, beta subunit 2	-0.562421	-0.475789	-0.9844	-0.621258	0.267638	0.0518642	-0.101504	-0.292544	0.747029	0.970649	0.983251	0.607588	11.636	11.9037	11.6879	11.5345	11.3435														II					II
ILMN_1813503	CCTAAAGGAGACGAGCGAATTAACGGTGTCGAGGTGAGCCAGGGCCAGGG	chr1	151104162	151119140	NM_030913	-	SEMA6C	10500	sema domain, transmembrane domain (TM), and cytoplasmic domain, (semaphorin) 6C	-0.567111	-0.384652	-1.02381	-0.576091	0.0860253	0.0189232	0.107183	-0.0267211	0.774283	0.969078	0.883931	0.914072	5.97915	6.06518	5.99808	6.08634	5.95243														II					II
ILMN_1744113	CCCATAAGGGACTTCTGAAACAGGGAAGCCCCCTCCCATGTGAACCAAGG	chr1	151129104	151132225	NM_024575	+	TNFAIP8L2	79626	tumor necrosis factor, alpha-induced protein 8-like 2	-0.533796	-0.36747	-1.01341	-0.53289	-0.0142593	-0.0651286	-0.0760998	0.0297895	0.969399	0.799271	0.904839	0.87322	5.80577	5.79151	5.74064	5.72967	5.83556														II					II
ILMN_1792931	GGGGTTTGAAGAGGAAGCCAGTTGTGGGAGTCTCTTTGTTACACCCCCTC	chr1	151132223	151138370	NM_212551	-	LYSMD1	388695	LysM, putative peptidoglycan-binding, domain containing 1	-0.518696	-0.32754	-0.987378	-0.486705	0.0568895	0.179941	0.0305461	0.0265633	0.838523	0.253137	0.983191	0.898752	5.97821	6.0351	6.15815	6.00876	6.00477														II					II
ILMN_2375651	TGGCCATGCTGACTGCCCACCGTGCAGGCAAGAAACATCTGTCCAGCTTG	chr1	151138497	151142773	NM_024041	+	SCNM1	79005	sodium channel modifier 1	-0.505845	-0.366403	-1.00193	-0.50797	0.333206	0.490004	0.157211	-0.406864	0.143358	0.00999389	0.861321	0.0786349	8.39628	8.72948	8.88628	8.55349	7.98941														II					II
ILMN_1794163	CCCTCTATTGTCCGCTTTGGCTACCACTTTACACAGCAGGGGCCACGAGC	chr1	151142462	151148547	NM_013353	-	TMOD4	29765	tropomodulin 4 (muscle)	-0.508419	-0.345291	-1.01666	-0.499992	0.0973614	0.0185465	0.0218634	0.119768	0.5671	0.954399	0.987058	0.354583	5.88707	5.98443	5.90562	5.90894	6.00684														II					II
ILMN_1722774	ACAAGAAGTACATTACTGCCCATGGACTGCCGCCCACTGCCTCAGCCCTG	chr1	151148775	151162689	NM_005997	-	VPS72	6944	vacuolar protein sorting 72 homolog (S. cerevisiae)	-0.544108	-0.353366	-0.97741	-0.510467	0.268629	0.387593	0.112004	-0.192223	0.41184	0.122399	0.94331	0.515435	8.63854	8.90717	9.02613	8.75055	8.44632														II					II
ILMN_1769869	CCACTCTTGTCAGGGGAAGAAGGGGGCCTGGTATCTCAGGCAGATTGTTG	chr1	151171020	151222007	NM_003557	+	PIP5K1A	8394	phosphatidylinositol-4-phosphate 5-kinase, type I, alpha	-0.611898	-0.4296	-0.959868	-0.52245	0.202402	0.226302	0.0609346	-0.15327	0.471623	0.380303	0.971213	0.530095	6.18747	6.38987	6.41377	6.24841	6.0342														II					II
ILMN_1728355	TTGCTTATGCCATGCAGATGTCCCTGCAGGGAGCAGAGTTTGGCCAGGCG	chr1	151227196	151239954	NM_002810	+	PSMD4	5710	proteasome (prosome, macropain) 26S subunit, non-ATPase, 4	-0.644982	-0.4083	-0.972469	-0.478823	0.551522	0.665886	0.259298	-0.211058	9.85092e-05	6.22252e-06	0.291099	0.220579	11.3358	11.8874	12.0017	11.5951	11.1248											e29.1	e39.1		II					II
ILMN_1662952	CCAACTCACTGGCACTCAAGCCCCCTACCCCTGCAGTGCCTTTCACTTCT	chr1	151254790	151264381	NM_020832	+	ZNF687	57592	zinc finger protein 687	-0.656127	-0.452108	-0.969561	-0.450247	-0.0427063	0.0798908	-0.106377	0.0054571	0.908747	0.805457	0.884061	0.984965	5.89154	5.84883	5.97143	5.78516	5.89699														II					II
ILMN_1666597	CCTCCAGTGTACTGAGGGTACTGGCCTAGCCATGTGGAATTCCCTACCCT	chr1	151264272	151300133	NM_002651	-	PI4KB	5298	phosphatidylinositol 4-kinase, catalytic, beta	-0.715648	-0.505269	-0.991843	-0.476003	0.559108	0.601662	0.197142	-0.373561	0.0291118	0.0142285	0.863326	0.216156	9.08106	9.64017	9.68272	9.2782	8.7075											e29.1	e39.1		II					II
ILMN_1741200	GCTAGTTCTGTGGTCAGGCGGCACCAATGAGAAAGGAATGCAGACCCTCC	chr1	151313115	151319769	NM_001025603	-	RFX5	5993	regulatory factor X, 5 (influences HLA class II expression)	-0.700802	-0.557576	-1.02029	-0.52754	0.420359	0.290622	0.0265479	0.0374918	0.0149535	0.138508	0.991388	0.895969	9.64947	10.0698	9.94009	9.67602	9.68696														II					II
ILMN_1680652	GCTCCGCTACCCTGGGGGCGATTGTAGCTCTGACATCTGGATTTGAACTC	chr1	151336777	151345210	NM_003944	-	SELENBP1	8991	selenium binding protein 1	-0.718005	-0.544252	-0.970654	-0.502133	0.0116095	-0.00166551	-0.0141015	-0.158479	0.975815	0.997348	0.993676	0.268503	5.84723	5.85884	5.84556	5.83313	5.68875														II					II
ILMN_1737862	TGGAGAAGCAGCCAGTGCTAAGCCAGACCGAGGCCCGCGACTTAGTAGAA	chr1	151372040	151374412	NM_002796	+	PSMB4	5692	proteasome (prosome, macropain) subunit, beta type, 4	-0.730143	-0.580531	-1.01526	-0.534156	0.420325	0.388327	0.0371686	0.0929583	0.00281518	0.00545735	0.981474	0.643395	11.5419	11.9622	11.9302	11.579	11.6348														II					II
ILMN_1652929	GGTGTCCAACAACAGCTCTGCTCATGGCTCTCAAAGAACCAGCGGACCTG	chr1	151375199	151431941	NM_015100	-	POGZ	23126	pogo transposable element with ZNF domain	-0.666156	-0.599251	-1.07378	-0.54564	0.486958	0.399368	0.0750051	0.0372895	0.00359544	0.0187592	0.953918	0.896347	6.46031	6.94727	6.85968	6.53531	6.4976														II					II
ILMN_1746801	CCTAAGCAGGTTGTATAGGGAGCCGGTGGCAGGAGGAAGGCTGTTTTCAC	chr1	151483861	151511167	NM_020770	+	CGN	57530	cingulin	-0.680745	-0.788587	-1.09774	-0.706445	0.570683	0.502226	0.346869	-0.145564	1.77139e-05	8.26322e-05	0.0319921	0.373705	6.41894	6.98962	6.92117	6.76581	6.27338											e29.1	e39.1		II					II
ILMN_1781374	ACGCAGCCAGAATCCTTAAGTCTGTGTGTTTCTGTGTCTCAAGACTGGGC	chr1	151512780	151556059	NM_020127	+	TUFT1	7286	tuftelin 1	-0.610342	-0.815318	-1.08364	-0.69897	0.37721	0.272418	0.0309477	-0.378349	0.0852894	0.29908	0.991381	0.108357	8.0904	8.46761	8.36282	8.12135	7.71205														II					II
ILMN_1714401	GACCCCCTTTTAAGCCAGTGAGCTGGGCTTCAGTTTTTCCCAGGCCATGC	chr1	151584661	151671559	NM_030918	+	SNX27	81609	sorting nexin family member 27	-0.535972	-0.761793	-0.944884	-0.677498	0.641337	0.674196	0.264146	-0.257791	0.000344668	0.000159773	0.539682	0.248511	9.96765	10.609	10.6418	10.2318	9.70986											e29.1	e39.1		II					II
ILMN_1681234	GGCCCGGACGCTGCCATCTCTCTTTCTGGGAGTTTAGACAATGTTGCCCT	chr1	151672533	151689290	NM_007185	-	CELF3	11189	CUGBP, Elav-like family member 3	-0.528084	-0.727984	-0.833506	-0.751175	-0.0363277	0.0119563	-0.00947992	0.217662	0.92617	0.981022	0.996087	0.224392	5.55001	5.51368	5.56197	5.54053	5.76767														II					II
ILMN_1773716	CCCTCCAAGGCAGCAAAGCAGAATCGGGAGCAGTGGAGCAGAAATGTGCA	chr1	151732122	151736040	NM_031420	-	MRPL9	65005	mitochondrial ribosomal protein L9	-0.612711	-0.754188	-0.80672	-0.810217	0.421745	0.530259	0.0938591	0.101413	0.0680366	0.0112614	0.953384	0.747356	8.10589	8.52764	8.63615	8.19975	8.20731												e39.1		II					II
ILMN_1681892	GTTTGTGAACTTCCAGAATGATCGGAACGACAGAGGTGCCCTGCTGCGGG	chr1	151739130	151743806	NM_016178	+	OAZ3	51686	ornithine decarboxylase antizyme 3	-0.633664	-0.794811	-0.860672	-0.786974	-0.117563	-0.0209021	-0.096046	-0.214397	0.71698	0.970796	0.929461	0.305905	6.36255	6.24499	6.34165	6.26651	6.14816														II					II
ILMN_1792726	GCTCAGCCCTGGAACTGGTGCTACCAGAGTTCCGTAGGGAACCTTTACTC	chr1	151744040	151763010	NM_006862	-	TDRKH	11022	tudor and KH domain containing	-0.6382	-0.778744	-0.834658	-0.765113	-0.0512461	0.00364806	-0.0449843	0.182888	0.833686	0.991936	0.958929	0.165266	5.86598	5.81473	5.86963	5.821	6.04887														II					II
ILMN_2056815	CTGCACTGTGTTTGCATGAGCCTCTACCACCTTCCTCTATCTACCAGATC	chr1	151772764	151777882	NM_001004432	-	LINGO4	339398	leucine rich repeat and Ig domain containing 4	-0.596582	-0.756385	-0.843957	-0.793368	-0.0535071	-0.00908429	0.0261957	-0.0374512	0.795443	0.978631	0.979598	0.80364	5.90342	5.84991	5.89433	5.92961	5.86597														II					II
ILMN_1734366	ACCACTAGAAGACCCAAGAGAAGCAGAAGTCGCTCGCACTGGTCAGTCGG	chr1	151778546	151798553	NM_001001523	-	RORC	6097	RAR-related orphan receptor C	-0.606651	-0.797763	-0.845863	-0.786589	-0.0966862	0.0987318	0.114084	0.113647	0.619555	0.614628	0.78018	0.428829	5.61643	5.51974	5.71516	5.73051	5.73007														II					II
ILMN_1665923	GTGGCAAGTGCCAGCAGGAACGTGGATATTGTGATATGGAGCTTGGAGAG	chr1	151819576	151826173	NM_182578	-	THEM5	284486	thioesterase superfamily member 5	-0.632707	-0.749196	-0.879841	-0.800642	-0.0167978	0.0193707	-0.00117387	0.0343363	0.960145	0.956757	0.999229	0.847025	5.66903	5.65223	5.6884	5.66786	5.70337														II					II
ILMN_1682120	GACCAAGGCCATTCTCCTGAAAGTGCTAGGGAAGGAGCTGTCCACGCCTC	chr1	151843342	151882361	NM_053055	-	THEM4	117145	thioesterase superfamily member 4	-0.679701	-0.848591	-0.887795	-0.903855	0.395559	0.450843	0.100662	-0.198542	0.0143676	0.00369563	0.914844	0.32145	6.83424	7.2298	7.28508	6.9349	6.6357														II					II
ILMN_1796712	GGCAGAAATGAGCAGTTCGCTCCTCCCTGATAAGAGTTGTCCAAAGGGTC	chr1	151955385	151966714	NM_002966	-	S100A10	6281	S100 calcium binding protein A10	-0.653792	-0.868241	-0.8365	-0.796552	0.144516	-0.126498	0.296701	-0.420252	0.551229	0.630256	0.195917	0.0174299	12.5697	12.7142	12.4432	12.8664	12.1495														II					II
ILMN_1750101	CTGTCATCATCTCCACAGCCCACCCATCCCCTGAGCACACTAACCACCTC	chr1	152004981	152009511	NM_005620	-	S100A11	6282	S100 calcium binding protein A11	-0.372304	-0.770818	-0.668446	-0.604569	0.244545	0.199941	-0.0385888	-0.201869	0.58818	0.701743	0.991924	0.576918	9.50265	9.7472	9.70259	9.46406	9.30078														II					II
ILMN_1675808	GACTCTGCTCATGTTCAGGTGCAGCTGAATCTATCGCCATGGATTCATTC	chr1	152056619	152061540	NM_001008536	-	TCHHL1	126637	trichohyalin-like 1	-0.350081	-0.895218	-0.675809	-0.641811	-0.0232804	0.0563373	0.0636267	0.0883434	0.935595	0.813156	0.920556	0.530222	5.57494	5.55166	5.63127	5.63856	5.66328	LAD			LAD	DR	DR											PI					PI
ILMN_1681248	CTGTCTTACTCTAGGGCCAATAAGAGATCACATAGAGCATGTTGGGGGTG	chr1	152078792	152087930	NM_007113	-	TCHH	7062	trichohyalin	-0.152084	-0.756041	-0.690051	-0.537042	0.0195989	0.0724309	0.0420172	0.0427611	0.951	0.763944	0.96504	0.806203	5.98925	6.00885	6.06168	6.03126	6.03201	LAD			LAD	DR	DR											PI					PI
ILMN_1687510	GTGGCCGACATGGGTCTGGCTCAGGTCAGTCTTCTGGATTTGGTCACCAC	chr1	152184551	152196672	NM_001009931	-	HRNR	388697	hornerin	0.0806772	-0.42925	-0.427712	-0.272537	0.0939364	0.0641998	0.0789831	0.0723924	0.695191	0.826997	0.917178	0.688892	5.5977	5.69164	5.6619	5.67669	5.6701	LAD				DR	DR	DR										PI					PI
ILMN_2134130	CCAAAGTGGCTATATCAACATCAGGGCTAGCACATCTTTCTCTATTATCC	chr1	152274650	152297679	NM_002016	-	FLG	2312	filaggrin	0.434097	-0.0651407	-0.120689	-0.0206053	-0.486341	-0.379365	-0.323183	0.174471	0.000623442	0.00721286	0.115667	0.33624	6.0252	5.53886	5.64583	5.70201	6.19967	LAD	LAD	LAD	LAD	DR	DR	DR										PI					PI
ILMN_1743715	GAGGCTCTGAGGCCAGCGGTTACCATACAAAGGAAAGAACAGGCTCTGGT	chr1	152321212	152332482	NM_001014342	-	FLG2	388698	filaggrin family member 2	0.37453	-0.0247408	-0.156408	-0.00919873	-0.0612053	-0.0459832	-0.0664014	-0.0869261	0.81986	0.883872	0.935736	0.604246	5.82505	5.76385	5.77907	5.75865	5.73813	LAD	LAD			DR	DR	DR										PI					PI
ILMN_1727220	ACCTGCTTTGCGGTGCAGACCCTCTCAGGAGCAGGAAGACTCAGAGCAAG	chr1	152381718	152386750	NM_016190	-	CRNN	49860	cornulin	0.271243	-0.40775	-0.324046	-0.176632	-0.0161771	0.00347556	-0.25575	-0.213242	0.973822	0.995076	0.38224	0.255002	6.71063	6.69445	6.71411	6.45488	6.49739	LAD			LAD	DR	DR											PI					PI
ILMN_1743296	CATGAGGAGCACGGAGGAGAAGGACTGGCAGATCCCAGGTGCTGAAGATG	chr1	152483319	152484653	NM_178438	+	LCE5A	254910	late cornified envelope 5A	0.360808	-0.507249	-0.358391	-0.178092	-0.0139512	0.0811203	0.130401	0.0539517	0.963905	0.660792	0.625579	0.706988	5.75093	5.73698	5.83205	5.88133	5.80488														II					II
ILMN_1803452	GTTCTCAGCCACGCAAAACTCCCTGACCCCGATGTGATTTTTCTCCCCGG	chr1	152486977	152488481	NM_019060	+	CRCT1	54544	cysteine-rich C-terminal 1	0.388588	-0.48959	-0.327932	-0.165136	-0.0565768	0.021981	-0.011411	0.0558387	0.783001	0.940285	0.994315	0.689598	5.74979	5.69322	5.77177	5.73838	5.80563														II					II
ILMN_1808220	GTTTTATGTACAGGATGTCATATGTCCCCCTACCCCTGTACCTGCCAAGG	chr1	152538174	152539229	NM_178435	-	LCE3E	353145	late cornified envelope 3E	0.500645	-0.409052	-0.17954	-0.0449331	-0.0177157	-0.00919337	-0.0450275	0.177014	0.954477	0.980543	0.957278	0.171633	5.6647	5.64698	5.65551	5.61967	5.84171	LAD				DR	DR	DR										PI					PI
ILMN_1718395	CCCAAGGGCCCAGGAAAACCCCATCTTGATGCATGAGTTCCCAGATACCC	chr1	152551859	152552980	NM_032563	-	LCE3D	84648	late cornified envelope 3D	0.515343	-0.361944	-0.127045	-0.0157555	0.115974	0.0203929	0.0297581	-0.0369934	0.596355	0.961961	0.984969	0.856925	5.7175	5.83348	5.7379	5.74726	5.68051	LAD		LAD		DR	DR	DR										PI					PI
ILMN_1728632	AGCCACCACAGGCACTTCAGGTCCCATCAATGCCGGCGCCAGAGATCCAA	chr1	152573137	152573562	NM_178434	+	LCE3C	353144	late cornified envelope 3C	0.574116	-0.248942	-0.0658529	0.0439957	-0.00400556	-0.024364	-0.0229053	0.0234153	0.992492	0.947221	0.987783	0.907269	5.73991	5.7359	5.71555	5.717	5.76333	LAD		LAD	LAD	DR	DR	DR										PI					PI
ILMN_1787260	TCCTCCTGCTGTGCTCCAAGACCTGGGTGCTGTGGTGGCCCCAGCTCTGA	chr1	152586286	152586574	NM_178433	+	LCE3B	353143	late cornified envelope 3B	0.572108	-0.20449	0.0437094	0.0549751	0.0435452	0.017443	0.0209448	-0.000253965	0.895024	0.968196	0.991076	0.999447	5.66067	5.70422	5.67812	5.68162	5.66042	LAD	LAD	LAD	LAD	DR	DR	DR										PI					PI
ILMN_1756522	AAGTGGTCAGCAAGGCGGGAGCTCCAGCTGTGGCCACAGTTCTGCGGGCT	chr1	152595309	152595579	NM_178431	-	LCE3A	353142	late cornified envelope 3A	0.681748	-0.160654	0.0845691	0.104242	-0.0113418	-0.103071	-0.0116233	-0.104363	0.979693	0.681958	0.995789	0.557158	5.78897	5.77763	5.6859	5.77735	5.68461	LAD	LAD	LAD	LAD	DR												PI				PP
ILMN_1656706	TCCACTCATGGGTGGACAGGGACCACAAAGACTCATGGGGCTTCCCCAGA	chr1	152635886	152637135	NM_178430	+	LCE2D	353141	late cornified envelope 2D	0.605686	-0.221249	0.0331131	0.121837	-0.0177928	0.0538247	0.0615775	0.0796828	0.953664	0.825696	0.928131	0.579445	5.62773	5.60994	5.68156	5.68931	5.70742	LAD		LAD	LAD	DR												PI				PP
ILMN_1709708	CCTGGAAGAACTTCGTGCTTGATGTAACACCCCAATTGCAAGTCTTCTTT	chr1	152647790	152649049	NM_178429	+	LCE2C	353140	late cornified envelope 2C	0.51235	-0.223405	0.051843	0.171356	0.0656678	-0.0711602	-0.0294937	-0.0180334	0.860632	0.853571	0.988468	0.951819	5.72291	5.78858	5.65175	5.69341	5.70487	LAD		LAD	LAD	DR												PI				PP
ILMN_1795711	GGGGCTTCCCTGGGAGAACTTTGCACTTGATGGAACACCTCAATTGCAGG	chr1	152658598	152659876	NM_014357	+	LCE2B	26239	late cornified envelope 2B	0.444628	-0.280281	0.0491566	0.169892	0.0048545	0.0216451	-0.0807015	0.0650631	0.989057	0.940515	0.855001	0.630196	5.69386	5.69871	5.7155	5.61315	5.75892	LAD		LAD	LAD	DR												PI				PP
ILMN_1653282	CACCTTGTGAGGTGTTTTGTCTGTTGTCATGGCCCAAGAGCCCATCCTGG	chr1	152670839	152671918	NM_178428	+	LCE2A	353139	late cornified envelope 2A	0.373417	-0.298778	-0.0548388	0.108069	0.377127	0.171169	-0.165836	0.217487	0.257226	0.752569	0.911002	0.525142	6.40166	6.77879	6.57283	6.23583	6.61915	LAD		LAD	LAD										II							PP
ILMN_1780649	ACTTCCTAGAACTCACTGCATCCCCCGCACTACTTGGTAACTGCCTGGTG	chr1	152730505	152734529	NM_001025231	+	KPRP	448834	keratinocyte proline-rich protein	0.270321	-0.242583	-0.162794	0.0209171	0.31483	0.0461361	-0.128191	-0.154201	0.170137	0.935143	0.902692	0.547442	5.94533	6.26016	5.99147	5.81714	5.79113														II					II
ILMN_1716471	CCTCAGCGGGCTCCAGCTGCTGCGGAGGGGGCAGTGGCCAGCACTCTGGA	chr1	152748847	152749445	NM_178354	+	LCE1F	353137	late cornified envelope 1F	0.245904	-0.298681	-0.249056	-0.0802555	0.0299596	0.100562	-0.00828144	-0.0694166	0.938606	0.726196	0.996459	0.740342	5.83949	5.86945	5.94005	5.83121	5.77008	LAD				DR	DR	DR										PI					PI
ILMN_1769684	CCTGAGCCACCACAGGCACCACAGGTCCCACCGTCACAGACCCCAGAGCT	chr1	152758752	152760901	NM_178353	+	LCE1E	353135	late cornified envelope 1E	0.175237	-0.35298	-0.258224	-0.147906	-0.089609	-0.0482209	-0.117469	0.0510322	0.767824	0.90527	0.863326	0.826245	5.76622	5.67662	5.718	5.64876	5.81726	LAD				DR	DR	DR										PI					PI
ILMN_1718420	AGCCACCACAGGCGCCACAGGTCCCACCGTCGCAGACCCCAGAGCTCTGA	chr1	152769226	152770657	NM_178352	+	LCE1D	353134	late cornified envelope 1D	0.191171	-0.461886	-0.264601	-0.183805	-0.0151318	-0.0971934	-0.0512282	-0.0608227	0.980518	0.816543	0.978419	0.834798	5.79836	5.78322	5.70116	5.74713	5.73753	LAD				DR	DR	DR										PI					PI
ILMN_1736655	TCCGTCTTCCTTCTCCTTCTGGGCCTGCCCATGTTGTTGAGAGGTCTTGG	chr1	152784446	152785585	NM_178349	+	LCE1B	353132	late cornified envelope 1B	0.137269	-0.501204	-0.409495	-0.248235	-0.12784	-0.0997586	0.0180937	0.167101	0.726421	0.814831	0.995253	0.500209	5.99133	5.86349	5.89157	6.00943	6.15843	LAD				DR	DR	DR										PI					PI
ILMN_1679960	TGCTGCCTGAGCCACCACAGGCGCCACAGGTCCCACCGTCACAGACTCCA	chr1	152799948	152800573	NM_178348	+	LCE1A	353131	late cornified envelope 1A	0.145818	-0.472104	-0.393812	-0.234143	-0.00859195	-0.0871564	0.0160788	-0.0421159	0.984915	0.747645	0.993598	0.836999	5.81394	5.80535	5.72679	5.83002	5.77183	LAD	LAD		LAD		DR										PP						PI
ILMN_1829555	GAGGAAGAGTGTGAAGGCGACTGAGCCCAGAAGAGTTGAGGCACAGGTGC	chr1	152815329	152816459	NM_001128600	+	LCE6A	448835	late cornified envelope 6A	0.129631	-0.483673	-0.340151	-0.216145	-0.090646	-0.0585702	-0.0506366	0.0077813	0.665031	0.824937	0.953384	0.972138	5.85829	5.76765	5.79972	5.80766	5.86608	LAD	LAD		LAD		DR										PP						PI
ILMN_1814631	GAAGTCCCTGGGGCCATGCCTTTCACTTTGTAGGGTGGGGGATTACTGAG	chr1	152850797	152857523	NM_030663	+	SMCP	4184	sperm mitochondria-associated cysteine-rich protein	0.247461	-0.308726	-0.286761	-0.211315	-0.0589724	-0.0333294	0.0701331	-0.0645031	0.855781	0.935614	0.943141	0.754349	5.95625	5.89728	5.92292	6.02638	5.89175														II					II
ILMN_1775883	AATGGGGTGAGGGTGGGGGAGAGAGGGAATTATTGTCCAGTGCCAACCCC	chr1	152881038	152884362	NM_005547	+	IVL	3713	involucrin	0.291381	-0.24305	-0.227771	-0.162986	0.000872517	-0.0123094	-0.00781833	-0.317029	0.998206	0.97831	0.996142	0.0392712	5.96734	5.96821	5.95503	5.95952	5.65031	LAD				DR	DR	DR										PI					PI
ILMN_1777949	CGTACCCTTCCCCACACATACCACCTTGGCTTCTTCTATATCCCACCCCG	chr1	152943127	152945069	NM_173080	+	SPRR4	163778	small proline-rich protein 4	0.41906	-0.250137	-0.131445	-0.0252208	0.0332896	0.0502266	0.0359892	0.117937	0.924404	0.881701	0.978622	0.497817	5.71979	5.75308	5.77002	5.75578	5.83773	LAD		LAD		DR	DR	DR										PI					PI
ILMN_1716591	ACTGAGCTAGTCTTCTTGTTGCTCGGGTGCATTTGAGGATGGATTTGGGG	chr1	152956563	152958290	NM_005987	+	SPRR1A	6698	small proline-rich protein 1A	0.468878	-0.192452	-0.131753	0.107645	0.0230898	-0.0848797	0.0987812	-0.117636	0.954332	0.78031	0.890887	0.525621	5.78554	5.80863	5.70066	5.88432	5.6679	LAD				DR	DR	DR										PI					PI
ILMN_1810835	GAAGCCAACCACCAGATGCTGGACACCCTCTTCCCATCTGTTTCTGTGTC	chr1	152974222	152976332	NM_005416	+	SPRR3	6707	small proline-rich protein 3	0.480127	-0.0864556	-0.141822	0.137418	0.154393	0.0506022	0.0872643	0.131651	0.404645	0.872907	0.89644	0.417171	5.73206	5.88645	5.78266	5.81933	5.86371	LAD				DR	DR	DR										PI					PI
ILMN_1711174	AGCCTTGCCAGCCTCCACCTCAGGAACCATGCATCCCCAAAACCAAGGAG	chr1	153003678	153005376	NM_003125	+	SPRR1B	6699	small proline-rich protein 1B	0.623485	-0.00673102	-0.0684052	0.222881	-0.0105393	-0.00483678	0.00986045	-0.145564	0.979693	0.990341	0.99586	0.346022	5.98499	5.97445	5.98015	5.99485	5.83943	LAD			LAD	DR	DR	DR										PI					PI
ILMN_2191967	TTCCATGGATGCACAGGGAGCTTCTTTCTCCTTAACCTGTGGCCTGCCTG	chr1	153012200	153013594	NM_006945	-	SPRR2D	6703	small proline-rich protein 2D	0.675314	-0.0367231	-0.0724675	0.25667	0.237069	0.549191	-0.02679	0.224457	0.221324	0.000244086	0.989877	0.233401	5.92457	6.16164	6.47376	5.89778	6.14902	LAD			LAD	DR	DR						e39.1					PI					PI
ILMN_1795359	GCTCCACCTTCATCTTCTCATCAAAGCCTACCATGGATACACAGGGAGCT	chr1	153028595	153029988	NM_005988	-	SPRR2A	6700	small proline-rich protein 2A	0.697669	0.00125987	-0.0151552	0.296642	0.183713	0.195543	0.00890414	0.0769187	0.336631	0.272512	0.996087	0.696884	5.68795	5.87166	5.88349	5.69686	5.76487	LAD	LAD	LAD	LAD	DR	DR											PI					PI
ILMN_1806059	AGGAACCTTGGCTTTGTCAGTTCCCAGAGCTTCAGCAGAAAGAGCTGCAG	chr1	153042717	153044084	NM_001017418	-	SPRR2B	6701	small proline-rich protein 2B	0.746266	0.0591601	-0.00718945	0.348206	0.0216631	0.00467923	-0.0804767	-0.0107079	0.949828	0.99081	0.90645	0.962927	5.77333	5.79499	5.77801	5.69285	5.76262	LAD	LAD		LAD		DR										PP						PI
ILMN_2211018	AGCAGTGTCAGTTCCCAGAGCTTTGGAAGAAGGACCAGCAGCTCTGTCCC	chr1	153065610	153067004	NM_001024209	-	SPRR2E	6704	small proline-rich protein 2E	0.738497	0.129477	-0.00562517	0.435223	0.161446	0.0736076	0.100928	0.0127968	0.307148	0.770567	0.84183	0.953268	5.58595	5.7474	5.65956	5.68688	5.59875	LAD	LAD		LAD		DR										PP						PI
ILMN_1674367	GGTTTTCTTTTTGAGGCTGCCATACTGCCACTGTCGAGGTGGAGACTGAG	chr1	153084612	153085989	NM_001014450	-	SPRR2F	6705	small proline-rich protein 2F	0.62679	0.111597	0.00140161	0.491377	0.044871	0.167338	0.0293441	-0.0913685	0.870529	0.252542	0.981474	0.555427	5.83025	5.87512	5.99759	5.85959	5.73888	LAD	LAD		LAD	DR	DR	DR										PI					PI
ILMN_2197577	CTTTCCCCTTAGCCTGTGATCTGCCCATGATGATCCCCGACAGCAAAATG	chr1	153112593	153113969	NR_003062	-	SPRR2C	6702	small proline-rich protein 2C (pseudogene)	0.635603	0.0675357	0.0370759	0.504913	0.300501	0.216104	0.0956714	0.383183	0.121686	0.355163	0.930672	0.057806	5.5743	5.8748	5.7904	5.66997	5.95748	LAD	LAD	LAD	LAD	DR	DR	DR										PI					PI
ILMN_1702127	ATCCAGTGGCTCTTCTTACTCCCAGGACTCCATCATCTTCCCTTCAGCTG	chr1	153122057	153123427	NM_001014291	-	SPRR2G	6706	small proline-rich protein 2G	0.582972	0.0967958	0.0137757	0.46655	0.129186	0.0237881	0.00825094	0.0996088	0.523617	0.952819	0.996087	0.557069	5.72117	5.85035	5.74495	5.72942	5.82078	LAD	LAD	LAD	LAD	DR	DR	DR										PI					PI
ILMN_1810321	AGCCCTGCACCAAGCCCTGTCCTCCTAAATGCCCTTCATCCTGCCCACAT	chr1	153175905	153177601	NM_001010857	+	LELP1	149018	late cornified envelope-like proline-rich 1	0.571331	0.15342	0.134887	0.448258	-0.017834	0.0113342	-0.0198877	0.0278686	0.963295	0.979492	0.991265	0.89414	5.82839	5.81056	5.83972	5.8085	5.85626	LAD			LAD	DR	DR											PI					PI
ILMN_1718387	GCCATTGAGCTCTCCGGCTGCATCTAGTTCTGCTGTTTAGCCTCTTTGGT	chr1	153232178	153234600	NM_000427	+	LOR	4014	loricrin	0.352711	0.0521685	0.0258727	0.254994	-0.0405738	-0.0951311	-0.0674985	0.00741528	0.92701	0.797206	0.960005	0.982399	5.83082	5.79024	5.73569	5.76332	5.83823	LAD	LAD	LAD	LAD												PP					PP
ILMN_2046751	CCTCATTTCAAGCACTGAAGGAGGCCCCACTCCCTTTGAGACTGCCCTCC	chr1	153270337	153283194	NM_052891	-	PGLYRP3	114771	peptidoglycan recognition protein 3	0.244804	-0.162157	-0.0830487	0.0180607	-0.0170508	-0.0430752	0.0036854	0.137406	0.963146	0.889964	0.997294	0.363746	5.7194	5.70235	5.67633	5.72309	5.85681	LAD	LAD		LAD		DR	DR									PP						PI
ILMN_1781389	TGGCAGCCCCCACCTCCCACCTATCACCCCTCACCCATAACTCAGGTCAA	chr1	153302596	153321022	NM_020393	-	PGLYRP4	57115	peptidoglycan recognition protein 4	0.211015	-0.188071	-0.238224	-0.057409	-0.00821995	-0.0126097	0.00916108	0.0781905	0.981933	0.972214	0.9958	0.585972	5.87941	5.87119	5.8668	5.88857	5.9576	LAD				DR	DR	DR										PI					PI
ILMN_1750974	CATCATGGAGGACCTGGACACAAATGCAGACAAGCAGCTGAGCTTCGAGG	chr1	153330329	153333503	NM_002965	+	S100A9	6280	S100 calcium binding protein A9	0.178078	-0.21625	-0.26739	-0.112199	-0.0315121	0.00266304	0.0916984	-0.0301306	0.928819	0.995793	0.892092	0.889504	5.72506	5.69354	5.72772	5.81676	5.69493														II					II
ILMN_1748915	TCCAAGGCCTGGATGCTAATCAAGATGAACAGGTCGACTTTCAAGAATTC	chr1	153346183	153348075	NM_005621	-	S100A12	6283	S100 calcium binding protein A12	0.13509	-0.307627	-0.358664	-0.233242	-0.115582	-0.0314419	-0.0405671	-0.00159278	0.695371	0.949198	0.981346	0.996181	5.74276	5.62718	5.71132	5.7022	5.74117														II					II
ILMN_1729801	TAACTTCCAGGAGTTCCTCATTCTGGTGATAAAGATGGGCGTGGCAGCCC	chr1	153362507	153363664	NM_002964	-	S100A8	6279	S100 calcium binding protein A8	0.0214321	-0.438943	-0.445392	-0.372112	-0.0980353	-0.0888086	0.0359611	0.0837285	0.727902	0.778909	0.982212	0.683287	5.70231	5.60427	5.6135	5.73827	5.78604	LAD				DR	DR	DR										PI					PI
ILMN_1673191	AGAGTTCTGACCAGCACCAGATAAGCTTCAGTGCTCTCCTTTCTTTGGCC	chr1	153388999	153395701	NM_176823	+	S100A7A	338324	S100 calcium binding protein A7A	-0.216291	-0.611732	-0.566722	-0.497192	-0.0310249	-0.0407507	-0.0469725	-0.0152846	0.919195	0.895344	0.960285	0.943198	5.71818	5.68716	5.67743	5.67121	5.7029	LAD				DR	DR	DR										PI					PI
ILMN_2179283	CGCGATGTTTCGCCAATACAGTGGAGATGATGGTAGGATGGACATGCCAG	chr1	153409470	153412503	NM_001045479	-	S100A7L2	645922	S100 calcium binding protein A7-like 2	-0.284772	-0.687882	-0.677022	-0.594742	0.1203	0.162899	0.0861787	-0.0609273	0.783687	0.68379	0.958651	0.855317	6.21451	6.33481	6.37741	6.30069	6.15358	LAD				DR	DR	DR										PI					PI
ILMN_1757351	GCTGAGAGGTCCATAATAGGCATGATCGACATGTTTCACAAATACACCAG	chr1	153430219	153433137	NM_002963	-	S100A7	6278	S100 calcium binding protein A7	-0.359659	-0.628729	-0.722037	-0.596759	-0.00248085	0.0430089	0.05344	0.00725247	0.995288	0.911075	0.962426	0.979077	5.61465	5.61217	5.65766	5.66809	5.6219														II					II
ILMN_1713636	GGAGTATGTCACCTTCCTGGGGGCCTTGGCTTTGATCTACAATGAAGCCC	chr1	153507075	153508717	NM_014624	-	S100A6	6277	S100 calcium binding protein A6	-0.660589	-0.715639	-0.758252	-0.696387	0.249019	0.166548	0.170261	-0.525063	0.307894	0.589137	0.812357	0.0153828	12.5959	12.8449	12.7624	12.7661	12.0708														II					II
ILMN_1810857	GGGGAGAGAGGGTAGCAAACTGACCCTGAGTAGGAAGGAACTCAAGGAGC	chr1	153509622	153514241	NM_002962	-	S100A5	6276	S100 calcium binding protein A5	-0.651079	-0.70309	-0.740162	-0.681386	0.00431113	0.136694	0.135154	0.0348391	0.992657	0.531612	0.789384	0.875144	5.78518	5.78949	5.92188	5.92034	5.82002														II					II
ILMN_1684306	ATCCTGACTGCTGTCATGGCGTGCCCTCTGGAGAAGGCCCTGGATGTGAT	chr1	153516094	153518282	NM_019554	-	S100A4	6275	S100 calcium binding protein A4	-0.682673	-0.757894	-0.791199	-0.73311	-0.713052	-0.587438	0.323846	-0.191591	0.0722117	0.171632	0.832435	0.716811	6.89825	6.18519	6.31081	7.22209	6.70665														II					II
ILMN_1712545	GCAGAGCGTGCACCAATGAGACCACGATGGGAAAGGGCCTATTTAACTCC	chr1	153519808	153521734	NM_002960	-	S100A3	6274	S100 calcium binding protein A3	-0.702336	-0.780481	-0.810328	-0.75522	-0.156006	-0.113823	0.814097	-0.217256	0.787782	0.867961	0.0138128	0.557635	7.40434	7.24833	7.29051	8.21843	7.18708													e47.1	II					II
ILMN_1725852	CTCAGCTGGAGTGCTGGGAGATGAGGGCCTCCTGGATCCTGCTCCCTTCT	chr1	153533584	153538306	NM_005978	-	S100A2	6273	S100 calcium binding protein A2	-0.772009	-0.798038	-0.831736	-0.788334	-0.669452	-0.471693	-0.160161	-0.571814	0.0662247	0.281564	0.947002	0.156714	8.79512	8.12567	8.32343	8.63496	8.22331														II					II
ILMN_1728049	GCTGTCTGGGGACCCTAAGAGTTTTCTCACCTGTTCAGTCTCATCTAACC	chr1	153579366	153585514	NM_080388	-	S100A16	140576	S100 calcium binding protein A16	-0.766377	-0.680797	-0.863458	-0.732721	0.035352	0.159767	-0.0768518	0.0413077	0.958593	0.73302	0.970753	0.916045	11.56	11.5953	11.7197	11.4831	11.6013														II					II
ILMN_1783287	GCCAAAGAATTGGTAGTAGGGGGAGAACAGAGAGGAGCTGGGCTATGGGA	chr1	153586731	153588808	NM_020672	-	S100A14	57402	S100 calcium binding protein A14	-0.758008	-0.667315	-0.878422	-0.698766	0.0236915	0.115276	0.0473301	-0.160188	0.942857	0.556864	0.960715	0.271449	5.79593	5.81962	5.91121	5.84326	5.63574														II					II
ILMN_1738707	AGGGACACTGGATGTCTTACCCCAAGCTGGGCCTTGCAGTACCTGTGGCT	chr1	153591275	153600715	NM_005979	-	S100A13	6284	S100 calcium binding protein A13	-0.7547	-0.592093	-0.883683	-0.647628	-0.0432096	0.0978986	0.0811516	0.039601	0.843071	0.527614	0.85223	0.788128	6.09589	6.05268	6.19379	6.17704	6.13549														II					II
ILMN_1653494	CTCTTCCCCCTGCTTCCACCTCACCCCACTTATCCCTCTCCATAACCCCA	chr1	153600872	153604513	NM_006271	+	S100A1	6271	S100 calcium binding protein A1	-0.723156	-0.509093	-0.848212	-0.612428	0.0718853	0.0506555	0.0640415	0.123129	0.786573	0.872597	0.94295	0.452118	5.83167	5.90356	5.88233	5.89571	5.9548														II					II
ILMN_1736234	ATGGCGCAGACAGATCCCGAAACCAATGATTGAAGCCTGCCCATCCTCCC	chr1	153606457	153618782	NM_015607	+	CHTOP	26097	chromatin target of PRMT1	-0.709781	-0.457626	-0.853686	-0.580447	0.127556	0.274056	0.163565	-0.349388	0.683889	0.167582	0.805554	0.0822669	9.83716	9.96471	10.1112	10.0007	9.48777														II					II
ILMN_1799969	GGGGATTTGGAGGGGGCAGGCAAAGTCAAAGTGAATGACCTCTGTCCACC	chr1	153631129	153634328	NM_012437	+	SNAPIN	23557	SNAP-associated protein	-0.678851	-0.450798	-0.841912	-0.571798	-0.0959373	-0.0340781	0.0222183	-0.374786	0.83896	0.960404	0.995082	0.134596	6.61759	6.52165	6.58351	6.63981	6.2428														II					II
ILMN_1745172	GGGAAGACTGGAGCCTAAGCTGCCTGCTACTGGGCTTTACATGGTGACAG	chr1	153634263	153643504	NM_004515	-	ILF2	3608	interleukin enhancer binding factor 2	-0.66946	-0.427287	-0.884805	-0.578232	0.193107	0.240176	0.0420103	0.116783	0.389128	0.200851	0.9794	0.578003	11.634	11.8271	11.8742	11.676	11.7508														II					II
ILMN_1779897	CCTGAAGGGGAACATGAAAAGAGACTAGGTGAAGAGAGGGCAGGGGAGCC	chr1	153651163	153666468	NM_000906	+	NPR1	4881	natriuretic peptide receptor A/guanylate cyclase A (atrionatriuretic peptide receptor A)	-0.660834	-0.420497	-0.837606	-0.579448	0.035418	-0.10666	0.0418195	-0.265412	0.937119	0.761485	0.981474	0.180037	5.90981	5.94523	5.80315	5.95163	5.6444														II					II
ILMN_1756086	GGGCATCTATGACGTGGTCAGGGTGTCCATTCCTAATCATGGGGCAGATG	chr1	153700566	153746555	NM_023015	+	INTS3	65123	integrator complex subunit 3	-0.519904	-0.349145	-0.902231	-0.542634	0.325695	0.161924	0.14651	-0.0171197	0.0443561	0.50414	0.809049	0.95238	9.05543	9.38112	9.21735	9.20194	9.03831		LAD						DR							IP				II
ILMN_1719627	GGTGGGGGCCGTTGCAGGTGTACTGGGCTGTCAGGGATCTTTTCTATACC	chr1	153747767	153752633	NM_024330	+	SLC27A3	11000	solute carrier family 27 (fatty acid transporter), member 3	-0.463381	-0.30885	-0.889336	-0.43995	-0.000744556	0.0477212	-0.125973	-0.0510659	0.998935	0.920821	0.877901	0.847771	6.26602	6.26528	6.31374	6.14005	6.21495														II					II
ILMN_1766359	TGGTGTCTTACTCCCTGGAAGCCTGAAATGGGTGGAATAGCGGTAAGGCT	chr1	153777202	153895451	NM_020699	-	GATAD2B	57459	GATA zinc finger domain containing 2B	-0.416533	-0.452743	-0.87364	-0.470352	-0.0231916	0.0194909	-0.0588068	0.41554	0.975759	0.980614	0.981474	0.133308	7.43975	7.41656	7.45924	7.38094	7.85529														II					II
ILMN_1657771	TGAAGGATGCCAAGAATGAGAAAAAGCAAGGGGTTTGTCCAGGTGGCCCC	chr1	153920147	153931132	NM_181715	-	CRTC2	200186	CREB regulated transcription coactivator 2	-0.564581	-0.398704	-1.0232	-0.386045	-0.021631	-0.0879975	0.0702709	-0.147896	0.96491	0.802163	0.951301	0.471953	6.33045	6.30882	6.24245	6.40072	6.18255														II					II
ILMN_2116714	GCTGGGGTAGGAGGAAGGTTGTTGCAGCCATCTACTGCTGCTGTACCCTA	chr1	153931574	153940208	NM_014437	-	SLC39A1	27173	solute carrier family 39 (zinc transporter), member 1	-0.55315	-0.427236	-1.03611	-0.406295	-0.121604	-0.063819	0.132388	-0.266887	0.847251	0.93845	0.946405	0.456966	10.225	10.1034	10.1612	10.3574	9.95815														II					II
ILMN_1711171	TCAACAAGGACACTGCTTGAGAAGATGGGAGGGAAGCCAAGACCCAGTGG	chr1	153940314	153946840	NM_130898	+	CREB3L4	148327	cAMP responsive element binding protein 3-like 4	-0.538815	-0.377382	-1.03701	-0.398228	-0.113016	-0.0866156	-0.0953807	-0.179394	0.657958	0.778909	0.900496	0.306351	6.00724	5.89422	5.92062	5.91186	5.82784														II					II
ILMN_2206716	TTGGAAGTTCGAAGGGGCTGTCGTGTGTGTGGCCCTGATCTTCGCTTGTC	chr1	153946744	153950451	NM_006694	-	JTB	10899	jumping translocation breakpoint	-0.513698	-0.382716	-1.03164	-0.418401	-0.0512065	0.0212071	0.133371	0.0306862	0.932203	0.978331	0.921336	0.93942	12.2477	12.1965	12.2689	12.3811	12.2784														II					II
ILMN_1788180	GAGCAGGGGAGAAATAGCAGAGGGGCTTGGAGGGTCACATAGGTAGATGG	chr1	153954092	153958853	NM_002870	-	RAB13	5872	RAB13, member RAS oncogene family	-0.482012	-0.398187	-1.06141	-0.415757	0.0915977	0.184003	0.118578	-0.392066	0.869919	0.678086	0.943045	0.162738	7.09806	7.18966	7.28206	7.21664	6.70599														II					II
ILMN_1696839	CTTACAGAAGGATGTTCCTTCAGGAGGAAGCAGCACTAAAAGCACTCTGA	chr1	153963238	153964631	NM_001030	+	RPS27	6232	ribosomal protein S27	-0.482445	-0.412872	-1.02777	-0.418536	-0.501136	-0.482532	-0.387441	0.155911	0.310559	0.326771	0.756339	0.776138	9.79516	9.29403	9.31263	9.40772	9.95107														II					II
ILMN_1836217	GGGCCCGGGAACTTTATGTAGATGATTCGCCACTGGAACTGATGGTGAGG	chr1	153965167	154127592	NM_207308	-	NUP210L	91181	nucleoporin 210kDa-like	-0.516317	-0.330653	-1.07185	-0.360841	0.0726247	-0.015828	-0.0421941	-0.0479359	0.772262	0.969078	0.967845	0.797959	5.7549	5.82753	5.73907	5.71271	5.70696														II					II
ILMN_1697567	CGTGCTCAGGAGCGCCTGGCCACTGCCCTGCAAAAGCTGGAAGAAGCTGA	chr1	154134288	154164611	NM_152263	-	TPM3	7170	tropomyosin 3	-0.639911	-0.616881	-0.955045	-0.523608	0.337206	0.598667	0.194696	-0.911654	0.266079	0.00828357	0.853596	0.00175317	10.4732	10.8104	11.0719	10.6679	9.56155														II					II
ILMN_1790713	TGGCATTGGGCCAGAGAAGAAACCCGTATGCCACCCTAAGGATGCAGGAC	chr1	154171561	154178841	NM_001010979	-	C1orf189	388701	chromosome 1 open reading frame 189	-0.579207	-0.531068	-1.00658	-0.463814	0.0624652	0.0371025	0.0137656	0.113357	0.802093	0.907967	0.993903	0.452953	5.63475	5.69722	5.67185	5.64852	5.74811														II					II
ILMN_1660602	TGCTACAACTATCTGTATAGGATGAAAGCTCTGGATGCCATTCGTACCTC	chr1	154179182	154193273	NM_015449	-	C1orf43	25912	chromosome 1 open reading frame 43	-0.624272	-0.535297	-1	-0.478193	-0.194475	-0.107493	-0.056292	-0.227856	0.586347	0.825386	0.980248	0.399126	7.99169	7.79722	7.8842	7.9354	7.76384														II					II
ILMN_1814789	TGCTATGGGCCCTGCACTTCCTTTGCTTCCTCCTGTTCACCCTGGTGGTG	chr1	154193324	154243329	NM_014847	+	UBAP2L	9898	ubiquitin associated protein 2-like	-0.670238	-0.628327	-1.03741	-0.562655	-0.0618725	-0.103551	0.0142908	0.0658393	0.916187	0.848391	0.996087	0.855225	9.15568	9.09381	9.05213	9.16998	9.22152														II					II
ILMN_2289775	CCGTGGGAACCCAAGGTTCCATAGTCCTCAGCACCCCCCTGAGGAATTTG	chr1	154245038	154248355	NM_006118	+	HAX1	10456	HCLS1 associated protein X-1	-0.58772	-0.574642	-1.05759	-0.581473	0.188582	0.598164	0.187034	0.0238547	0.663028	0.0103181	0.865064	0.957323	7.33104	7.51962	7.92921	7.51808	7.3549												e39.1		II					II
ILMN_2090004	CCCTGCAGAGGATGCTCGTTTTGCAGAGAAGGCAGTGTTCCTCTATTCCC	chr1	154293591	154297801	NM_080429	+	AQP10	89872	aquaporin 10	-0.478526	-0.42358	-1.11376	-0.621678	0.137186	0.0930867	0.0122043	0.120802	0.307894	0.580952	0.993676	0.330279	5.68791	5.8251	5.781	5.70012	5.80871														II					II
ILMN_1782057	GGAATGGGAGAGGGGAAGTCTTGGCAGGGAAATCCCTTTTGGCCACACAG	chr1	154300275	154323780	NM_020452	+	ATP8B2	57198	ATPase, aminophospholipid transporter, class I, type 8B, member 2	-0.475983	-0.437622	-1.16126	-0.60543	1.01389	0.841123	0.538634	-0.0441043	9.24488e-06	9.62443e-05	0.0618226	0.905022	7.50571	8.5196	8.34683	8.04434	7.4616											e29.1	e39.1		II					II
ILMN_1754753	GACCCTATTGCTGCTTGAGGCAACTCATCTTAGGTTGGCAAAAAGGCAGG	chr1	154377668	154441926	NM_000565	+	IL6R	3570	interleukin 6 receptor	-0.55192	-0.546313	-1.07849	-0.690306	0.562511	0.692878	0.437872	-0.144295	7.41087e-06	2.58706e-07	0.00162555	0.334348	6.10655	6.66906	6.79942	6.54442	5.96225											e29.1	e39.1		II					II
ILMN_1712865	TTTGTGCCCCACTAACGTGGACTAGAGAAACTTGGCCTGCTGTGCAGTGG	chr1	154451953	154474526	NM_001010846	-	SHE	126669	Src homology 2 domain containing E	-0.52649	-0.692561	-0.9282	-0.7376	-0.138121	-0.133009	-0.143999	-0.0738084	0.337832	0.353822	0.578676	0.60418	5.74921	5.61108	5.6162	5.60521	5.6754														II					II
ILMN_1751630	ACCTGCCCTGTCTTCTCGTACCCCTTTCACTCTTGAGGCCTGGGAGGTGA	chr1	154474694	154520623	NM_182499	+	TDRD10	126668	tudor domain containing 10	-0.542522	-0.780193	-0.886028	-0.75624	0.00130793	-0.0227495	-0.0738814	0.108747	0.996441	0.939406	0.881451	0.390779	5.68913	5.69044	5.66638	5.61525	5.79788														II					II
ILMN_1776325	GGTTTTCAAGGCCTCTGTGGCTTTCTTCTGAACTTACCACCAGCCCTGGC	chr1	154521050	154531120	NM_017582	-	UBE2Q1	55585	ubiquitin-conjugating enzyme E2Q family member 1	-0.468478	-0.766688	-0.802203	-0.780012	0.0171439	0.00345054	0.0734418	-0.321561	0.972604	0.995082	0.946607	0.0786349	8.5281	8.54525	8.53156	8.60155	8.20654														II					II
ILMN_1676624	CACCGGGCTGGCCTGACACAATGGTAGCTCTGAAGGGAGGGGAAGAGAGA	chr1	154540256	154552353	NM_000748	+	CHRNB2	1141	cholinergic receptor, nicotinic, beta 2 (neuronal)	-0.447741	-0.71535	-0.822886	-0.744446	0.0383383	0.0567945	0.0583297	-0.0960821	0.9011	0.845149	0.946405	0.557158	5.67506	5.7134	5.73185	5.73339	5.57898														II					II
ILMN_2320964	CAGGTTGTTTGGCCTCTCTGGTCCATCTTGGGCATTAGGTTCTCCAGCAG	chr1	154554533	154580724	NM_015840	-	ADAR	103	adenosine deaminase, RNA-specific	-0.414432	-0.64763	-0.840628	-0.714755	0.0266436	0.128437	0.0454706	-0.014135	0.942857	0.563851	0.969184	0.955101	9.36633	9.39297	9.49477	9.4118	9.35219														II					II
ILMN_1801608	GACAACCATGCCCACCAGACCCTGCTCCATCACCCTAATGCCACCCACAA	chr1	154669941	154842754	NM_002249	-	KCNN3	3782	potassium intermediate/small conductance calcium-activated channel, subfamily N, member 3	-0.530283	-0.983718	-0.858777	-0.956461	-0.0886023	-0.165498	-0.10785	0.0167519	0.684888	0.276229	0.824065	0.937132	5.88989	5.80129	5.72439	5.78204	5.90664														II					II
ILMN_1715896	CTGAGGGGGTTGGTGGATATTGGGCAAGGCAGGAAACCTCTGGAGACCTC	chr1	154897207	154909484	NM_006556	-	PMVK	10654	phosphomevalonate kinase	-0.610623	-0.812601	-0.857243	-0.779723	-0.532275	-0.462622	0.111007	-0.39232	0.0611231	0.1202	0.956859	0.222528	7.28262	6.75035	6.82	7.39363	6.8903														II					II
ILMN_1814315	GGTCCATCCCAGGCACTGGTACTTGCCCCCTTGTTCTGTATCCCCCTTTG	chr1	154916558	154928567	NM_020524	-	PBXIP1	57326	pre-B-cell leukemia homeobox interacting protein 1	-0.573353	-0.792013	-0.868768	-0.753896	-0.289139	-0.339447	-0.274464	0.0459582	0.0206382	0.00430758	0.114502	0.809603	6.00818	5.71904	5.66873	5.73371	6.05414														II					II
ILMN_1695334	AGAGAAGACCCTGCTCTGGTGGAGCTGACAACCTTTGAGGCTGGGAGGAG	chr1	154929501	154934258	NM_138300	-	PYGO2	90780	pygopus homolog 2 (Drosophila)	-0.575436	-0.824529	-0.921316	-0.764429	-0.555862	-0.520744	-0.165428	0.0469165	0.000560877	0.00100637	0.785858	0.857932	6.66581	6.10995	6.14507	6.50038	6.71273											e29.2	e39.2		II					II
ILMN_1721022	CTTGGGTCTCTTACCGCGAGACTGAGAGGCAGAAGTCAGCCCGAATGCCT	chr1	154934773	154946959	NM_003029	-	SHC1	6464	SHC (Src homology 2 domain containing) transforming protein 1	-0.550335	-0.796689	-0.924244	-0.755341	-0.794266	-1.00458	-0.0592725	0.196238	2.05357e-05	5.56886e-07	0.972832	0.398146	11.4439	10.6497	10.4393	11.3847	11.6402											e29.2	e39.2		II					II
ILMN_2041046	CCTAAGCTGAGTGTGACCCCAGAAGCCACGATGTGCTCTGTATCCAGAAC	chr1	154947117	154951725	NM_001826	+	CKS1B	1163	CDC28 protein kinase regulatory subunit 1B	-0.524534	-0.776087	-0.878473	-0.726126	-0.628656	-0.576746	-0.0668109	0.0873675	0.0131105	0.0225756	0.980399	0.825597	10.5295	9.9008	9.95271	10.4626	10.6168											e29.2	e39.2		II					II
ILMN_1663667	CTGAGCCCAGGAGGACACCCCACATACCGTCCAGCCTATCTACTGGAGAA	chr1	154955769	154965587	NM_201398	+	FLAD1	80308	flavin adenine dinucleotide synthetase 1	-0.590967	-0.782616	-0.913751	-0.75438	-0.743147	-0.754369	0.050859	-0.335758	0.000540111	0.000372058	0.984944	0.206562	8.66766	7.92451	7.91329	8.71852	8.3319											e29.2	e39.2		II					II
ILMN_1736447	ATTAATGGTAGCAGGGAACTGCCTCCTCTCCCCACCAGCACCATGGCTGG	chr1	154966061	154966791	NM_018655	+	LENEP	55891	lens epithelial protein	-0.582277	-0.762887	-0.874549	-0.733481	-0.00187816	0.0617475	-0.0307591	0.139941	0.996727	0.876098	0.987708	0.49943	5.66149	5.65962	5.72324	5.63073	5.80143														II					II
ILMN_1793123	CAGCTCAAAGGAAGGACCCTGAGCAGGCATGGTTATTGCAGCAACAGCTC	chr1	154991002	155006257	NM_144622	-	DCST2	127579	DC-STAMP domain containing 2	-0.551371	-0.605496	-0.902098	-0.626194	-0.0379491	0.0416278	-0.0361518	0.0227432	0.905385	0.901755	0.978419	0.914226	5.61013	5.57218	5.65176	5.57398	5.63287														II					II
ILMN_1774491	AGCTCTCTTCCTCCGCCTTTAGTGACAGCAACGACGACACTGCCTACGCG	chr1	155006281	155023406	NM_152494	+	DCST1	149095	DC-STAMP domain containing 1	-0.530313	-0.592402	-0.799727	-0.658602	-0.0190617	-0.22018	-0.10833	0.000324278	0.968618	0.242142	0.887032	0.99943	5.87763	5.85857	5.65745	5.7693	5.87795														II					II
ILMN_1751500	CGCCTGCACCAGCGACTCTGCCAGCTCAAGGGACCCACCTGCCAGTACAG	chr1	155023747	155035252	NM_207195	+	ADAM15	8751	ADAM metallopeptidase domain 15	-0.499826	-0.502111	-0.803819	-0.577998	-0.834635	-0.854975	-0.206408	0.106808	0.000305549	0.000191504	0.837572	0.760499	8.27303	7.4384	7.41806	8.06662	8.37984											e29.2	e39.2		II					II
ILMN_1665696	GGGGACACTCCCAGCCCCCTCTGTCTCTTGCTATTACTGCTGCTTCTGAT	chr1	155036212	155042029	NM_005227	+	EFNA4	1945	ephrin-A4	-0.480235	-0.457976	-0.772476	-0.564849	-0.35994	-0.285136	-0.177402	0.168924	0.0915779	0.23281	0.820855	0.505094	7.36213	7.00219	7.07699	7.18473	7.53105														II					II
ILMN_1684256	TTCTTGACTTCCCCTTCAGCTTCAGACCCCTTCCCCACCAGGCTAGGCCC	chr1	155051347	155060014	NM_004952	+	EFNA3	1944	ephrin-A3	-0.46922	-0.465298	-0.820861	-0.603983	-0.0102525	-0.0321412	-0.0177544	0.00878081	0.979246	0.925417	0.991607	0.968811	5.73902	5.72876	5.70687	5.72126	5.7478														II					II
ILMN_2371055	CAGGGCCCACGTGTATAGTATCTGTATATAAGTTGCTGTGTGTCTGTCCT	chr1	155100348	155107386	NM_004428	+	EFNA1	1942	ephrin-A1	-0.530796	-0.616707	-0.749195	-0.627578	0.874283	0.750721	0.39238	-0.0481239	1.31787e-06	1.0775e-05	0.0823053	0.856253	6.59595	7.47023	7.34667	6.98833	6.54783											e29.1	e39.1		II					II
ILMN_2218648	TGGAGGTTGGGGTGCAATCTTTAGAATATGCCTTAAAAGGCCGGGCGCGG	chr1	155108287	155111334	NM_018845	+	SLC50A1	55974	solute carrier family 50 (sugar efflux transporter), member 1	-0.549039	-0.62535	-0.748683	-0.629815	-0.363711	-0.280608	-0.282133	-0.0931696	0.179381	0.368993	0.64905	0.784308	6.96808	6.60437	6.68747	6.68595	6.87491														II					II
ILMN_2402674	AGTGACCATGACGAAATTAGCGCAGTGGCTTTGGGGACTAGCGATCCTGG	chr1	155112366	155112996	NM_153741	-	DPM3	54344	dolichyl-phosphate mannosyltransferase polypeptide 3	-0.56755	-0.637078	-0.758174	-0.627167	-0.351337	-0.320728	-0.2632	0.149744	0.515922	0.575077	0.869488	0.768523	9.52474	9.1734	9.20401	9.26154	9.67448														II					II
ILMN_1658802	GCAGCAGCTCCAGTCCTCACACCAGCCAAGGTCACAGGCAAGAGCAAGAA	chr1	155141883	155145804	NM_173852	-	KRTCAP2	200185	keratinocyte associated protein 2	-0.635411	-0.659844	-0.731974	-0.624462	0.137589	0.130741	0.189117	-0.22814	0.662293	0.697318	0.741002	0.287217	10.7916	10.9292	10.9223	10.9807	10.5634														II					II
ILMN_1770865	CATGCTTTACCTGTCCCACACCCATGCCAATGTGCCAAGTCTCCCTTGGG	chr1	155146262	155157447	NM_025058	+	TRIM46	80128	tripartite motif containing 46	-0.647287	-0.666187	-0.717642	-0.627497	-0.259852	-0.409855	0.052429	0.00692473	0.252984	0.0190954	0.977226	0.984342	6.54026	6.28041	6.1304	6.59269	6.54718														II					II
ILMN_2371911	CCCACCAATTTCTCGGACACTTCTCAGTGTGTGGAAGCTCATGTGGGCCC	chr1	155158299	155162706	NM_001044390	-	MUC1	4582	mucin 1, cell surface associated	-0.61704	-0.654538	-0.717521	-0.625819	-0.104234	-0.261186	0.212618	0.102888	0.656723	0.0545229	0.403091	0.555109	6.21589	6.11165	5.9547	6.4285	6.31877														II					II
ILMN_1804663	CAAGGGGTATTACTCAGGCACTAACCCCAGGAAAGATGACAGCACATTGC	chr1	155165378	155177772	NM_007112	-	THBS3	7059	thrombospondin 3	-0.605825	-0.639908	-0.71696	-0.622283	0.0929877	0.0585393	0.0166031	-0.109845	0.748513	0.871441	0.994864	0.576151	5.85783	5.95082	5.91637	5.87444	5.74799														II					II
ILMN_1719403	ATGATCTGTCAGCTCGGCAAGGGGCAGACACCCTGGCCTTCATGTCTCTC	chr1	155178489	155183614	NM_002455	+	MTX1	4580	metaxin 1	-0.635055	-0.696333	-0.702195	-0.637608	-0.483875	-0.451258	-0.281643	-0.0897438	0.052234	0.0719309	0.684109	0.804729	7.43903	6.95515	6.98777	7.15738	7.34928														II					II
ILMN_1741837	TGAAGACAGCGTTGGGGGCCTTGGCAGGATCACACTCTCAGCTTCTCCTC	chr1	155183615	155197325	NR_002188	-	GBAP1	2630	glucosidase, beta, acid pseudogene 1	-0.697776	-0.737657	-0.713936	-0.644865	0.0476799	0.0405469	0.0380396	0.161325	0.874166	0.906291	0.976573	0.299561	5.90436	5.95204	5.94491	5.9424	6.06569														II					II
ILMN_2364110	GGCTCTGCTGTTGTGGTCGTGCTAAACCGCTCCTCTAAGGATGTGCCTCT	chr1	155204238	155214653	NM_001005742	-	GBA	2629	glucosidase, beta, acid	-0.747932	-0.817153	-0.737616	-0.694698	-0.19044	-0.161283	-0.407812	-0.317623	0.603466	0.696626	0.246771	0.22132	9.16938	8.97894	9.00809	8.76156	8.85175														II					II
[truncated: 16,991 more rows]
[truncated: 17 more columns]

## Sheet: S1B
Table S1B. Gene Ontology (Biological process; GO BP) enrichment analysis results.
[truncated: 508 more rows]

## Sheet: S1C
GO categories merged into 'development and differentiation'
[truncated: 617 more rows]
