# Supplementary material for: Tissue-specific NETs alter genome organization and regulation even in a heterologous system
Source: Nucleus. 2017 Jan 3;8(1):81–97. doi: 10.1080/19491034.2016.1261230 (PMC5287206; doi:10.1080/19491034.2016.1261230)
Supplement: Supplemental_Materials.zip [file kncl-08-01-1261230-s001.zip › 2016NUCLEUS0016R1-s03.xlsx]

## Sheet: S2
Table S2. List of genes changing position and expression after overexpression of each NET, shown in Fig. 4B.
NET	DamID	expression	n.genes	gene.names
NET29	IP	up	18	CCDC109B, CSF2RA, GK, HECW2, ISL1, LAMA1, NCALD, OSBPL6, PGBD1, PROS1, RAP1GAP2, RRM1, SLC16A9, SPTLC3, TMC7, TSGA10, VGF, ZNF256
		down	32	ASB9, CDH11, CLYBL, COL8A1, CYP2U1, FAIM, FBXO4, GPATCH2, HBG1, HBG2, HCLS1, MAGED1, MGST3, NOX4, NUDT11, OR51B4, OR51B5, PAGE1, PRICKLE1, PTGR1, PTPLA, PXDN, RARB, SLC39A11, SULF2, TCN1, TRIM22, TRO, VGLL4, ZFP82, ZFP90, ZNF239
	PI	up	26	C20orf197, CA2, COL22A1, CPVL, CXorf57, DSG2, EPB41L3, FRMD4A, GABBR2, GHR, GPR116, GPR89B, MPP6, MRGPRX4, MYH10, NPL, PBX3, PLD5, PTCHD1, RAB3IP, SERPINB2, SLC22A15, TNC, TNS1, TSEN15, TTLL11
		down	34	AK4, ANXA10, BEX1, BGN, BIN1, CADM1, CCND2, CEMIP, CNTN3, DGCR2, DYSF, FETUB, FRAS1, GALNT18, KYNU, LDB2, LYPD6B, LYPLAL1, MYOM2, NR2F1, NUP133, PCDH7, PLXDC2, PRKCA, RAB4A, RFWD2, SDR42E1, SORBS2, SPATA18, SPOCK1, TGFB2, THBS2, TMEM2, ZCCHC5
NET39	IP	up	20	ANGEL2, ARMC8, DEPDC1B, DLL1, FASTKD3, FRMD4A, HEY2, INSC, ISL1, NCALD, NPL, OR51B4, OSBPL6, PLCL2, POLR3B, PPARG, SNCAIP, STEAP1, TNS1, VAV3
		down	65	AGPS, ALDH1A3, ALDH1L1, ATP1B1, CADM1, CDH11, CDH2, CEMIP, CYB5R2, DMBT1, DYSF, EDNRA, EPHB1, FAIM, FUT8, FZD7, GALNT18, GPATCH2, HCLS1, HES1, HHIP, IDNK, IRS1, KCNJ2, KCTD3, KYNU, LAMP2, LDB2, LPAR1, LRIG1, LYPD1, LYPD6B, MAGED1, MGST3, MOCS1, MX1, MYOM2, NME7, NOX4, NUAK1, NUDT11, PAGE1, PPIC, PRICKLE1, PXDN, RARB, RASSF4, SCIN, SH2D4A, SH3BP4, SPATA18, SPOCK1, SULF2, THBS1, THBS2, TMSB15A, TRI…
	PI	up	29	AJAP1, ARMC4, ARMCX1, BCL2, CCDC109B, COL22A1, CPVL, ELMOD1, ELOVL4, EPB41L3, FAM129A, FZD8, GHR, GK, GPR116, KIAA1804, MYH10, PBX3, PDPN, PLD5, PTCHD1, RGS17, SDCCAG8, SERPINB2, SPRR2D, TNC, TRIML2, TSPAN7, TTLL11
		down	26	AGRN, ARSD, BEX1, BIN1, CALB2, CCND2, CLYBL, DGCR2, F8A1, F8A3, HES4, HHAT, LHPP, LYPLAL1, MGMT, MR1, NUP133, PLXDC2, PPP1R14C, RAB4A, SNTB1, SPN, TGFB2, VCX3B, ZFP82, ZNF518B
NET47	IP	up	6	ACSL5, DCLK1, FARP1, ISL1, NUDT11, PPARG
		down	16	ANXA10, DDX43, FRAS1, FUCA2, KCNJ2, LPAR1, OSBPL1A, PXDN, RARB, SCIN, SLIT2, TCN1, TMEM2, TMEM98, TRIM22, ZNF239
	PI	up	10	C20orf197, COL15A1, EDNRA, HSPB8, MYH10, PPAP2B, TGFBR3, TNC, TNS1, VSTM4
		down	8	BEX1, CADM1, CALB2, CCND2, F8A1, NR2F1, THBS2, VCX3B
